# Supplementary material for: Optimization of the antimicrobial peptide Bac7 by deep mutational scanning
Source: BMC Biol. 2022 May 16;20:114. doi: 10.1186/s12915-022-01304-4 (PMC9112550; doi:10.1186/s12915-022-01304-4)
Supplement: Supplementary file 2 — Additional file 2. NGS read counts for each peptide of the epPCR library. [file 12915_2022_1304_MOESM2_ESM.csv]

ID	Sequence	t0_A	t0_B	t0_C	t4_A	t4_B	t4_C
1	**IGHRPPRLPKPLPRPLPFPRP	5	5	0	0	10	5
2	**IKHRPPRQPRARPRPFPFPRP	14	0	6	12	16	11
3	**IKPRPPRLPKTRPRPIPFPRP	13	14	15	17	27	35
4	**IKPRPTRLPRPRPRPLPLPRP	9	0	8	6	5	0
5	**IRARPPRLPRPRPCPLPFPRP	15	0	10	20	16	9
6	**IRPRPLRLPRPRPRPLPFPRP	6	0	14	8	11	0
7	**IRPRPPILPRPRPRPLPLPRS	14	8	20	11	22	23
8	**IRPRPPRLPRARPRPLPFPRP	12	5	0	9	11	6
9	**IRPRPPRLPRLRPRPLLFPRP	12	9	0	15	15	11
10	**IRPRPPRLPRPHPRPLPFPRP	12	8	11	14	19	9
11	**IRPRPPRLPRPRPCPLPFPRP	5	0	5	17	5	6
12	**IRPRPPRLPRPRPRPLPFP*P	5	0	11	8	0	6
13	**IRPRPPRLPRPRPRPLPFPRP	5	6	0	7	0	0
14	**IRPRPPRLPRPRPRSLPFPRP	11	7	8	14	13	14
15	**IRPRPPRLRRPRPRPLPFPRP	7	5	6	6	6	7
16	**IRPRPPRMRRPRPRPLPFP*S	8	0	8	9	0	8
17	**IRPRPPRVSRLRPRPLPFPGP	6	10	15	21	27	14
18	**IRPRPSRILRPRPPPLPIPRP	21	0	8	9	17	0
19	**IRPRSHRPPRPRPRPLPFPRP	17	14	7	18	23	23
20	*E*DLGHHRLPRPRLRPLHYPWP	19	17	23	28	27	21
21	*E*DLGHLDCLDQHQRPLTFRRS	6	8	0	0	7	0
22	*E*DLGHLDCLDRARVHLPFPRP	5	6	5	0	0	0
23	*E*DLGLPRLPRPRPRPLPLPRP	5	0	6	6	5	6
24	*EIRPQSPRLPRSRPRP*PFPRP	5	0	5	5	0	0
25	*GIRH*PLRMSRPRPRPLPFPRP	8	7	12	30	22	12
26	*GIRPRPPRLPRPRPRPLPFHRP	6	7	7	13	16	18
27	*GIRPRPPRLPRPRPRPLPFPRP	35	14	28	22	34	33
28	*GIRPRPPRLPRPSPGPLPFPRP	9	13	13	12	16	24
29	*GIRPRPPRLPRSRPRPLLFPRP	9	11	11	16	13	16
30	*GIRPRTPRLPRQCPRPLPFPRP	19	14	21	30	20	19
31	*GIRPWPRNLPRPRPRPLPFPRP	6	5	6	0	5	8
32	*GITPRPPRLPKPHPRPLPFPRP	8	0	6	8	12	12
33	*GKRPRPPRRPRPCPRPLPFPGP	9	8	13	8	8	6
34	*GLRPRSPRLPRPRPRPLPFPRA	6	0	9	9	9	5
35	*IIGLLPPTLPRPRPRPIPFLRP	8	7	0	8	6	11
36	*IIGTRPSRMPRPRPRPLPFPRP	45	17	27	34	35	31
37	*IIKPRLLRLPKPRPRSLSFPWL	8	0	7	8	0	0
38	*IIKPRPPRLPRPRPRPLPFPRP	16	7	6	8	20	23
39	*IIRPQPPRLPRARPRPLLFPRP	10	0	0	8	17	5
40	*IIRPQQPRLLRPRPRPLPFPRP	5	5	13	13	12	15
41	*IIRPRPHRLTRPRPHPLPFLRP	5	6	6	13	10	11
42	*IIRPRPLRLPRPRPRPLPIPRP	12	6	5	6	11	0
43	*IIRPRPPRLLRPRPRPVPFLRP	11	0	0	0	5	0
44	*IIRPRPPRLPRPHPRPLPSPRS	6	5	0	6	0	0
45	*IIRPRPPRLPRPRPRLLPFPRP	8	0	5	7	0	0
46	*IIRPRPPRLPRPRPRPIPFPRP	10	0	8	0	8	6
47	*IIRPRPPRLPRPRPRPLPFPRP	44	31	42	69	81	63
48	*IIRPRPPRLPRPRPRPLPFPRS	6	11	14	15	21	11
49	*IIRPRPPRLPRQRPRPLPFPRP	6	6	13	9	10	6
50	*IIRPRPPRLSRPRPRPLPFPRS	9	0	7	0	7	0
51	*IIRPRPPRPPRPRPRPLPFPRP	26	17	21	33	41	31
52	*IIRPRPSRLSRPRPRPLLFPRS	10	6	0	0	6	8
53	*IIRPRQPRPPGPYPHPIPFPRP	6	9	19	27	29	19
54	*IIRSRPPRLPRPRPRPLPFPRP	8	0	6	10	0	14
55	*IIRSRPPRLPRSRPRPLPFPRP	11	0	6	9	17	8
56	*IIRSRPRRVPRPHPDPLQFPRS	10	8	8	0	9	0
57	*IIRSRPSRLPRPRPRPLSFPRP	7	0	11	6	5	12
58	*KI*PRSPRLPRPRPRPLLFPRP	12	0	7	10	11	11
59	*KIGPRPPRLPRRRPHPIPFPRP	10	0	9	8	6	5
60	*KIIPWPPRLPRPRPRPLPFPRL	21	12	13	22	10	26
61	*KIKARSPRLPRPRPRPLPVPRP	11	7	6	6	10	10
62	*KIKPRPPKLLRPHTRPLPFPRS	6	0	8	6	18	5
63	*KIRALPPRLPRPHPCPLPFPRP	5	6	0	0	0	0
64	*KIRARPPRLSRPCPRPLPLPRP	6	0	7	13	11	12
65	*KIRARPSRLPRARPCPLPFHRP	12	11	24	11	11	17
66	*KIRARVPKLPGPRLRPLPFPRP	11	6	11	12	23	9
67	*KIRDRTSRPPIPGPRPLPFPRP	7	0	11	5	0	9
68	*KIRHRPLRLPRQRPRPLPFPRP	10	8	5	12	16	7
69	*KIRHRPPRLPRPRPRPLPFSRP	17	8	8	17	11	12
70	*KIRLRPPRLPRPRPRPLPFPRP	12	8	0	5	10	13
71	*KIRPRAPRLPRACPRPLPFPRP	8	8	7	6	11	9
72	*KIRPRHPRLPRPRPRPLPFPRP	5	0	5	0	0	5
73	*KIRPRLPRLPRPRPSPLPFPRP	10	9	8	10	5	7
74	*KIRPRPHRLPRPRPRPLPFPRP	6	12	13	6	12	0
75	*KIRPRPLRLPRPRPRPLPFPRP	17	18	19	16	26	19
76	*KIRPRPLRLSRARPRPLLFPRP	12	0	0	0	6	7
77	*KIRPRPPILARSRTRP*PFPRR	8	10	14	13	8	10
78	*KIRPRPPILPRPRPRPLLFPRP	7	11	5	13	12	10
79	*KIRPRPPILPRPRPRPLPFPRP	8	0	5	13	8	8
80	*KIRPRPPIQPRPRRHPLPFPRP	17	15	16	21	28	23
81	*KIRPRPPRLPIPRPRPLPFPRP	5	0	5	0	0	0
82	*KIRPRPPRLPRPRPCLLPFPRP	7	0	5	13	0	6
83	*KIRPRPPRLPRPRPRPLAFPRP	10	6	9	17	15	12
84	*KIRPRPPRLPRPRPRPLPFPRP	44	15	19	52	41	33
85	*KIRPRPPRLPRPRPRPLPFPRS	10	10	9	13	17	12
86	*KIRPRPPRLPRPRPRPLPFPWP	8	0	5	10	7	12
87	*KIRPRPPRLPRPRPRPLSSPQP	5	0	7	11	7	10
88	*KIRPRPPRLPRPRPRSLPFPRP	14	0	0	0	7	7
89	*KIRPRPPRLPRPRTRPLPFPRP	8	7	11	12	16	12
90	*KIRPRPPRLPRRRLRSLPFPRP	18	7	7	18	17	11
91	*KIRPRPPRLPRSRPCPVPFPRP	6	0	8	5	5	0
92	*KIRPRPPRLPRSRSCPLTFPRP	5	0	8	6	0	6
93	*KIRPRPPRMPRSRPRPLPFPRP	10	5	6	9	7	5
94	*KIRPRPPRVPRPRPRPLPFPRP	20	6	10	25	25	19
95	*KIRPRPPSLPRPRPRPLRFPRP	6	6	0	8	6	9
96	*KIRPRPRRLPRPRPRPLPFPRP	10	0	14	7	5	9
97	*KIRPRPSRLPRPRPRPLPFPRP	10	7	5	9	8	11
98	*KIRPRPSRLPRSRPRPVSFPRY	17	0	0	11	6	0
99	*KIRPRPTRLPILRPRPLPFPRP	9	5	6	5	9	10
100	*KIRPRSPILPRPDPRPLPFPRP	8	5	13	16	17	9
101	*KIRSRPLRLPRSRPRPLPFPRS	5	0	8	0	5	0
102	*KIRSRPPRLPRPHACPLLFPRS	5	5	10	10	8	8
103	*KIRSRPPRLPRPRPRPLPFPRP	6	0	6	12	6	5
104	*KIRTRPPRLPRLSPCPLSSPWP	13	10	20	17	18	15
105	*KIRTRPPRLPRPRPRPLPFRRP	6	0	11	0	0	0
106	*KIRTRPPRLRRPRPRPLAFPRP	6	5	0	10	5	6
107	*KIRYRSPRLPRPCPRPLPFPRS	25	5	26	18	19	20
108	*KISPRPPRLPRPCPRPLPFPQP	13	6	8	12	12	14
109	*KKRHRPPRLPSPRSRALPFPRP	8	20	9	9	11	15
110	*KL*PRPLRLPRQRPRPLPFPRP	12	9	6	16	15	14
111	*KLRPRPPSLPRPRPRPLPLPRP	16	0	9	22	18	8
112	*LEFRRVLFRSRPRPRPLPFPRP	21	0	0	0	29	0
113	*R*RPRPHIMHRPHPRLSPFPWT	17	12	11	12	18	17
114	*RI*CRPRRLPRPRPRPLPFPRP	13	13	14	16	31	27
115	*RI*HRPSRLPRMRPRPLPFPRP	6	0	5	8	16	0
116	*RI*HRPSRLPRPRLRPLPFPRP	10	6	8	0	15	5
117	*RI*LRPPILPKPCPRLIPFPRP	5	5	6	10	15	6
118	*RI*LRPPRIPRPRLRPLPFPRP	15	10	12	12	9	11
119	*RI*PRLPRLPRPRPRPLPFPRP	15	7	0	9	5	15
120	*RI*PRPHRLPGPRPRPLPFPRP	8	0	8	11	0	11
121	*RI*PRPLRLPRPRPRPLPFPRP	8	10	5	10	9	0
122	*RI*PRPPGVPIPRPHPLPFPRL	6	7	11	12	0	12
123	*RI*PRPPRLLRPRPRPLPFP*P	12	5	6	5	8	6
124	*RI*PRPPRLLRPRPRPLPFPRP	5	0	10	5	7	5
125	*RI*PRPPRLPKPRPLPIPFPRP	6	5	0	7	12	10
126	*RI*PRPPRLPKPRPRPLPFPRP	13	0	14	14	16	15
127	*RI*PRPPRLPRARPRPLTFPRP	5	0	6	0	6	12
128	*RI*PRPPRLPRPGPRPLPFPRP	11	0	11	22	17	9
129	*RI*PRPPRLPRPRPCPLPFPRP	8	5	5	11	0	12
130	*RI*PRPPRLPRPRPPPLPFPRP	27	12	24	22	16	10
131	*RI*PRPPRLPRPRPRPLPFAMP	16	19	17	23	24	18
132	*RI*PRPPRLPRPRPRPLPFPRP	33	28	31	62	52	54
133	*RI*PRPPRLPRSRPRPLPFHRS	19	6	6	18	11	19
134	*RI*PRPPRLPRTRPRPLPFPRP	6	0	10	14	19	18
135	*RI*PRPPRLPSPRPRPLPFPHP	14	7	8	11	15	17
136	*RI*PRPPRLPTARPRPLPIPRP	12	9	11	27	17	16
137	*RI*PRPPRLSILRQLPLPLPRS	6	6	0	0	6	5
138	*RI*PRPPRLSRQRPRPLAFPRP	17	8	12	9	16	21
139	*RI*PRPPRLYRPRPRPLPFPRP	5	0	5	8	5	7
140	*RI*PRPPSLPRPRPRPLPFHRL	9	7	13	18	26	26
141	*RI*PRSPRLSRQRPRPLPFPRP	5	6	0	9	12	0
142	*RI*PRSPRVPRPRPRPLPFPRP	27	0	12	32	24	15
143	*RI*PWPPRMTRPRPRPLPFPRP	8	5	0	14	13	0
144	*RI*SRPPRLPRPRPRTLPFPRP	6	11	9	16	24	14
145	*RI*SRPPRLPRPRPSPLPSSRS	29	16	11	27	30	28
146	*RI*SRPSILPRLCPRPLPFPRP	7	0	7	9	12	0
147	*RIEPRPPRLPRTRPSILLFHRP	6	9	12	12	20	14
148	*RIGHRPPRLPRPCPGPLPFLLS	8	5	9	0	15	6
149	*RIGHRSPRLSRARPRPLPFPRP	11	0	8	21	17	10
150	*RIGPLPPRLPRPRPRPLPYPRP	7	7	0	0	0	0
151	*RIGPRPLRLPRPRPRPLPFPRH	9	6	21	17	0	10
152	*RIGPRPPLLPRLRPRPLPFPRP	5	7	11	10	17	13
153	*RIGPRPPRLARPRPRPLPFPRP	13	6	6	8	9	13
154	*RIGPRPPRLHRLRPCPLPFPRP	14	7	8	0	5	0
155	*RIGPRPPRLPRPHPRPLPFPRP	8	6	0	21	15	21
156	*RIGPRPPRLPRPRPLSLPFPRP	6	10	12	25	14	15
157	*RIGPRPPRLPRPRPRPFPFPLP	5	8	10	6	9	11
158	*RIGPRPPRLPRPRPRPLPFPRP	47	28	58	85	86	85
159	*RIGPRPPRLPRPRPRPLPFTRP	8	0	9	13	11	8
160	*RIGPRPPRLPRPRPRSLLFPRP	6	0	11	0	7	0
161	*RIGPRPPRPPRPRPRPLSFPRP	9	7	12	12	6	16
162	*RIGPRPSRLPRPRPRSLPFPRP	6	5	0	0	0	8
163	*RIGPRQPRMPRPRPRPLPFPRP	10	11	21	17	15	13
164	*RIGRRPPRLPRPRPRPLPFPRP	5	0	7	6	5	8
165	*RIGSRSPRMPIPRPRPLPFPRP	6	9	7	16	8	7
166	*RIGSRSPRVSRLRPCPLPFSRS	11	14	11	16	14	9
167	*RIIARPPRLPRPHPRPLPFPRP	8	6	5	0	8	0
168	*RIILRPPKLPGLRPRPLPFPRS	28	31	29	35	30	24
169	*RIIPRPP*LPRPRPRPLTFPRP	5	0	5	0	0	0
170	*RIIPRPPKLPRPRPRPLPFPRS	11	7	6	13	13	0
171	*RIIPRPPRLARPRPRPLPFPRP	38	33	39	36	62	57
172	*RIIPRPPRLPRLRLRPIRYTRP	15	0	0	8	5	0
173	*RIIPRPPRLPRPHPRPLPFPRP	10	0	6	6	6	0
174	*RIIPRPPRLPRPRLRPLPFPRP	6	0	18	14	7	9
175	*RIIPRPPRLPRPRPHPLPFPRP	7	9	12	14	26	11
176	*RIIPRPPRLPRPRPRPLPFLRP	12	14	20	15	19	9
177	*RIIPRPPRLPRPRPRPLPFPRP	22	6	11	23	37	7
178	*RIIPRPPRLPRPRPRPLPFSRP	6	0	9	9	10	11
179	*RIIPRPPRLPRPRPRPLPIPRP	6	6	0	6	6	15
180	*RIIPRPPRLPRRRPRPLPFPRP	13	10	19	20	22	11
181	*RIIPRPPRLSRPRPRPLPFLRR	16	0	5	13	12	5
182	*RIIPRPPRLSRPRPRPLPFPRP	16	9	20	17	18	16
183	*RIIPRPPRPPKPRPRPLPFPRP	9	6	0	7	10	10
184	*RIIPRSPRLPRPRPRPLPFPRP	11	0	7	13	8	12
185	*RIIPRSPRLSRPRPRPLLFPRP	7	0	5	5	0	0
186	*RIIPWPPRVPRPRPRPLPFPQS	10	6	0	7	6	8
187	*RIIRRPLRMPRPRPRPLPFPRP	11	7	0	17	8	8
188	*RIISRPLRLPRPRPRPLPFPRP	10	7	9	8	9	6
189	*RIISRPPRLPRPRPRPLPFPRP	15	8	17	0	15	10
190	*RIKARPPRLPRPHPRPLPFPHP	11	6	13	10	8	9
191	*RIKHRPPRLPRPRPRPLPFPRP	10	5	6	13	11	12
192	*RIKLRSTRLPRPCPQPLPFPRP	13	14	17	22	29	32
193	*RIKPLALRLPRPRPRPLLFPRP	13	6	11	18	28	15
194	*RIKPRPARLPRPHPRPLSFPRP	10	14	6	18	15	17
195	*RIKPRPLRLPRPRPRPLPFPWP	7	0	13	14	13	17
196	*RIKPRPLRLSRQCPCPLPFPRP	5	5	0	11	9	9
197	*RIKPRPLRVARSPQPPLPFPRP	10	0	7	5	6	5
198	*RIKPRPPRLARPRPCPITFPRP	7	0	7	8	5	0
199	*RIKPRPPRLHRPRPRPLLFPRP	18	0	14	14	14	12
200	*RIKPRPPRLPGPRPRPLPFPRP	5	5	9	0	7	5
201	*RIKPRPPRLPGPSPRPLPLPRS	5	8	0	15	18	9
202	*RIKPRPPRLPRARPRPLPFPRP	16	19	14	16	23	12
203	*RIKPRPPRLPRPHPRPLPFPRP	11	11	11	20	17	8
204	*RIKPRPPRLPRPRARPLPFPRP	13	6	8	6	7	7
205	*RIKPRPPRLPRPRLRPLQFPRP	20	15	20	12	15	18
206	*RIKPRPPRLPRPRPRPIPFTRP	15	11	18	27	27	28
207	*RIKPRPPRLPRPRPRPLAFP*P	8	7	19	10	12	12
208	*RIKPRPPRLPRPRPRPLPFPRP	63	18	30	67	90	73
209	*RIKPRPPRLPRPRPRPLSFPRS	5	0	8	0	9	8
210	*RIKPRPPRLPRPRPRPLTFPRP	7	6	6	14	11	13
211	*RIKPRPPRLPRPRPRSLPFPRP	25	6	6	9	20	8
212	*RIKPRPPRLPRQRPRPLPFPWP	17	0	0	7	6	6
213	*RIKPRPPRMPRPHPCPLPFPRP	10	9	8	13	12	8
214	*RIKPRPPRMPRPRPRPLPFPRP	12	8	13	11	13	11
215	*RIKPRPPSLLRSRPHPLQFPRP	8	0	9	0	0	0
216	*RIKPRPRSLPRQRPHPLPFPRP	11	11	13	11	13	13
217	*RIKPRPSRLPRSRPHSIPFLRP	5	8	12	8	12	13
218	*RIKPWPPRLPRSRPRPLLFPRP	7	6	7	5	6	6
219	*RIKSRPPRLPRPCPRPLPFPRP	8	6	12	14	15	17
220	*RIKSRPPRLPRPRPRPLPFPRP	10	0	5	7	8	0
221	*RIKSRPPRLRRPRPRPLQFPRP	13	0	6	10	14	7
222	*RIKSRPPRLSRPRPRPLPYPRP	8	6	13	10	17	8
223	*RIKSRPSRLPRPRPCPITFTRS	7	5	7	15	6	9
224	*RIKSRSPKLPRSRSRPLPFPRP	7	5	11	11	15	8
225	*RIKTRPLRLPRPRPRPLSFPRP	5	5	9	14	21	13
226	*RILPRPFRLPRPRPRPLLFPRP	6	0	5	6	5	0
227	*RIRAPPIRLPRLRPRPLPFPRP	19	12	11	27	23	25
228	*RIRAQPLRLSRSRPRPLPFPQP	10	13	16	19	18	9
229	*RIRARPARMSRPRLRPIPFPWP	5	0	5	6	6	6
230	*RIRARPHRLPRPRPCSLPFPPP	8	9	7	10	9	7
231	*RIRARPLRLPRPRPRPLPIPRP	12	8	15	26	21	27
232	*RIRARPLRLSRPHPRLLSFPRP	5	9	5	0	0	7
233	*RIRARPPRKPRPRPRLILFPRP	8	0	9	12	10	19
234	*RIRARPPRLHRPRPRPSPFPRP	22	8	10	11	16	22
235	*RIRARPPRLPKPRPRPLPFHRP	5	0	5	9	7	5
236	*RIRARPPRLPKPRPRPLPFPRP	12	0	10	12	19	12
237	*RIRARPPRLPRLRPRPLPLPRP	10	0	0	0	0	0
238	*RIRARPPRLPRPRPGPLPFPRP	7	6	8	13	12	5
239	*RIRARPPRLPRPRPRPIPFNRP	20	0	10	9	11	11
240	*RIRARPPRLPRPRPRPLPFHRP	14	0	11	16	11	14
241	*RIRARPPRLPRPRPRPLPFPRP	27	23	36	46	45	55
242	*RIRARPPRLPRPRSRPLTFPWP	5	5	11	22	15	15
243	*RIRARPPRLPRSRSRPLPFHPP	10	13	21	23	14	18
244	*RIRARPPRLSRPRPRPLPFPQP	10	14	15	16	18	15
245	*RIRARPPRLSRQRPRLLSFPRP	9	0	5	7	15	0
246	*RIRARPPRLSRSCPRPLPFPRP	7	6	13	12	8	6
247	*RIRARPRSMPRQRPRPLQFPRP	9	6	6	11	12	6
248	*RIRARSP*LPRSHPRPLPFHGP	8	0	9	5	8	8
249	*RIRARSPRLPRPRPRPIPFPRP	13	16	8	10	10	13
250	*RIRARSPRLPSPRPRPLPFPRS	9	0	9	20	20	12
251	*RIRARSPRLSRPRPRPLPFPRP	7	0	10	0	5	7
252	*RIRCQSLRLPRPRPRPLLFPPP	5	0	5	7	0	6
253	*RIRCRPPRLPRPRPRPLPFPRP	13	12	7	13	0	6
254	*RIRDRPPRLPRPRPRPLPLPRP	11	6	29	12	9	7
255	*RIRFRPPRFPRPRPRPFPFPRP	5	0	7	0	0	6
256	*RIRFRPPRLPRQRPRPISFARP	6	5	7	11	9	0
257	*RIRFRPTRLPRQHPRLLSFPRP	12	7	25	22	16	14
258	*RIRFRPYRLPRPRPRPLPFPRP	12	5	11	13	12	0
259	*RIRHRPPILPIPLPRPLPFPRP	6	8	0	8	5	0
260	*RIRHRPPILPRSRPRPLPLPRP	8	0	6	5	9	9
261	*RIRHRPPRIPRPRPRPLPFPRP	8	7	8	24	10	10
262	*RIRHRPPRLHRPRPCPLPFSRP	14	5	10	15	7	18
263	*RIRHRPPRLLRPRPRPLPFPRP	5	5	0	11	14	8
264	*RIRHRPPRLPGPRPRPIPFPWP	12	8	8	19	17	6
265	*RIRHRPPRLPGPRPRPLPIPRP	8	5	0	5	0	0
266	*RIRHRPPRLPRARPRPLPFPRP	9	0	6	15	14	15
267	*RIRHRPPRLPRLRPRPLPFPRP	10	6	8	6	16	13
268	*RIRHRPPRLPRPHPRPLPFPRP	11	6	10	14	27	15
269	*RIRHRPPRLPRPRLRTLPFPRP	12	0	7	15	11	7
270	*RIRHRPPRLPRPRPCPFPFP*S	11	5	6	8	12	8
271	*RIRHRPPRLPRPRPRHLPFPRP	6	5	15	7	0	0
272	*RIRHRPPRLPRPRPRLLPFPRP	5	8	6	17	18	9
273	*RIRHRPPRLPRPRPRPLPFHRP	9	5	0	10	13	6
274	*RIRHRPPRLPRPRPRPLPFPRP	71	55	89	99	112	107
275	*RIRHRPPRLPRPRPRPLPFPRS	20	17	37	32	43	27
276	*RIRHRPPRLPRPRPRPLPIPQP	10	10	17	14	12	15
277	*RIRHRPPRLPRPRPRPLSFPRP	6	0	5	12	17	25
278	*RIRHRPPRLPRPRPRPLSFPRS	19	11	9	12	19	14
279	*RIRHRPPRLPRPRPRPVPFPRP	10	0	0	0	0	0
280	*RIRHRPPRLPRPRPRTLPFHRP	6	0	8	6	7	0
281	*RIRHRPPRLPTPRPPPLSFPRP	7	10	5	6	8	9
282	*RIRHRPPRLS*TAPASITIPSA	13	5	10	10	7	8
283	*RIRHRPPRLSRPRPRPLAFPRS	5	5	7	6	15	8
284	*RIRHRPPRLSRPRPRPLPFSRP	11	0	6	7	13	10
285	*RIRHRPPRLSRPRPRPLSFPRP	12	0	11	18	9	16
286	*RIRHRPPRLTRPRPRPLPFP*P	7	6	6	8	11	0
287	*RIRHRPPRMPRSRPRPLSILRS	14	6	5	25	35	18
288	*RIRHRPPRVPRPRPRPLPFPRP	7	0	6	16	13	14
289	*RIRHRPSRLPRPRPRPIPLPRP	14	11	11	16	15	9
290	*RIRHRPSRLPRPRPRPLPFPRP	7	0	6	0	0	0
291	*RIRHRPVRLPRLRPRPLPFPRP	17	0	12	11	9	13
292	*RIRHRSPRLPIPRPRPLPFPRP	15	16	9	17	8	14
293	*RIRHRSPRLPRARPRPLPFPRP	5	9	9	7	16	12
294	*RIRHRSPRLPRPRPRPLPFPQP	6	7	11	15	21	12
295	*RIRHRSPRLSRPRPRPIPFPRP	11	0	5	7	10	0
296	*RIRHRSPRLSRSRPRPLRFPRP	9	16	11	8	9	0
297	*RIRHWPPRLPRPRPRPLPYPRP	8	5	13	14	20	0
298	*RIRLRPARLHRPRPRPLPFPRP	10	0	0	7	5	8
299	*RIRLRPFRRPRPRPRPLPFPRP	7	6	0	0	0	0
300	*RIRLRPHRLHRQRPRPLPFPRP	10	0	0	11	8	5
301	*RIRLRPHRLLRPRPRPLPFPRP	9	11	7	15	12	13
302	*RIRLRPLRLPRPCPRPLPFPLP	8	0	6	6	8	5
303	*RIRLRPPILPRPRPRPLPFPRP	10	0	14	11	17	10
304	*RIRLRPPILPRPRSCPLPFPRP	13	6	32	17	15	22
305	*RIRLRPPILPRSRLHPLPFPRS	14	6	28	23	24	15
306	*RIRLRPPILPSPRPRPLPFPRP	6	0	14	5	11	6
307	*RIRLRPPKLSRPRPRPLPFPRP	28	12	10	12	13	9
308	*RIRLRPPKVPRPRPRPLSFPWP	6	0	11	11	9	8
309	*RIRLRPPNLPRPRPRPLPFPRP	8	0	10	15	13	8
310	*RIRLRPPRLLRPRPRPLPFPRP	5	0	9	0	5	0
311	*RIRLRPPRLPIPRPRPIPFLRP	5	0	9	11	8	9
312	*RIRLRPPRLPR*RPRPLPFPRS	11	9	14	15	17	16
313	*RIRLRPPRLPRPCPRALPFPRP	8	0	6	5	5	0
314	*RIRLRPPRLPRPCPRQLTFPRP	5	5	9	16	7	14
315	*RIRLRPPRLPRPHPRPLPIPRP	9	0	8	17	9	8
316	*RIRLRPPRLPRPRPCPLAFPRA	8	0	12	6	9	12
317	*RIRLRPPRLPRPRPCPLPFPLP	5	0	5	0	0	5
318	*RIRLRPPRLPRPRPPPLPFPRP	7	6	6	5	7	5
319	*RIRLRPPRLPRPRPRPIPFPGP	9	5	9	7	9	0
320	*RIRLRPPRLPRPRPRPLPFP*P	5	0	5	8	14	8
321	*RIRLRPPRLPRPRPRPLPFPRP	119	83	75	163	169	125
322	*RIRLRPPRLPRPRPRPLSFLGP	14	5	0	11	12	10
323	*RIRLRPPRLPRPRPRPLSFPRP	7	0	15	13	0	0
324	*RIRLRPPRLPRQRPRPLPFPRH	8	6	7	14	12	14
325	*RIRLRPPRLPRSRPCPIPFTWP	8	7	7	9	18	11
326	*RIRLRPPRLPRSRPRPLPFPRP	8	8	6	8	16	7
327	*RIRLRPPRLSGPRPRPLPFPRP	15	10	10	7	14	14
328	*RIRLRPPRLSRPRPRPLPLPRP	7	0	12	8	21	0
329	*RIRLRPPRMLRPCPHPLSFPRP	9	0	5	5	6	0
330	*RIRLRPPRQPRPRPRPLPFPRP	5	0	5	0	10	8
331	*RIRLRPPRVPRLRLHPLPFLRP	9	10	8	15	21	5
332	*RIRLRPSRLPRPRPRPLPFPRP	13	12	7	13	7	16
333	*RIRLRSPRLPRPRPRPLPFSRP	12	8	10	14	19	26
334	*RIRLRSPRVPRPRSRPLPFPRP	7	0	8	0	0	0
335	*RIRLRVPRLPRPGPRPLSLPRP	11	0	9	9	7	5
336	*RIRLWPPKLPRPHPRPLTFPRH	5	0	7	14	11	7
337	*RIRLWPPRMPRPRPRPLPFPRP	9	0	6	0	5	0
338	*RIRP*PPILRRPRPRPLPFPRP	9	10	0	0	0	0
339	*RIRP*PPRLHRSCPRPLPLPRP	8	0	8	6	0	7
340	*RIRP*PPRLPRLRPRPIPFPRP	10	0	0	7	18	6
341	*RIRP*PPRLPRPRPLPLPFPRP	6	0	10	13	7	16
342	*RIRPCPPRLPIPRPRPLPFPRP	12	0	8	18	14	12
343	*RIRPGPLRLPRPRPRPLPFPRP	13	9	0	0	10	10
344	*RIRPGPPRLPRPCPRPLPFPRP	8	0	12	8	6	7
345	*RIRPGPPRLPRPRPCPLPFPRP	13	7	12	0	7	8
346	*RIRPGPPRLPRPRPRP*PFPRP	5	0	9	8	7	0
347	*RIRPGPPRLPRPRPRPLPFPRP	22	6	11	9	9	12
348	*RIRPGPPRLPRPRPRPLPFPWP	11	13	7	15	9	18
349	*RIRPGPPRLPRPRPRPLPLPRP	7	5	8	14	10	13
350	*RIRPGPPRLPRPRPRPLSFPRP	5	0	6	7	0	0
351	*RIRPGPPRLPRSRPHPLPFPRP	13	15	13	8	15	15
352	*RIRPGPPRLPRSRPRLLPFLRP	7	0	5	6	0	0
353	*RIRPGSPILSRPCPRPLPFPRT	12	5	9	7	15	8
354	*RIRPHPARLPRPRPCPLPFPRP	5	5	10	12	12	16
355	*RIRPKPPRLYRARPRPLPFLRL	11	0	0	0	0	5
356	*RIRPLPP*TV*TAPASITIPWA	13	0	0	12	6	9
357	*RIRPLPPRLPRPRPRPLPFPRT	11	5	0	18	10	10
358	*RIRPLPPRLPRPRPRPLPSPRP	11	0	11	6	0	6
359	*RIRPLPPRMPRPRLRPLPFPRP	9	0	7	9	5	5
360	*RIRPLPPRVPRPRLRPLPFPRP	5	0	5	9	12	0
361	*RIRPLPPRVPRPRPRPLPFPRP	6	0	11	0	0	0
362	*RIRPLPTRLLRPRPRPLLFPRP	8	14	18	0	10	7
363	*RIRPLSPRLPRPRPHPLPFPRP	12	6	7	14	7	10
364	*RIRPPPPRLPRPRLCLVPFPRP	12	6	5	11	10	9
365	*RIRPPPPRLPRPRPRPLPFPRP	13	17	5	11	16	13
366	*RIRPPPPRLSRPGPPTLPFPRP	8	7	7	7	5	10
367	*RIRPPSRRLPRPRPRPLPFLRS	6	0	12	8	0	6
368	*RIRPQLPRLPRPRPRPLPFHRH	5	5	6	9	12	14
369	*RIRPQPHRLPRPRPRPLQFPWP	12	0	11	15	15	18
370	*RIRPQPLRLPRPCPRPLPFPRP	5	8	0	7	0	0
371	*RIRPQPLRLPRPRPGPLPFPRP	6	0	8	0	0	11
372	*RIRPQPLRLPRPRPRPLPFPRP	10	0	14	5	0	5
373	*RIRPQPPRLHRPRPRPLPFPQP	16	0	6	8	6	0
374	*RIRPQPPRLPIPRPRPLPFPRP	18	10	16	15	9	11
375	*RIRPQPPRLPRLRPRPLPIPRP	6	5	11	14	16	12
376	*RIRPQPPRLPRPHPRPLPLPQP	8	0	12	9	12	6
377	*RIRPQPPRLPRPRLRPLPFPRP	6	8	12	8	11	12
378	*RIRPQPPRLPRPRPRLLPFPRP	7	7	5	0	7	8
379	*RIRPQPPRLPRPRPRPLPFPQP	15	7	0	19	22	5
380	*RIRPQPPRLPRPRPRPLPFPRL	6	0	8	7	0	21
381	*RIRPQPPRLPRPRPRPLPFPRP	61	64	80	99	115	83
382	*RIRPQPPRLPRPRPRQLAFPRP	9	5	9	9	12	16
383	*RIRPQPPRLPRSRPRPLLFPRP	11	0	6	12	7	8
384	*RIRPQPPRLSRLCPRPLPFPRP	5	6	11	16	22	9
385	*RIRPQPPRLSRPCPRPLPFPRP	7	0	7	5	0	0
386	*RIRPQPPRMRRPRPRRLPFPRP	5	0	8	5	11	9
387	*RIRPQPPRQPRPHPRPLPFPRP	29	9	15	24	22	21
388	*RIRPQPSRLHRPRPHPIPFPWP	9	7	5	11	10	7
389	*RIRPQSPRLPKPRPRPLPFPRP	21	12	26	13	27	23
390	*RIRPRALRLSKPCPRPLPFPRP	12	0	0	0	0	0
391	*RIRPRAPGLPRPRPRPLPFPRH	7	8	0	6	12	12
392	*RIRPRAPILPRPRPRPLPFFRP	8	0	5	5	0	0
393	*RIRPRAPKLPRPRPRPLPFPRP	8	6	0	5	9	0
394	*RIRPRAPRLPILRPRPLPFPRP	15	17	23	22	36	40
395	*RIRPRAPRLPRPCPRPLPFPRP	7	10	0	12	10	19
396	*RIRPRAPRLPRPRPRPLPFPRP	28	20	30	69	61	36
397	*RIRPRLFRLP*PRPRPLPFPRA	26	6	12	14	22	18
398	*RIRPRLLRLPRPRPRPLPFPRP	7	0	5	0	11	0
399	*RIRPRLPKLPRSRPRPLPFPRP	6	0	9	7	7	5
400	*RIRPRLPRLHRPRLRPLPFPRP	7	6	0	6	0	6
401	*RIRPRLPRLPGPRPRPLPFPRP	9	6	0	11	7	0
402	*RIRPRLPRLPRPHRSPLAFPRP	17	0	6	6	8	8
403	*RIRPRLPRLPRPRPPPLPFPRP	6	7	22	8	20	23
404	*RIRPRLPRLPRPRPRLLPFPRP	11	10	10	7	6	11
405	*RIRPRLPRLPRPRPRPLPFPRP	42	38	77	54	77	56
406	*RIRPRLPRLPRPRPRPLPFPRS	11	0	0	6	8	9
407	*RIRPRLPRLPRPRPRPLPFSRP	15	12	17	16	20	15
408	*RIRPRLPRLPRPRPRPLPIPRA	17	0	9	34	23	25
409	*RIRPRLPRLPRPRPRPSPFPRA	8	0	12	8	8	13
410	*RIRPRLPRLPRQRPRPLLFPRS	6	6	11	12	5	10
411	*RIRPRLPSLPRPRPRPLLFPRH	7	0	10	16	11	17
412	*RIRPRP*KLPRSRPRPLTFLWS	13	6	12	20	19	13
413	*RIRPRPA*LPRPRPRPLPFPRP	9	0	10	6	0	11
414	*RIRPRPAILPRPRPRPLPFPWS	5	0	5	5	14	8
415	*RIRPRPARLPRPHLHPLPFTRP	17	6	16	11	15	9
416	*RIRPRPARLPRPHPRPLPFPRP	8	0	13	6	5	0
417	*RIRPRPARLPRPRPRLLPFPRP	11	19	10	10	13	21
418	*RIRPRPARLPRPRPRPLPFPRP	9	0	21	0	11	17
419	*RIRPRPARLPRPRPRPLPFPRS	19	6	0	12	0	13
420	*RIRPRPARLPRPRPRPLPYPRP	13	11	14	12	24	15
421	*RIRPRPARMPRPRPQPLPFPRP	23	6	12	19	29	17
422	*RIRPRPARMPRPRQRQLPFPRP	8	8	9	7	7	8
423	*RIRPRPCRLPRPLPRPLPILRP	16	17	21	25	13	29
424	*RIRPRPCRLPRPRPRP*SFPRP	11	6	10	17	9	6
425	*RIRPRPFGLSRPRPRPIPFHLP	13	6	7	0	9	0
426	*RIRPRPFRLPRPRPRPLPFPRP	8	0	9	11	12	9
427	*RIRPRPFRLPRPRPRPLSFPRR	9	0	10	0	0	0
428	*RIRPRPGRLPRPCPRPLLFPRP	8	7	15	0	17	11
429	*RIRPRPHILPRPRPRPLPFPRP	5	8	12	9	7	5
430	*RIRPRPHILPSPRPRPLPLPRP	6	0	5	14	0	7
431	*RIRPRPHKLPRSRPRPLPFPRS	8	0	15	9	8	9
432	*RIRPRPHRLHRPRLCPLPFPRP	6	0	6	6	5	0
433	*RIRPRPHRLHRPRPHPLPLPRP	5	11	5	10	7	15
434	*RIRPRPHRLHRPRPRPLPLPRP	23	7	11	27	35	27
435	*RIRPRPHRLPKPCPRPLPFPWA	9	0	5	10	5	8
436	*RIRPRPHRLPR*RPQPLSFHRP	12	0	15	9	11	8
437	*RIRPRPHRLPRLRPRPLPFPRP	5	0	6	0	0	0
438	*RIRPRPHRLPRLRSRPLPFPRP	8	6	9	13	8	8
439	*RIRPRPHRLPRPHPRPLPFPRP	34	13	28	26	41	20
440	*RIRPRPHRLPRPHPRSLSFPRP	11	0	0	0	0	0
441	*RIRPRPHRLPRPIPRPLPFPRP	17	5	0	19	20	17
442	*RIRPRPHRLPRPRPCPLPFPRF	10	7	0	12	8	8
443	*RIRPRPHRLPRPRPHPLPFPRP	6	0	5	0	11	6
444	*RIRPRPHRLPRPRPRLLPFPRP	8	8	7	5	0	0
445	*RIRPRPHRLPRPRPRLLSFPRP	7	0	10	9	6	11
446	*RIRPRPHRLPRPRPRPIPFPRP	9	9	13	25	19	16
447	*RIRPRPHRLPRPRPRPLPFHRP	7	0	11	8	0	9
448	*RIRPRPHRLPRPRPRPLPFPRL	5	5	0	0	6	6
449	*RIRPRPHRLPRPRPRPLPFPRP	138	67	131	196	182	169
450	*RIRPRPHRLPRPRPRPLPFPRS	5	0	8	9	17	19
451	*RIRPRPHRLPRPRPRPLPSPRP	14	8	18	22	36	11
452	*RIRPRPHRLPRPRPRPLRFPRP	6	5	0	0	5	0
453	*RIRPRPHRLPRPRPRPLSFPRA	10	5	12	14	8	9
454	*RIRPRPHRLPRPRPSPLPFPRP	18	5	12	14	15	9
455	*RIRPRPHRLPRPRSRPLPFPRP	9	7	6	10	6	6
456	*RIRPRPHRLPRPRTRPLPFPRP	11	0	12	8	8	6
457	*RIRPRPHRLPRPVPRPIPFPRP	5	0	10	13	12	6
458	*RIRPRPHRLPRSRLRPLTFPRP	9	0	7	10	16	14
459	*RIRPRPHRLPRSRPRPLPFPRP	16	17	15	18	22	9
460	*RIRPRPHRLPSPRPRPLTFPRP	10	7	9	15	13	11
461	*RIRPRPHRLSKPRPRPLPFPRP	7	5	5	14	14	8
462	*RIRPRPHRLTRPHPRPLAFPRP	7	5	0	8	19	0
463	*RIRPRPHRQPIPRPRPLPFPRP	6	0	8	10	12	0
464	*RIRPRPHSLPRPRPRPLTFPRH	18	6	11	12	15	16
465	*RIRPRPIRLPRPRPRPLPFPRP	30	31	18	32	38	26
466	*RIRPRPLRLARPRPRPLPFPRP	11	0	0	6	7	0
467	*RIRPRPLRLARSRPRSLPFPRS	8	7	0	12	0	6
468	*RIRPRPLRLHRRRPRPLTFPRP	10	0	0	0	0	0
469	*RIRPRPLRLLRPRPRPLPFPRP	6	0	13	7	9	7
470	*RIRPRPLRLPGLRPRPLPYHRS	10	0	6	9	13	10
471	*RIRPRPLRLPIPSPHPLPFSRP	9	0	16	12	8	11
472	*RIRPRPLRLPKPRPRPLPFHRP	6	6	11	6	9	8
473	*RIRPRPLRLPRARPRPLPFPRP	11	9	13	16	15	11
474	*RIRPRPLRLPRARPRPLPFSQP	8	6	14	11	16	7
475	*RIRPRPLRLPRPHLCPLPFPRP	12	7	13	23	17	14
476	*RIRPRPLRLPRPHPRPLPFHRP	12	0	7	0	5	0
477	*RIRPRPLRLPRPRARPLPFLRP	12	5	6	15	8	8
478	*RIRPRPLRLPRPRPHPLPFPRP	10	0	6	5	7	0
479	*RIRPRPLRLPRPRPRALPFPRP	6	0	5	13	6	6
480	*RIRPRPLRLPRPRPRPIPFPRP	10	6	0	12	16	8
481	*RIRPRPLRLPRPRPRPLLFPRP	12	0	0	13	12	5
482	*RIRPRPLRLPRPRPRPLPFHRL	7	0	16	12	11	11
483	*RIRPRPLRLPRPRPRPLPFPLP	6	6	0	6	8	0
484	*RIRPRPLRLPRPRPRPLPFPRF	9	7	0	0	9	0
485	*RIRPRPLRLPRPRPRPLPFPRP	194	108	187	280	287	248
486	*RIRPRPLRLPRPRPRPLPFPRS	11	8	5	11	10	5
487	*RIRPRPLRLPRPRPRPLPFTRP	10	14	14	24	21	19
488	*RIRPRPLRLPRPRPRPLPLPRP	10	17	23	17	22	22
489	*RIRPRPLRLPRPRPRPSPFPRP	8	7	0	16	9	14
490	*RIRPRPLRLPRPRPRPSSFPRP	11	10	15	9	15	10
491	*RIRPRPLRLPRPRPRTLPFPRP	9	9	16	15	34	22
492	*RIRPRPLRLPRPRTRPLPIPRP	12	8	5	0	7	0
493	*RIRPRPLRLPRPYPRPLPFPQP	8	7	6	9	11	7
494	*RIRPRPLRLPRQRLPPLSFPRS	25	12	18	21	21	8
495	*RIRPRPLRLPRTCPRPLPFPRP	7	0	6	0	0	0
496	*RIRPRPLRLRRPRPRPLPFPRP	5	7	0	10	0	0
497	*RIRPRPLRLSRPRPRPLPFPRP	17	6	5	14	7	10
498	*RIRPRPLRMPRPFPRPLPIPQP	7	7	8	8	10	0
499	*RIRPRPLRMPRPRPRPLPFPRP	16	0	37	25	24	36
500	*RIRPRPLRQPRPQPRSLPFPRS	9	7	10	8	7	11
501	*RIRPRPLRVPRLRPRPLPFPRP	7	7	7	0	7	0
502	*RIRPRPLSLPRPRPRPLPFPRP	15	11	0	16	17	15
503	*RIRPRPLSLPRPRPRTLTFPRP	5	5	8	6	19	13
504	*RIRPRPLTLPRARPHPLPFPRP	10	11	14	19	22	11
505	*RIRPRPP*LLRPRPRLLAFP*P	9	8	0	9	10	10
506	*RIRPRPP*LLRPRPRPLSFPRP	8	6	0	14	7	11
507	*RIRPRPP*LPRPCLCQLSFPRS	20	8	10	18	21	14
508	*RIRPRPP*LPRPRPRPLSFPRP	12	8	31	20	24	29
509	*RIRPRPPGLPGPRPRPLPFSRP	6	8	12	7	17	18
510	*RIRPRPPGLPRPRPCPLPFPRP	8	0	9	13	15	13
511	*RIRPRPPGLPRPRPRPIPFPRP	9	5	0	6	7	7
512	*RIRPRPPGLPRPRPRPLPFLRP	5	0	5	6	0	10
513	*RIRPRPPGLPRPRPRPLPFPRP	26	16	45	29	46	49
514	*RIRPRPPGLPRPRPRPLPFPWP	5	0	7	11	7	14
515	*RIRPRPPGLPRPRPRPLPLPLP	6	0	5	0	7	0
516	*RIRPRPPILFRPRPRLLPFPRF	9	9	15	12	9	12
517	*RIRPRPPILPRPCSRPLAFPRP	8	5	0	6	10	8
518	*RIRPRPPILPRPHPRPLPFPRP	5	5	0	6	16	0
519	*RIRPRPPILPRPRPRLLPFPRP	10	11	6	10	9	9
520	*RIRPRPPILPRPRPRPLPFPQP	5	0	8	6	5	0
521	*RIRPRPPILPRPRPRPLPFPRH	7	11	0	6	10	5
522	*RIRPRPPILPRPRPRPLPFPRL	6	8	9	7	8	17
523	*RIRPRPPILPRPRPRPLPFPRP	28	22	36	52	65	53
524	*RIRPRPPILPRPRPRPLPFSRP	13	7	9	16	10	11
525	*RIRPRPPILPRPRPRPLPLPRP	9	0	13	15	18	18
526	*RIRPRPPILPRPRPRPLSFPRP	7	10	6	6	13	10
527	*RIRPRPPILPRPRPRPQPFPRP	15	12	16	29	31	16
528	*RIRPRPPILPRRRPRPLPFPRP	17	7	16	16	11	14
529	*RIRPRPPILPRSRPRPLPFARP	10	7	5	9	0	7
530	*RIRPRPPILSRARPRPLPLPRP	13	10	8	18	17	13
531	*RIRPRPPILSRPRPHPLPFPQP	5	10	15	19	25	14
532	*RIRPRPPILSRPRPRPLPFPRP	11	0	6	8	13	11
533	*RIRPRPPIQLRPRPRPLPFP*P	6	0	5	0	0	0
534	*RIRPRPPIVPRPRPRPLPFLRP	7	7	9	13	17	6
535	*RIRPRPPKLHRPRPRPLPFPRP	19	13	10	23	28	19
536	*RIRPRPPKLP*PRSRPLPFPRP	20	13	11	24	33	24
537	*RIRPRPPKLPIPRPRP*PLRRP	16	8	7	15	12	13
538	*RIRPRPPKLPIPRPRPLPFPRP	6	0	7	7	8	9
539	*RIRPRPPKLPKSRLRPLPFPRP	12	10	0	7	12	0
540	*RIRPRPPKLPRLRPRPLPFPRP	12	11	16	20	19	13
541	*RIRPRPPKLPRPGQRPLPFPLT	7	0	8	7	0	0
542	*RIRPRPPKLPRPHPRPLPFPRR	8	6	9	14	13	11
543	*RIRPRPPKLPRPRLRPLPFPRP	5	0	5	7	5	10
544	*RIRPRPPKLPRPRPCPLRFPRP	5	0	7	6	8	10
545	*RIRPRPPKLPRPRPRPLLFPRP	8	5	9	12	14	0
546	*RIRPRPPKLPRPRPRPLPFPQP	14	0	9	8	6	11
547	*RIRPRPPKLPRPRPRPLPFPRP	84	58	83	130	132	146
548	*RIRPRPPKLPRPRPRPLPFPRS	14	6	11	12	0	9
549	*RIRPRPPKLPRPRPRPLSFPRP	20	7	16	26	32	17
550	*RIRPRPPKLPRPRPRSLSFPRP	8	5	6	15	13	12
551	*RIRPRPPKLPRPRQRPLPFPRP	5	11	0	5	10	7
552	*RIRPRPPKLPRSLPRPLPFPHP	6	0	7	7	6	10
553	*RIRPRPPKLPRSRPHPLPFPRP	8	5	9	14	16	14
554	*RIRPRPPKMPIPRPRRLPFPRP	11	0	5	0	7	11
555	*RIRPRPPKVPRPRPCPLPFPRP	10	13	12	22	22	8
556	*RIRPRPPMLPRPRPRPLPFPRP	11	9	5	8	13	0
557	*RIRPRPPNMLRLRPRPLLFARP	6	0	13	15	9	7
558	*RIRPRPPRAPRPRPRPLPFPRP	5	5	17	12	12	12
559	*RIRPRPPRLARPRPPPLPFPRP	6	6	0	14	14	9
560	*RIRPRPPRLARPRPRPLPFPRP	14	5	18	17	33	48
561	*RIRPRPPRLARPRPRPLPFPWP	10	6	9	8	9	0
562	*RIRPRPPRLARPRPRPLPYPRP	10	5	0	10	12	7
563	*RIRPRPPRLARSHPRPLPFPRP	12	0	5	12	9	10
564	*RIRPRPPRLARSRPCPLPFPQP	9	6	10	10	12	7
565	*RIRPRPPRLH*PRPRPLLFLRP	7	6	10	14	11	19
566	*RIRPRPPRLHGPRPRPLPFPRP	13	0	5	13	6	9
567	*RIRPRPPRLHRPHPRPLPFPRP	6	5	0	0	7	0
568	*RIRPRPPRLHRPRLRPLPFPRA	13	0	6	12	6	8
569	*RIRPRPPRLHRPRLRSLPLLRS	14	5	9	12	12	15
570	*RIRPRPPRLHRPRPCPLPFPRP	8	9	8	12	13	15
571	*RIRPRPPRLHRPRPHPLPFPLP	6	5	5	0	7	0
572	*RIRPRPPRLHRPRPPPLPFPGP	14	6	7	5	11	5
573	*RIRPRPPRLHRPRPPPLPFPRP	5	9	5	13	10	16
574	*RIRPRPPRLHRPRPRPLPFPRP	60	32	45	73	78	51
575	*RIRPRPPRLHRPRPRPLPFPSA	8	0	16	18	8	20
576	*RIRPRPPRLHRPRSRPLPYPRP	9	10	14	15	13	17
577	*RIRPRPPRLHRPSPRPLPFHRP	5	0	9	11	8	9
578	*RIRPRPPRLLISHQRPLPFPRP	6	9	0	7	0	10
579	*RIRPRPPRLLRLRPCPLLFPPP	5	0	7	10	13	5
580	*RIRPRPPRLLRPCPRPLPFPRP	6	5	7	9	13	12
581	*RIRPRPPRLLRPCSRPLPFPWP	8	6	5	10	10	6
582	*RIRPRPPRLLRPHPRPLPFPRP	7	0	8	11	0	9
583	*RIRPRPPRLLRPRP*SLPFPRP	18	10	11	26	13	25
584	*RIRPRPPRLLRPRPCPLPFPRP	15	0	5	8	0	9
585	*RIRPRPPRLLRPRPHPLPFPRS	11	0	6	10	8	13
586	*RIRPRPPRLLRPRPRLLPFPRP	19	7	10	12	12	8
587	*RIRPRPPRLLRPRPRPIPFPRP	5	6	7	9	14	0
588	*RIRPRPPRLLRPRPRPLPFPRP	53	52	64	101	113	79
589	*RIRPRPPRLLRPRPRPLPFPRS	12	11	8	17	15	22
590	*RIRPRPPRLLRPRPRPLPLPRP	21	18	12	31	51	23
591	*RIRPRPPRLLRPRPRPLSFPRP	20	11	10	15	29	19
592	*RIRPRPPRLLRPRPRPSPFPRP	6	0	5	6	5	8
593	*RIRPRPPRLP*PHPRPLPFPRP	5	0	7	0	7	0
594	*RIRPRPPRLP*PRPRPLPFPRH	10	0	0	10	8	10
595	*RIRPRPPRLP*PRPRPTPFPRL	6	6	0	0	0	0
596	*RIRPRPPRLPEPRPRPLPLPRS	6	0	5	0	0	6
597	*RIRPRPPRLPGPRPCPVPFPRP	14	5	11	13	12	17
598	*RIRPRPPRLPGPRPRPLPFPRP	22	5	19	10	5	18
599	*RIRPRPPRLPIPHPRPLPFPRP	6	0	6	5	0	0
600	*RIRPRPPRLPIPRPHPLSFPRP	5	8	5	7	7	5
601	*RIRPRPPRLPIPRPLPLPFPRP	6	7	15	19	0	12
602	*RIRPRPPRLPIPRPPPLPFPRS	7	0	11	0	6	0
603	*RIRPRPPRLPIPRPRPIPFPRP	6	6	7	11	20	9
604	*RIRPRPPRLPIPRPRPLPFPLP	7	5	8	0	0	9
605	*RIRPRPPRLPIPRPRPLPFPRP	71	69	84	82	101	104
606	*RIRPRPPRLPIPRPRPLPFPRT	14	0	0	9	8	5
607	*RIRPRPPRLPIPRPRPLPFPWP	7	8	0	9	7	10
608	*RIRPRPPRLPIPRPRPLRLPRP	5	0	5	7	8	8
609	*RIRPRPPRLPIPRPRPLSFPWP	5	0	6	5	0	0
610	*RIRPRPPRLPIPRQRPLPFPRP	13	0	14	18	14	10
611	*RIRPRPPRLPIPRQSPLSFPRP	9	10	0	7	5	10
612	*RIRPRPPRLPITRLRPLPFPRP	17	5	5	17	9	13
613	*RIRPRPPRLPKLRPRPLPFPRH	23	19	19	39	40	40
614	*RIRPRPPRLPKPCPRPLAFPRS	9	0	5	13	8	13
615	*RIRPRPPRLPKPGPRPLPFPRP	8	6	11	10	25	13
616	*RIRPRPPRLPKPRPHPLPFPRP	5	0	8	8	9	14
617	*RIRPRPPRLPKPRPRPLLFPRP	6	6	6	0	12	5
618	*RIRPRPPRLPKPRPRPLPFPRH	13	13	0	12	22	19
619	*RIRPRPPRLPKPRPRPLPFPRP	89	57	109	130	129	94
620	*RIRPRPPRLPKPRPRPLPFPRT	7	8	10	12	9	7
621	*RIRPRPPRLPKPRSCPLPFLRP	19	7	7	23	11	16
622	*RIRPRPPRLPKPRSHPLPFPRP	11	5	15	12	12	6
623	*RIRPRPPRLPKPSPRPLPFPRP	11	0	20	11	16	10
624	*RIRPRPPRLPKWRPRPLPFPRS	7	0	8	13	12	6
625	*RIRPRPPRLPR*RTRPLPLPRP	6	0	7	11	6	7
626	*RIRPRPPRLPRAHPSPLPFPRP	6	0	10	13	13	0
627	*RIRPRPPRLPRARLRPLPLPRP	25	12	26	30	36	25
628	*RIRPRPPRLPRARPCPIPFPGP	6	12	6	11	6	6
629	*RIRPRPPRLPRARPCPLTFPRP	19	11	8	17	11	8
630	*RIRPRPPRLPRARPRPLPFHRP	16	15	15	7	13	16
631	*RIRPRPPRLPRARPRPLPFPRP	60	30	76	108	112	86
632	*RIRPRPPRLPRARPRSLPFPRP	7	9	9	18	13	11
633	*RIRPRPPRLPRLHPRPIPFSRP	5	12	8	11	12	18
634	*RIRPRPPRLPRLHPRPLPFPRP	5	6	7	10	14	6
635	*RIRPRPPRLPRLRLSPLRFPRP	7	6	13	14	17	12
636	*RIRPRPPRLPRLRPCPLPFPRP	7	5	15	8	6	9
637	*RIRPRPPRLPRLRPHPLPFPRP	6	12	0	6	5	13
638	*RIRPRPPRLPRLRPRLLPFPRP	12	0	0	9	0	0
639	*RIRPRPPRLPRLRPRPLLFPRP	19	11	15	20	22	16
640	*RIRPRPPRLPRLRPRPLPFHRP	6	8	13	9	11	5
641	*RIRPRPPRLPRLRPRPLPFPRP	93	55	101	95	96	89
642	*RIRPRPPRLPRLRPRPLPFPRS	14	8	19	21	20	17
643	*RIRPRPPRLPRLRPRPLPFPWP	7	6	6	6	7	0
644	*RIRPRPPRLPRLRPRPLPVPRP	11	8	9	12	6	6
645	*RIRPRPPRLPRLRPRPLSFPRP	6	0	9	0	0	11
646	*RIRPRPPRLPRLRPRPVPFPRP	9	0	7	7	0	0
647	*RIRPRPPRLPRLRPRSLSFPRP	9	5	11	17	16	9
648	*RIRPRPPRLPRLRPSPLPFPRP	9	14	15	10	19	17
649	*RIRPRPPRLPRPCPCPLPFPRP	16	26	28	42	30	23
650	*RIRPRPPRLPRPCPRPLLFPRP	7	12	16	21	20	19
651	*RIRPRPPRLPRPCPRPLPFHRP	17	13	19	23	19	15
652	*RIRPRPPRLPRPCPRPLPFLRP	15	0	12	24	24	26
653	*RIRPRPPRLPRPCPRPLPFPLP	9	7	0	9	11	8
654	*RIRPRPPRLPRPCPRPLPFPRP	151	47	121	203	174	160
655	*RIRPRPPRLPRPCPRPLPIPRP	8	0	14	13	11	5
656	*RIRPRPPRLPRPCPRPLPVSRP	14	0	10	13	11	7
657	*RIRPRPPRLPRPCPRPLSFPRS	12	20	14	30	19	17
658	*RIRPRPPRLPRPCPRTLPFPRP	16	5	14	9	8	8
659	*RIRPRPPRLPRPCTCPLPFPRP	6	6	0	9	7	8
660	*RIRPRPPRLPRPGLRPLPFPRP	9	0	7	9	6	6
661	*RIRPRPPRLPRPGPRPLLFPRP	7	0	7	15	12	12
662	*RIRPRPPRLPRPGPRPLPFPRP	6	7	13	14	19	15
663	*RIRPRPPRLPRPHPCPLPFPRP	51	43	51	70	74	58
664	*RIRPRPPRLPRPHPHPLPLPRS	8	0	5	10	11	0
665	*RIRPRPPRLPRPHPPPLPFPRP	20	5	26	15	23	24
666	*RIRPRPPRLPRPHPRPIPFPLP	5	0	7	11	23	8
667	*RIRPRPPRLPRPHPRPLAFPRP	5	0	6	0	0	0
668	*RIRPRPPRLPRPHPRPLPFHRP	9	11	0	17	6	13
669	*RIRPRPPRLPRPHPRPLPFPQL	9	0	8	8	9	5
670	*RIRPRPPRLPRPHPRPLPFPRP	119	96	131	154	166	148
671	*RIRPRPPRLPRPHPRPLPFPWP	11	11	19	23	23	18
672	*RIRPRPPRLPRPHPRPLPLPRP	7	0	6	14	9	9
673	*RIRPRPPRLPRPHPRPLPSPRP	13	6	12	18	16	18
674	*RIRPRPPRLPRPHPRPLSFPRP	5	5	5	12	15	13
675	*RIRPRPPRLPRPHPRPLSIPRP	7	5	6	9	9	0
676	*RIRPRPPRLPRPHPRPVPFPRP	11	6	0	0	7	6
677	*RIRPRPPRLPRPLPRPIPFPRP	5	5	7	8	9	7
678	*RIRPRPPRLPRPLPRPLPFPRP	38	16	34	37	44	26
679	*RIRPRPPRLPRPPPRPLPFPRP	13	10	21	18	25	18
680	*RIRPRPPRLPRPRARPLPFPRP	5	0	6	14	0	0
681	*RIRPRPPRLPRPRARPLTFLRP	7	5	6	19	14	6
682	*RIRPRPPRLPRPRHRPLPFPRS	7	7	0	12	6	0
683	*RIRPRPPRLPRPRLCPLPFPRP	36	23	33	49	41	42
684	*RIRPRPPRLPRPRLHPLLFPLP	24	21	10	19	13	14
685	*RIRPRPPRLPRPRLLPLAFPRH	8	5	12	8	12	7
686	*RIRPRPPRLPRPRLRLLPFPRL	6	7	5	16	18	12
687	*RIRPRPPRLPRPRLRPLLFPRP	7	0	7	0	8	0
688	*RIRPRPPRLPRPRLRPLPFPLP	6	6	0	7	0	0
689	*RIRPRPPRLPRPRLRPLPFPRP	73	40	53	79	89	76
690	*RIRPRPPRLPRPRLRPLPFPRS	8	6	5	15	0	14
691	*RIRPRPPRLPRPRLRPLPFPWP	8	0	7	7	16	7
692	*RIRPRPPRLPRPRLRPLPIPRP	5	6	0	0	6	0
693	*RIRPRPPRLPRPRLRPLTFPRP	5	0	6	0	7	0
694	*RIRPRPPRLPRPRPCP*YFPRP	6	5	11	23	18	7
695	*RIRPRPPRLPRPRPCPIPFPRS	6	11	6	11	16	9
696	*RIRPRPPRLPRPRPCPLLFPLP	6	12	5	0	0	8
697	*RIRPRPPRLPRPRPCPLLFPRP	8	7	5	10	0	5
698	*RIRPRPPRLPRPRPCPLPFHRP	5	0	5	10	20	0
699	*RIRPRPPRLPRPRPCPLPFPQP	17	13	5	24	17	12
700	*RIRPRPPRLPRPRPCPLPFPRL	10	0	6	7	6	8
701	*RIRPRPPRLPRPRPCPLPFPRP	81	56	83	80	118	73
702	*RIRPRPPRLPRPRPCPLPFPRS	10	5	15	16	7	10
703	*RIRPRPPRLPRPRPCPLSFPRP	9	5	6	0	5	15
704	*RIRPRPPRLPRPRPCTLPFSRP	6	5	5	6	8	10
705	*RIRPRPPRLPRPRPHLLLFPQS	7	0	5	0	7	5
706	*RIRPRPPRLPRPRPHPLAFRRP	5	0	7	0	10	12
707	*RIRPRPPRLPRPRPHPLPFPRP	72	46	70	107	92	81
708	*RIRPRPPRLPRPRPHPLPFPWP	6	0	6	10	11	9
709	*RIRPRPPRLPRPRPHPLPLPRP	15	8	7	8	18	17
710	*RIRPRPPRLPRPRPHPLPYPRP	6	15	13	22	8	12
711	*RIRPRPPRLPRPRPHPLSFPRP	22	23	21	36	25	38
712	*RIRPRPPRLPRPRPHPLSFSRP	7	9	7	6	11	10
713	*RIRPRPPRLPRPRPHPVPFPRP	10	0	5	6	5	0
714	*RIRPRPPRLPRPRPHTLPFS*P	8	10	12	12	12	6
715	*RIRPRPPRLPRPRPLPLPFPRP	14	11	7	17	23	19
716	*RIRPRPPRLPRPRPPPLPFARP	17	5	8	9	14	12
717	*RIRPRPPRLPRPRPPPLPFPRF	15	9	13	14	17	19
718	*RIRPRPPRLPRPRPPPLPFPRP	55	28	23	58	89	53
719	*RIRPRPPRLPRPRPPPLPLPRP	13	10	10	17	25	11
720	*RIRPRPPRLPRPRPPPLSFPRP	10	0	0	9	7	5
721	*RIRPRPPRLPRPRPRALPFPRP	21	5	8	30	14	23
722	*RIRPRPPRLPRPRPRLLPFPGP	9	12	12	0	7	5
723	*RIRPRPPRLPRPRPRLLPFPRP	84	54	77	103	69	99
724	*RIRPRPPRLPRPRPRPFPFPLC	7	7	10	5	13	8
725	*RIRPRPPRLPRPRPRPFPFPRP	20	19	35	59	58	32
726	*RIRPRPPRLPRPRPRPFPFPRS	12	0	26	8	21	21
727	*RIRPRPPRLPRPRPRPIPFPQP	11	6	23	22	22	22
728	*RIRPRPPRLPRPRPRPIPFPRP	51	35	60	69	97	52
729	*RIRPRPPRLPRPRPRPIPFPRS	9	5	9	7	9	9
730	*RIRPRPPRLPRPRPRPIPLPRL	18	8	10	6	8	9
731	*RIRPRPPRLPRPRPRPIRYPQP	12	10	12	19	10	19
732	*RIRPRPPRLPRPRPRPISFPRP	10	6	15	16	23	12
733	*RIRPRPPRLPRPRPRPLAFPRP	40	14	32	44	61	44
734	*RIRPRPPRLPRPRPRPLAFPRT	5	5	14	0	16	8
735	*RIRPRPPRLPRPRPRPLAFTRP	10	0	6	0	14	15
736	*RIRPRPPRLPRPRPRPLALPRP	5	0	11	0	12	11
737	*RIRPRPPRLPRPRPRPLLFLRP	7	0	9	6	5	6
738	*RIRPRPPRLPRPRPRPLLFPRP	103	67	123	120	155	115
739	*RIRPRPPRLPRPRPRPLLFPRT	5	9	12	15	6	12
740	*RIRPRPPRLPRPRPRPLLFPWP	16	0	19	9	21	17
741	*RIRPRPPRLPRPRPRPLLFTRP	10	7	10	17	12	14
742	*RIRPRPPRLPRPRPRPLLSPRP	8	0	7	5	5	0
743	*RIRPRPPRLPRPRPRPLPCPRP	13	10	8	12	15	10
744	*RIRPRPPRLPRPRPRPLPFHRP	85	53	71	80	104	101
745	*RIRPRPPRLPRPRPRPLPFLRP	69	62	62	89	80	79
746	*RIRPRPPRLPRPRPRPLPFP*Y	8	7	13	11	8	10
747	*RIRPRPPRLPRPRPRPLPFPGP	14	10	12	20	34	31
748	*RIRPRPPRLPRPRPRPLPFPGS	16	10	17	22	36	24
749	*RIRPRPPRLPRPRPRPLPFPLP	27	19	23	28	24	35
750	*RIRPRPPRLPRPRPRPLPFPPP	6	5	0	8	9	7
751	*RIRPRPPRLPRPRPRPLPFPQP	54	52	71	67	89	65
752	*RIRPRPPRLPRPRPRPLPFPQS	5	0	7	9	8	8
753	*RIRPRPPRLPRPRPRPLPFPRA	15	17	6	28	31	26
754	*RIRPRPPRLPRPRPRPLPFPRC	13	0	0	5	11	12
755	*RIRPRPPRLPRPRPRPLPFPRH	34	34	37	48	48	39
756	*RIRPRPPRLPRPRPRPLPFPRL	27	20	41	35	44	39
757	*RIRPRPPRLPRPRPRPLPFPRP	2915	2013	2980	3545	3768	3580
758	*RIRPRPPRLPRPRPRPLPFPRR	15	5	14	6	10	6
759	*RIRPRPPRLPRPRPRPLPFPRS	187	92	149	165	253	212
760	*RIRPRPPRLPRPRPRPLPFPRT	28	8	33	58	52	40
761	*RIRPRPPRLPRPRPRPLPFPWP	59	31	51	99	122	100
762	*RIRPRPPRLPRPRPRPLPFRRP	20	13	20	27	20	26
763	*RIRPRPPRLPRPRPRPLPFSRP	53	24	40	66	46	34
764	*RIRPRPPRLPRPRPRPLPFTRP	69	44	65	73	93	73
765	*RIRPRPPRLPRPRPRPLPIPRP	81	51	60	100	110	118
766	*RIRPRPPRLPRPRPRPLPLPRP	178	118	141	181	204	147
767	*RIRPRPPRLPRPRPRPLPLRRP	24	10	8	22	19	17
768	*RIRPRPPRLPRPRPRPLPSPPP	6	0	5	8	9	11
769	*RIRPRPPRLPRPRPRPLPSPRP	42	27	45	40	54	38
770	*RIRPRPPRLPRPRPRPLPVPRP	16	11	13	13	16	12
771	*RIRPRPPRLPRPRPRPLQFPRP	35	17	33	67	67	50
772	*RIRPRPPRLPRPRPRPLRFPRP	29	11	34	40	37	42
773	*RIRPRPPRLPRPRPRPLRFSRP	10	5	13	15	5	10
774	*RIRPRPPRLPRPRPRPLSCPRP	9	0	13	0	0	8
775	*RIRPRPPRLPRPRPRPLSFHRP	8	8	0	0	11	12
776	*RIRPRPPRLPRPRPRPLSFPRP	183	113	164	232	245	193
777	*RIRPRPPRLPRPRPRPLSFPRS	29	16	24	25	21	18
778	*RIRPRPPRLPRPRPRPLSFPSP	8	9	0	0	6	5
779	*RIRPRPPRLPRPRPRPLSLPRP	6	0	6	6	0	5
780	*RIRPRPPRLPRPRPRPLSSPRP	26	21	24	30	41	21
781	*RIRPRPPRLPRPRPRPLTFPRP	26	17	19	26	45	30
782	*RIRPRPPRLPRPRPRPSPFPRP	14	11	10	12	16	20
783	*RIRPRPPRLPRPRPRPVPFPRS	9	14	19	10	8	5
784	*RIRPRPPRLPRPRPRPVRFPRP	14	0	5	8	0	0
785	*RIRPRPPRLPRPRPRRLPFPRP	5	0	5	0	0	5
786	*RIRPRPPRLPRPRPRSIPFPRP	12	0	10	7	13	5
787	*RIRPRPPRLPRPRPRSLLFPRP	14	0	0	7	0	11
788	*RIRPRPPRLPRPRPRSLPFPRH	7	12	5	15	6	10
789	*RIRPRPPRLPRPRPRSLPFPRL	8	0	10	0	12	0
790	*RIRPRPPRLPRPRPRSLPFPRP	40	39	52	57	82	61
791	*RIRPRPPRLPRPRPRSLPFPWP	7	10	0	6	6	0
792	*RIRPRPPRLPRPRPRSLPLPRP	5	5	5	14	11	10
793	*RIRPRPPRLPRPRPRSLPVPRP	14	0	0	6	0	13
794	*RIRPRPPRLPRPRPRTLPFPRP	26	12	16	51	46	39
795	*RIRPRPPRLPRPRPRTLSFPRL	5	0	8	6	6	11
796	*RIRPRPPRLPRPRPSPLPFPRP	26	14	11	12	36	29
797	*RIRPRPPRLPRPRPSPLPFPWP	15	6	5	12	21	21
798	*RIRPRPPRLPRPRQRPLPFPRP	33	19	50	51	47	36
799	*RIRPRPPRLPRPRRRPLPFPRP	29	6	29	30	27	22
800	*RIRPRPPRLPRPRSRPLPFPRP	91	43	86	96	104	121
801	*RIRPRPPRLPRPRSRPLPFPRS	11	5	12	7	14	0
802	*RIRPRPPRLPRPRSRPLPIPRS	14	7	12	19	20	13
803	*RIRPRPPRLPRPRSRPLSFPRP	7	5	16	8	0	6
804	*RIRPRPPRLPRPRTRPLPFPRP	8	5	10	10	6	10
805	*RIRPRPPRLPRPRTRPLPFPRS	8	16	6	11	11	7
806	*RIRPRPPRLPRPSPRPLPFPRP	50	26	58	73	100	53
807	*RIRPRPPRLPRPSPRPLPFPRS	7	0	7	9	9	0
808	*RIRPRPPRLPRPTPRPLPFPRP	12	5	6	8	8	19
809	*RIRPRPPRLPRPYPCPLPFPRP	18	7	8	11	11	13
810	*RIRPRPPRLPRPYPRPLPFPGP	9	6	5	10	13	11
811	*RIRPRPPRLPRPYPRPLPFPRP	13	0	12	21	11	9
812	*RIRPRPPRLPRQHPRPLPFPRP	16	14	10	16	20	17
813	*RIRPRPPRLPRQRPHPVPFHRS	9	12	0	11	13	6
814	*RIRPRPPRLPRQRPRPLLFPRP	5	8	5	9	9	5
815	*RIRPRPPRLPRQRPRPLPFPRP	69	57	80	99	114	86
816	*RIRPRPPRLPRQRPRPLQFPRP	11	0	19	15	23	10
817	*RIRPRPPRLPRQRPRPLRLPRS	6	0	5	0	0	0
818	*RIRPRPPRLPRQRPRPLSFPRP	7	10	7	11	17	8
819	*RIRPRPPRLPRRRLRPLPFPRP	6	0	7	10	13	9
820	*RIRPRPPRLPRRRPRPIRFPRP	11	12	11	7	9	12
821	*RIRPRPPRLPRRRPRPLLFPRP	10	6	6	5	5	7
822	*RIRPRPPRLPRRRPRPLPFPRP	54	20	31	73	49	74
823	*RIRPRPPRLPRRRSRPLPFPRP	24	8	7	12	24	20
824	*RIRPRPPRLPRSCPRPLPFPRP	6	5	10	0	7	5
825	*RIRPRPPRLPRSHLRPLSFPRP	6	5	7	0	7	0
826	*RIRPRPPRLPRSHPRPLLFPRP	6	6	9	5	12	5
827	*RIRPRPPRLPRSHPRPLPFPRP	8	6	5	7	11	15
828	*RIRPRPPRLPRSPPRPLPFPRP	10	0	11	14	8	9
829	*RIRPRPPRLPRSRLCPLPFPRP	17	6	6	12	18	10
830	*RIRPRPPRLPRSRPCPLPFPRP	6	5	0	6	11	13
831	*RIRPRPPRLPRSRPRLLSFHRP	14	6	17	27	21	13
832	*RIRPRPPRLPRSRPRPFPFPRP	5	5	0	8	0	0
833	*RIRPRPPRLPRSRPRPIPFLQP	9	5	0	7	0	7
834	*RIRPRPPRLPRSRPRPLAFPRP	8	0	17	14	7	14
835	*RIRPRPPRLPRSRPRPLPFHRP	11	0	7	0	16	18
836	*RIRPRPPRLPRSRPRPLPFPRH	12	5	0	13	8	5
837	*RIRPRPPRLPRSRPRPLPFPRP	239	157	302	351	355	317
838	*RIRPRPPRLPRSRPRPLPFPRV	7	25	11	31	40	25
839	*RIRPRPPRLPRSRPRPLPFPWP	10	8	10	15	9	11
840	*RIRPRPPRLPRSRPRPLSFLWP	9	6	0	9	0	8
841	*RIRPRPPRLPRSRPRPLSFPRP	21	24	21	34	44	31
842	*RIRPRPPRLPRSRPRPLTLPRP	22	0	14	21	25	14
843	*RIRPRPPRLPRSRPRPSPFPRP	10	10	15	19	20	17
844	*RIRPRPPRLPRTCPRPLPLPRP	6	9	0	6	0	0
845	*RIRPRPPRLPRTCSRPLPFPRP	19	10	9	18	16	8
846	*RIRPRPPRLPRTRPRPLPFPPP	15	19	22	39	37	34
847	*RIRPRPPRLPRTRPRPLPFPRP	70	33	46	68	81	85
848	*RIRPRPPRLPRTRPRPLPFPRT	9	0	9	9	6	11
849	*RIRPRPPRLPRTRPRPLPLPRP	24	7	13	9	18	9
850	*RIRPRPPRLPRTRPRPLSFPRP	19	0	21	11	14	16
851	*RIRPRPPRLPRVRPCPLPFPRP	13	14	8	17	15	9
852	*RIRPRPPRLPRVRPRPLPFPRP	17	5	13	15	15	12
853	*RIRPRPPRLPRWRPCPLPFPRP	7	7	11	11	8	8
854	*RIRPRPPRLPRWRPRAIPFPRS	12	8	8	13	17	16
855	*RIRPRPPRLPSPRPCPLPFPRP	5	7	8	10	13	11
856	*RIRPRPPRLPSPRPLPLLFPRP	5	5	0	5	13	0
857	*RIRPRPPRLPSPRPRPIPFPRP	13	5	0	0	6	7
858	*RIRPRPPRLPSPRPRPLPFHLP	8	0	8	6	6	8
859	*RIRPRPPRLPSPRPRPLPFPRP	25	6	26	40	48	50
860	*RIRPRPPRLPSPRPRPLSFSRP	24	17	19	23	11	21
861	*RIRPRPPRLPSSRPRPLPFPRP	8	7	13	8	16	20
862	*RIRPRPPRLPTPRPRPLPFPRP	7	0	7	15	17	25
863	*RIRPRPPRLPTPRPRSLPFPRP	6	6	0	12	0	13
864	*RIRPRPPRLRRPRPCTLPIPRH	27	15	30	28	22	13
865	*RIRPRPPRLRRPRPHPLPFPRP	15	6	9	12	13	17
866	*RIRPRPPRLRRPRPRPLPFPRP	7	5	23	22	25	22
867	*RIRPRPPRLRRSRPRPLSFPRP	5	7	0	0	7	7
868	*RIRPRPPRLSKPRQCPLPFPRP	12	9	9	18	17	10
869	*RIRPRPPRLSKQRPRPLPFPRP	9	21	21	47	35	22
870	*RIRPRPPRLSRARPRPLPFPRP	6	5	0	11	18	8
871	*RIRPRPPRLSRLHPRPLPFPRS	11	0	15	10	10	5
872	*RIRPRPPRLSRLRPRPLPFPRP	6	8	12	13	23	13
873	*RIRPRPPRLSRPCPHPLPFPRP	8	0	5	12	6	6
874	*RIRPRPPRLSRPCPRPLSFPRP	5	7	11	6	6	5
875	*RIRPRPPRLSRPHPRPLPFMRP	18	10	10	17	15	10
876	*RIRPRPPRLSRPHPRPLPFPRS	8	12	9	5	6	6
877	*RIRPRPPRLSRPLPRPLPFSRP	10	0	0	5	0	5
878	*RIRPRPPRLSRPRPGPLSFPRR	8	7	5	8	6	8
879	*RIRPRPPRLSRPRPHPLPFPRP	6	10	0	9	20	7
880	*RIRPRPPRLSRPRPPPLPFPRP	17	9	8	9	20	10
881	*RIRPRPPRLSRPRPPPLSFPRS	5	7	0	10	0	5
882	*RIRPRPPRLSRPRPRLLTFP*T	10	0	9	10	9	7
883	*RIRPRPPRLSRPRPRPLALPRP	6	7	0	15	8	13
884	*RIRPRPPRLSRPRPRPLPFHRP	19	11	10	18	18	28
885	*RIRPRPPRLSRPRPRPLPFLRP	7	0	9	5	16	10
886	*RIRPRPPRLSRPRPRPLPFPQP	13	6	5	8	13	0
887	*RIRPRPPRLSRPRPRPLPFPRP	177	105	203	239	291	222
888	*RIRPRPPRLSRPRPRPLPYPRP	7	7	8	15	11	10
889	*RIRPRPPRLSRPRPRPLSFPRP	28	20	16	34	31	23
890	*RIRPRPPRLSRPRSRPLPFPRP	5	0	6	0	0	0
891	*RIRPRPPRLSRPRSRPLSSPRP	6	0	6	0	15	11
892	*RIRPRPPRLSRPRTRPIPFPRP	6	9	0	13	22	8
893	*RIRPRPPRLSRPVQRPLPFPRP	6	0	9	0	0	0
894	*RIRPRPPRLSRPYPRPLPFPRL	5	7	5	13	12	0
895	*RIRPRPPRLSRQCPRPLPFPQP	7	11	10	7	9	8
896	*RIRPRPPRLSRRRPRPLPFPRP	10	0	0	0	0	0
897	*RIRPRPPRLSRSRLCPLPFHRP	10	5	0	5	10	8
898	*RIRPRPPRLSRSRPRPIPFPRP	10	0	7	0	0	7
899	*RIRPRPPRLSRSRPRPLPFPRP	8	6	5	24	23	23
900	*RIRPRPPRLSRSRPSPLPFPRS	7	6	5	0	9	10
901	*RIRPRPPRLSRTRPRPLPFPRP	14	9	8	21	21	24
902	*RIRPRPPRLSRVRPRPLPFPRP	10	9	15	15	11	14
903	*RIRPRPPRLSSPRPRPLPFPRP	7	0	5	7	0	7
904	*RIRPRPPRLSTPRPRPLPFPRP	9	6	0	9	10	0
905	*RIRPRPPRLT*RCSRPLPFPRP	13	8	13	13	20	10
906	*RIRPRPPRLTCPRPRPLPFPRP	6	5	0	5	0	6
907	*RIRPRPPRLTIPRPRPLPFPRP	7	0	8	0	5	7
908	*RIRPRPPRLTKPRLRPLPFPRP	11	9	10	14	7	0
909	*RIRPRPPRLTRPRPRPLPFPRP	58	37	61	70	61	48
910	*RIRPRPPRLVRTRPRPLPFPRP	11	6	7	6	14	13
911	*RIRPRPPRLYKPRPRPLPFPRP	14	12	8	18	22	12
912	*RIRPRPPRMHRPRSRPLPFPRP	7	6	0	12	7	8
913	*RIRPRPPRMPIPRPRPLLFPRP	9	7	13	9	7	6
914	*RIRPRPPRMPIPRPRPLPLPRP	11	12	7	19	16	13
915	*RIRPRPPRMPITRPRP*PFPRP	12	6	15	15	14	6
916	*RIRPRPPRMPKPRPRPLLFPRP	11	13	16	16	15	17
917	*RIRPRPPRMPRARPRPLPFPRP	5	10	14	11	15	13
918	*RIRPRPPRMPRMRPRPLPFPRP	17	7	0	11	12	9
919	*RIRPRPPRMPRPRLPPLPFPRP	9	8	5	18	15	18
920	*RIRPRPPRMPRPRLRPLPFPRP	8	0	17	16	15	15
921	*RIRPRPPRMPRPRPHPLPFPRP	13	0	8	10	9	12
922	*RIRPRPPRMPRPRPRPFPFPQP	11	6	7	10	9	18
923	*RIRPRPPRMPRPRPRPLPFPQP	12	6	16	12	15	20
924	*RIRPRPPRMPRPRPRPLPFPRP	50	45	44	54	79	78
925	*RIRPRPPRMPRPRPRPVSFIRP	5	5	5	9	0	0
926	*RIRPRPPRMPRPRQRPLPFPRP	10	0	5	13	21	14
927	*RIRPRPPRMPRRSPRPLPFPRS	12	5	11	12	7	9
928	*RIRPRPPRMPRSRPRPLLFPRS	34	11	23	21	26	25
929	*RIRPRPPRMPSLRPRPLPFSRH	16	14	13	15	20	9
930	*RIRPRPPRMPSPRPRPLSFPRP	11	0	0	10	8	11
931	*RIRPRPPRMSRPRPRPIPFPRP	5	6	6	7	7	6
932	*RIRPRPPRPPRPHPRPLPFPRP	7	0	8	0	6	12
933	*RIRPRPPRPPRPRPRPLPFPRP	23	13	5	39	38	52
934	*RIRPRPPRPPRPRTRPLPFLRP	14	7	7	20	16	18
935	*RIRPRPPRPPRSRPHPLPFPRP	8	11	15	12	16	12
936	*RIRPRPPRPSRPRPRPFPFPRS	5	0	6	0	10	8
937	*RIRPRPPRQPRLSPRPLLFPRP	10	6	10	12	5	8
938	*RIRPRPPRQPRPHPHPLPFPRP	8	5	5	0	6	0
939	*RIRPRPPRQPRPRPRPLPFPRP	13	6	5	0	0	8
940	*RIRPRPPRQSRPRPPSLPFPRP	10	6	5	10	8	6
941	*RIRPRPPRRPRPRSRPLPFARP	5	0	5	0	8	0
942	*RIRPRPPRSHIPRPRPLPFCRP	7	0	10	9	9	8
943	*RIRPRPPRSPGPRLRPLPLPRP	16	11	11	10	11	9
944	*RIRPRPPRVPKPRPRPLSFPRP	11	5	7	0	0	11
945	*RIRPRPPRVPRLRSRPLPFLRP	13	0	10	14	17	20
946	*RIRPRPPRVPRPRPRLLPFPRP	6	0	16	11	12	7
947	*RIRPRPPRVPRPRPRPLPFPRL	5	0	14	10	11	12
948	*RIRPRPPRVPRPRPRPLPFPRP	43	36	47	34	62	50
949	*RIRPRPPRVPRPRPRPLPFPRS	18	7	15	12	30	13
950	*RIRPRPPRVPRPRPRPLPFPSP	8	0	5	13	6	11
951	*RIRPRPPRVPRPRPRPLSFPRP	19	16	9	8	15	14
952	*RIRPRPPRVPRPRTRPLPFPRP	7	5	0	8	7	5
953	*RIRPRPPRVPSPRPRSLPFPRP	21	7	12	5	16	13
954	*RIRPRPPRVSRPRPHPLPFLRP	6	6	8	8	5	0
955	*RIRPRPPRVSRPRPRPLPFPRP	5	5	8	12	7	9
956	*RIRPRPPSLPRPHPRPLPFPRP	8	0	7	0	7	11
957	*RIRPRPPSLPRPRPCSLPLPRH	6	5	0	10	14	7
958	*RIRPRPPSLPRPRPRPLPFPRP	61	20	53	91	84	59
959	*RIRPRPPSLPRPRPRPLPFPRS	5	8	0	14	12	7
960	*RIRPRPPSLPRPRPRPLPFSRP	15	12	16	14	19	11
961	*RIRPRPPSLPRPRPRPSSFPRP	7	0	9	5	0	5
962	*RIRPRPPSLPTPRPRPLPFPRP	10	0	0	9	16	9
963	*RIRPRPPTLPRPHPHPLTFPRP	6	6	0	0	0	0
964	*RIRPRPPTLPRPRPRPLIFPRP	9	6	13	13	10	0
965	*RIRPRPPTLPRPRPRPLPFPRP	44	10	37	42	41	40
966	*RIRPRPRGLPRPHPRTLRFPRP	10	0	0	5	7	0
967	*RIRPRPRRLPISRSRPLFFPRP	11	0	7	8	16	13
968	*RIRPRPRRLPRPRPRPLAFPRP	6	0	5	13	9	15
969	*RIRPRPRRLPRPRPRPLPFPRP	7	21	10	21	31	27
970	*RIRPRPRRLPRPRPRPLPFRRP	5	12	6	17	22	12
971	*RIRPRPRRLPRPRSCPLPFPRP	8	0	7	9	0	6
972	*RIRPRPRRMSRTRPRALPFPRS	10	7	13	0	11	10
973	*RIRPRPSGLPRPLPRPLPFP*P	7	7	5	11	8	0
974	*RIRPRPSILPRPCPRPLPFPRP	11	5	13	13	20	15
975	*RIRPRPSKLPRPRSRPLPFPRP	5	0	8	8	6	0
976	*RIRPRPSRLARPRPRPLPFPRP	20	17	26	28	19	17
977	*RIRPRPSRLDRTRPCPLPFPRL	10	0	0	0	0	0
978	*RIRPRPSRLHIPRPHPLPFPQP	11	0	0	0	0	5
979	*RIRPRPSRLLRPRPRPLVFPRP	6	6	8	9	10	9
980	*RIRPRPSRLLRPRPRSLPFPRP	6	0	7	11	0	0
981	*RIRPRPSRLNRPRPRPLPFPRP	11	0	13	18	21	7
982	*RIRPRPSRLP*PRQRTLSFPRP	9	7	10	11	16	19
983	*RIRPRPSRLPGPSPRPLPFPRP	17	0	16	35	21	16
984	*RIRPRPSRLPIPRPCPLPFPRP	7	7	7	0	8	5
985	*RIRPRPSRLPIPRPRPLPFHRP	5	11	18	9	11	7
986	*RIRPRPSRLPRLRPRPLPFPRP	12	17	8	0	5	5
987	*RIRPRPSRLPRLRPRPLPVPRP	20	9	22	15	17	19
988	*RIRPRPSRLPRPCPRPIPFPQP	5	6	9	9	15	0
989	*RIRPRPSRLPRPCPRPLPFPRP	9	6	11	18	20	20
990	*RIRPRPSRLPRPHPRPLPFPRP	5	7	0	6	0	5
991	*RIRPRPSRLPRPRPCPLPFPRP	12	0	6	16	8	5
992	*RIRPRPSRLPRPRPCPLPLPRP	8	5	8	6	16	12
993	*RIRPRPSRLPRPRPCPLSLPRP	16	7	11	13	14	13
994	*RIRPRPSRLPRPRPHPLPFPRP	8	8	20	12	22	22
995	*RIRPRPSRLPRPRPPQFLFTRP	17	5	9	15	14	12
996	*RIRPRPSRLPRPRPRILPFPRP	6	6	0	12	12	8
997	*RIRPRPSRLPRPRPRPLPFLRH	11	5	0	8	0	0
998	*RIRPRPSRLPRPRPRPLPFPRH	9	5	6	5	9	7
999	*RIRPRPSRLPRPRPRPLPFPRP	225	133	224	208	237	202
1000	*RIRPRPSRLPRPRPRPLPFPRS	13	7	30	23	41	28
1001	*RIRPRPSRLPRPRPRPLPLPRP	8	7	6	8	15	12
1002	*RIRPRPSRLPRPRPRPLSFPRP	5	0	6	11	9	8
1003	*RIRPRPSRLPRPRPRPLSFPRY	8	9	20	11	19	12
1004	*RIRPRPSRLPRPRSRPLPFPRP	15	5	16	7	0	16
1005	*RIRPRPSRLPRQRPRPLPFPRP	16	0	0	28	32	6
1006	*RIRPRPSRLPRSRPRPLPFPRP	19	0	19	20	10	12
1007	*RIRPRPSRLPTPRPRPLSFPRP	5	7	13	14	9	11
1008	*RIRPRPSRLSRPRPHRLPFPRP	5	0	7	9	0	5
1009	*RIRPRPSRLSRPRRRPLPFPRP	8	0	11	6	6	6
1010	*RIRPRPSRLYRLRPRPLPIPQP	5	6	0	0	5	0
1011	*RIRPRPSRMPRPRPQPLPFPRP	8	5	0	0	0	0
1012	*RIRPRPSRMPRPRPRPLPFPRP	14	23	31	25	32	22
1013	*RIRPRPSRMPRSRPRTLPFPRP	8	0	9	15	10	11
1014	*RIRPRPSRMTRSRPRPIPFPQP	7	10	14	12	18	15
1015	*RIRPRPSRPPRPRPRPLPFPRP	6	7	0	6	5	0
1016	*RIRPRPSRVSRPRPRPLSFPRP	13	11	16	8	7	7
1017	*RIRPRPSSLSRPRPRPLPFPWP	7	0	6	8	0	0
1018	*RIRPRPSTLSRPRPRPLPFPRP	5	11	0	10	9	8
1019	*RIRPRPTRLPRP*SRPLPFPRP	16	6	17	10	12	10
1020	*RIRPRPTRLPRPRPRPLPFPRP	39	37	73	59	83	74
1021	*RIRPRPTRLPRSRPHPLPVPRP	27	11	25	16	15	13
1022	*RIRPRPTRLPRSRPRPLPFPRP	21	15	15	18	23	12
1023	*RIRPRPTRLPTSRPRPLPFPRP	8	0	5	7	6	0
1024	*RIRPRPVPLPRPRPRPLPFLRP	17	0	13	13	17	10
1025	*RIRPRPVRLPRPCQRPLPFSRP	20	12	14	9	15	10
1026	*RIRPRPYRVPRPRPRPLPFPRT	5	0	6	0	0	5
1027	*RIRPRQPRLPIPRPRPLPFPRP	13	8	7	12	17	12
1028	*RIRPRRPRLPKPRPCPLPFPRP	8	8	5	8	6	6
1029	*RIRPRSARVPRPRPRPLPFPRP	8	0	7	0	6	5
1030	*RIRPRSHRRPRPRPRPLPFPRP	8	9	10	14	12	13
1031	*RIRPRSLRLAIRRPRPLPFPRP	12	5	0	15	14	9
1032	*RIRPRSLRLPRPRPRPLPFPLP	7	5	9	5	0	10
1033	*RIRPRSLRQPRPRPRPLPFPRP	16	11	13	0	9	7
1034	*RIRPRSPILPRPRPRPLPFPRP	9	7	13	12	21	6
1035	*RIRPRSPKLPRARPRPLPFPRP	5	0	7	5	6	7
1036	*RIRPRSPKLPRPRPRLLLFPWP	5	7	8	11	9	8
1037	*RIRPRSPKMPRPRPRPLPFPQP	14	7	9	16	12	11
1038	*RIRPRSPRIPGPRPRPLPFLRP	7	7	0	0	6	0
1039	*RIRPRSPRIPRLRPRPLRFPPP	7	0	7	5	7	7
1040	*RIRPRSPRIPRPRPRPLLFSRP	12	12	12	8	19	13
1041	*RIRPRSPRLHRPRPRPLPFPRS	5	7	12	16	13	14
1042	*RIRPRSPRLPRPCPRPLPFPRP	10	5	17	23	9	8
1043	*RIRPRSPRLPRPHPRPIPFPWP	7	9	7	6	8	9
1044	*RIRPRSPRLPRPHPRPLPFPRP	34	18	18	38	27	32
1045	*RIRPRSPRLPRPHPRPLQFPRP	8	5	5	6	9	11
1046	*RIRPRSPRLPRPHSRPLPLPRP	36	27	47	25	37	31
1047	*RIRPRSPRLPRPPPRPVPFP*P	10	0	0	7	7	0
1048	*RIRPRSPRLPRPRLRPLPFPRP	14	0	18	13	12	8
1049	*RIRPRSPRLPRPRPCPLPFPRP	14	10	11	5	20	17
1050	*RIRPRSPRLPRPRPGPLSLPRH	6	0	8	11	8	9
1051	*RIRPRSPRLPRPRPHPLPFPRP	5	0	10	6	0	0
1052	*RIRPRSPRLPRPRPRPFSFPRP	29	9	23	32	22	28
1053	*RIRPRSPRLPRPRPRPIPFPRP	15	11	7	12	15	21
1054	*RIRPRSPRLPRPRPRPISFPRP	10	0	6	14	13	28
1055	*RIRPRSPRLPRPRPRPLAFPRP	17	11	11	18	15	14
1056	*RIRPRSPRLPRPRPRPLLFPRP	10	13	0	11	7	5
1057	*RIRPRSPRLPRPRPRPLPFLRP	9	11	15	12	28	5
1058	*RIRPRSPRLPRPRPRPLPFPGP	12	0	0	13	10	6
1059	*RIRPRSPRLPRPRPRPLPFPQP	10	10	8	10	0	10
1060	*RIRPRSPRLPRPRPRPLPFPRA	15	6	5	14	8	0
1061	*RIRPRSPRLPRPRPRPLPFPRP	260	160	208	278	257	262
1062	*RIRPRSPRLPRPRPRPLPFPRS	15	14	10	8	13	10
1063	*RIRPRSPRLPRPRPRPLPFSRP	8	13	22	12	20	16
1064	*RIRPRSPRLPRPRPRPLPFTRP	6	5	9	0	11	6
1065	*RIRPRSPRLPRPRPRPLPLPRP	23	0	7	24	40	15
1066	*RIRPRSPRLPRPRPRPLQFPRS	7	8	0	14	10	9
1067	*RIRPRSPRLPRPRPRPLRFPRP	13	0	18	13	11	10
1068	*RIRPRSPRLPRPRPRPLSFPRP	19	17	24	18	34	27
1069	*RIRPRSPRLPRPRPRPSPFPRP	5	0	5	0	0	0
1070	*RIRPRSPRLPRPRPRQLPFPRP	7	0	10	13	23	14
1071	*RIRPRSPRLPRPRPRSLPFPRP	10	0	17	0	16	8
1072	*RIRPRSPRLPRPRSRPIPFPRP	7	0	10	7	5	0
1073	*RIRPRSPRLPRPRSRPLPFLRP	24	26	24	28	25	18
1074	*RIRPRSPRLPRPRSRPLSYARP	5	0	6	7	0	0
1075	*RIRPRSPRLPRQRPRPLPFPRP	6	0	6	7	14	5
1076	*RIRPRSPRLPRQRPRPLPFPWP	6	7	9	13	11	10
1077	*RIRPRSPRLPRSRPHPLPFPRP	7	0	7	0	5	8
1078	*RIRPRSPRLPRSRPRPLPFPRP	16	34	39	60	83	46
1079	*RIRPRSPRLPRSRQRPSPFPRP	6	7	8	13	18	14
1080	*RIRPRSPRLPRTHPRPLPFPRP	14	5	13	13	15	6
1081	*RIRPRSPRLSRARPRPLLFPLS	8	0	15	11	10	0
1082	*RIRPRSPRLSRPCPRPLPFPRP	13	11	6	6	5	5
1083	*RIRPRSPRLSRPHPRQLPFLRP	7	5	0	0	6	5
1084	*RIRPRSPRLSRPRPRPLPFPRH	9	0	8	9	0	7
1085	*RIRPRSPRLSRPRPRPLPFPRR	8	11	16	23	28	24
1086	*RIRPRSPRLSRPRPRPLPLPRP	9	10	8	13	20	17
1087	*RIRPRSPRLSRPRRRPLPFPWP	11	0	9	8	12	8
1088	*RIRPRSPRMPRLRPRPLSFPRP	12	7	9	14	9	11
1089	*RIRPRSPRMPRPRLRPLPFPRP	5	5	6	5	9	8
1090	*RIRPRSPRMPRPRPRPLPFPRP	5	7	0	15	5	5
1091	*RIRPRSPRMPRPRPRQLPFPRP	7	12	0	14	8	6
1092	*RIRPRSPRRPRPRPRPLPFLRP	17	0	12	7	15	23
1093	*RIRPRSPSLPRPHPRPLSFPRP	13	7	12	17	15	6
1094	*RIRPRSSRLPRPRPHSIPFPRP	10	0	5	6	9	7
1095	*RIRPRSSRLPRPRPRPLPFPRP	24	19	23	33	27	26
1096	*RIRPRSSRLPRPRPRPLPFPRS	17	11	0	5	8	8
1097	*RIRPRSSRLPRPRSRPLGFPRH	5	7	5	7	6	7
1098	*RIRPRSSRLPRPRSRPLPFPRP	16	11	9	15	6	6
1099	*RIRPRSSRLSRPRPCPLAFPRP	7	10	12	20	19	22
1100	*RIRPRSSSLPRPRPRPIPFPRP	12	0	9	16	11	13
1101	*RIRPRSTRLPRPHPRPLPFPRP	22	7	23	18	13	13
1102	*RIRPRTPRLPRPCPRPLPFPRP	8	0	13	13	12	7
1103	*RIRPRTPRLPRPRPRPLPFPRP	16	5	7	14	15	8
1104	*RIRPRTPRLPRPRPRPLSFPRP	5	5	6	7	5	0
1105	*RIRPRTPRLPRPRTCPLPIPRY	8	5	5	5	0	6
1106	*RIRPRTPRLPRPRTRALPFPRP	14	5	9	15	16	20
1107	*RIRPRTPRLPRPSPCPLPFPRP	6	9	11	9	12	7
1108	*RIRPRTPRLSIPRPRPLPFPRP	6	0	8	0	6	9
1109	*RIRPRTPRLSRPRLRPLSFPRS	16	0	15	15	13	7
1110	*RIRPRTPRLSRPRPSPLLFHRP	14	6	0	9	9	11
1111	*RIRPRTPRLSRSHPRPLPFP*S	6	0	5	8	10	6
1112	*RIRPWAPRLHRPRPRSLPFPRS	7	7	6	0	5	5
1113	*RIRPWLPRLPRPRPLPLPFPRP	8	0	11	14	8	9
1114	*RIRPWPARLPRPCPSPLLFPRP	12	15	11	21	29	14
1115	*RIRPWPHRLPRPRPRPLPFPRP	6	0	8	10	0	11
1116	*RIRPWPHRMSRPRPRPLPFPRP	8	5	14	7	15	11
1117	*RIRPWPPGLLISRPRPLSFSRS	6	0	6	0	0	0
1118	*RIRPWPPILPRPRPRPLPFPRP	6	6	0	0	9	0
1119	*RIRPWPPRLHRPRPRPLPFPRP	15	0	12	26	22	24
1120	*RIRPWPPRLPIPRPHPLPYPRP	10	7	24	18	21	9
1121	*RIRPWPPRLPRLRPRPLPFPRH	7	0	12	8	12	6
1122	*RIRPWPPRLPRPCPRPLRFPRP	7	5	5	17	8	6
1123	*RIRPWPPRLPRPRPRPLPFPRP	44	26	47	68	80	71
1124	*RIRPWPPRLPRPRPRPLPFPWS	6	6	10	9	19	7
1125	*RIRPWPPRLPRPRPRSLPFHWP	5	0	5	0	0	0
1126	*RIRPWPPRLPRPRPRTLPFPRP	11	10	5	15	10	5
1127	*RIRPWPPRLPRPRRLPLPFPRS	12	0	7	11	8	7
1128	*RIRPWPPRLSRPRPRPISSPRP	14	7	8	8	16	11
1129	*RIRPWPPRLSTSRPRPLPFPRS	7	0	6	10	14	6
1130	*RIRPWPPRQPRPRPRPLPFPRP	9	0	7	6	11	5
1131	*RIRPWPSRLPRPHPRPLPFPRP	15	12	20	24	29	16
1132	*RIRPWPSRLPRPRPRPLPFHLP	15	11	15	15	30	16
1133	*RIRPWPSRLSRPRPRPLSFPRP	8	0	6	5	0	5
1134	*RIRPWSPRLHMPRPRPLPFPRP	11	5	12	0	0	6
1135	*RIRPWSPRLPRPRPRPLPFLRP	13	6	14	13	16	9
1136	*RIRPWSPRLPRPRPRPLSFPRP	11	0	9	7	11	9
1137	*RIRPWSPRLPRSRPRPLPFPQP	11	8	6	20	14	22
1138	*RIRQRPPRLPRPRPRPLQFPRP	6	5	9	12	11	7
1139	*RIRRRPHRLPSPRLPPLPFPRS	5	7	10	9	8	8
1140	*RIRRRPPRLPRPRLCPLPFLRP	7	8	7	13	8	0
1141	*RIRRRPPRLPRPRPRPLPFPRP	30	28	39	37	38	43
1142	*RIRRRPPRLPRQCLRPLPFPRP	12	11	12	10	17	12
1143	*RIRRRPPRLSRLRQCPLSFPRP	8	0	8	5	7	7
1144	*RIRRRPPRVPRPRPRPLAFPRP	5	12	0	17	22	12
1145	*RIRRRPSRLPRLRPPLLPFPRP	10	0	5	16	7	0
1146	*RIRRRPSRLPRPRPRPLPFHRP	10	0	5	9	8	0
1147	*RIRRRSPRLPRPRPRPLPFPRP	5	0	8	10	5	5
1148	*RIRSCPPRLPTPRPRPFPFPRP	9	0	10	5	5	5
1149	*RIRSGPSRLPRPRPRPISFPRP	6	0	7	14	7	11
1150	*RIRSLSPRLPRPRPRPLPFPRP	6	0	6	14	15	7
1151	*RIRSPPPRLLRPRPRPLPISRP	7	9	5	19	18	13
1152	*RIRSQPPRLPRRLPRPLPFPRP	7	13	8	7	0	5
1153	*RIRSRAHRILRPRPRPIPFPRP	19	8	8	34	20	22
1154	*RIRSRLPRLPRPRSCPLPFPRP	12	10	18	13	17	9
1155	*RIRSRLPRLPRPRSGPLPFPRP	17	17	20	42	28	37
1156	*RIRSRPARVSRQRPCPLPVHRP	6	6	12	16	22	15
1157	*RIRSRPFRRPRPRPRPLPFPRP	5	12	9	11	9	6
1158	*RIRSRPHRLHRLRPRPLPFPWP	6	0	9	11	7	9
1159	*RIRSRPHRLPRPRPRPLPFPRP	5	7	7	0	12	14
1160	*RIRSRPHRMPRPRPRPLPFPRR	17	7	24	17	12	16
1161	*RIRSRPLGLPRPRPRPLPFPRP	23	7	12	16	12	15
1162	*RIRSRPLKLPRPRPRPLTFPRP	11	16	23	17	21	16
1163	*RIRSRPLRLPRPRPRPIPFPRP	9	10	9	19	16	7
1164	*RIRSRPLRLPRPRPRPLAFPRP	17	14	28	29	25	20
1165	*RIRSRPNRMPRLRPHQLPFPRP	8	11	10	18	10	9
1166	*RIRSRPP*LSRPRPRLLPFPRP	6	0	8	8	7	0
1167	*RIRSRPPIPPRPRPRPLPFPRP	6	10	0	0	6	13
1168	*RIRSRPPKLPRPRPRPLPLPRP	6	6	11	9	17	14
1169	*RIRSRPPRLARPRPCPLPFPRP	7	0	7	7	0	6
1170	*RIRSRPPRLHRPCLRPLPFPRP	14	0	13	16	5	6
1171	*RIRSRPPRLHRPRPRPLPFPRP	19	12	14	14	30	15
1172	*RIRSRPPRLLRLRPRPLPFPWP	14	0	0	14	8	10
1173	*RIRSRPPRLLRPRPRPLPFPRS	6	6	7	8	6	7
1174	*RIRSRPPRLPIPRPRPLPIPRP	7	0	16	5	7	9
1175	*RIRSRPPRLPIPRPSPLPFPRP	14	5	29	17	28	22
1176	*RIRSRPPRLPKPRPRPLSFPRP	9	0	7	8	7	9
1177	*RIRSRPPRLPRHRQRPLPFPRP	12	8	5	0	10	5
1178	*RIRSRPPRLPRLRPRPLPFPRP	9	5	11	15	22	26
1179	*RIRSRPPRLPRLRPRPWPFPRP	7	8	12	14	18	22
1180	*RIRSRPPRLPRMCPRSLPFPRP	9	0	7	0	0	0
1181	*RIRSRPPRLPRPCPRPLPFPRP	9	0	5	9	5	10
1182	*RIRSRPPRLPRPCPRPLPFTRP	18	9	11	22	21	20
1183	*RIRSRPPRLPRPHPRPLPFPLT	7	5	9	6	9	18
1184	*RIRSRPPRLPRPLRRPLPFPRP	15	9	14	20	17	12
1185	*RIRSRPPRLPRPRLRPLPFPGH	6	10	12	15	9	11
1186	*RIRSRPPRLPRPRPCPIPFRRP	5	6	12	10	17	10
1187	*RIRSRPPRLPRPRPCPLPFPRP	11	6	7	7	0	11
1188	*RIRSRPPRLPRPRPHPLPFPRP	5	0	6	5	13	6
1189	*RIRSRPPRLPRPRPRPFPFPRP	9	0	5	0	0	0
1190	*RIRSRPPRLPRPRPRPIPFPRP	13	12	16	10	12	10
1191	*RIRSRPPRLPRPRPRPIPLPRP	6	0	9	9	9	8
1192	*RIRSRPPRLPRPRPRPLLFPRP	10	0	0	0	8	10
1193	*RIRSRPPRLPRPRPRPLPFPGP	7	5	7	12	8	9
1194	*RIRSRPPRLPRPRPRPLPFPRL	7	0	8	7	17	24
1195	*RIRSRPPRLPRPRPRPLPFPRP	235	154	228	304	254	297
1196	*RIRSRPPRLPRPRPRPLPFPWP	15	8	9	21	8	11
1197	*RIRSRPPRLPRPRPRPLPIPRP	6	0	19	18	8	11
1198	*RIRSRPPRLPRPRPRPLPVSRP	9	0	7	0	5	0
1199	*RIRSRPPRLPRPRPRPLSFHRH	8	0	12	0	0	12
1200	*RIRSRPPRLPRPRPRPLSFPQP	8	8	14	8	12	16
1201	*RIRSRPPRLPRPRPRPLSFPRP	31	8	19	29	31	40
1202	*RIRSRPPRLPRPRPRPLSFPRS	9	6	0	9	11	5
1203	*RIRSRPPRLPRPRQRPLLFPRP	9	0	7	6	13	5
1204	*RIRSRPPRLPRPRSRPLPFPRP	5	7	13	0	15	8
1205	*RIRSRPPRLPRQRPRPLPFPRP	6	0	7	8	0	0
1206	*RIRSRPPRLPRRRPRPLPFPRP	17	17	11	14	13	10
1207	*RIRSRPPRLPRTRPRPLPFHRP	14	0	6	0	0	0
1208	*RIRSRPPRLPRWRPHPLPFPRP	9	13	12	12	13	15
1209	*RIRSRPPRLSRARPRPLPFPRP	7	8	6	8	11	12
1210	*RIRSRPPRLSRPRPRPLPFPLP	13	0	6	5	12	7
1211	*RIRSRPPRLSRPRPRPLPLLRP	13	9	9	12	11	12
1212	*RIRSRPPRMPRPRPRPLPFPRP	8	0	8	11	6	5
1213	*RIRSRPPRMSRQRPRPLPFPRP	5	6	7	5	6	0
1214	*RIRSRPPRQLRSHPRPLPFP*P	7	7	0	5	7	8
1215	*RIRSRPPRQPRPRPRPLPFPRP	22	14	17	20	35	32
1216	*RIRSRPPRVSRPRPRPLPFPRP	18	5	7	10	10	0
1217	*RIRSRPPSLPRPRPGSISFLRP	6	0	5	6	6	0
1218	*RIRSRPPSLPRPRPRPLPFPRP	12	7	14	14	12	19
1219	*RIRSRPRRLPRPRPRPLTFPRP	13	7	13	22	14	17
1220	*RIRSRPSRLPKPRLRPLPFPRP	8	11	11	6	18	15
1221	*RIRSRPSRLPRPPPRPLPFPRP	12	7	7	14	8	12
1222	*RIRSRPSRLPRPRPRPLPFPLL	9	0	8	6	6	0
1223	*RIRSRPSRLPRPRPRPLPFPQA	18	16	25	35	22	25
1224	*RIRSRPSRLPRPRPRPLPFPRP	24	19	13	32	38	21
1225	*RIRSRPTRLHRPRPRPLPFPRP	5	5	7	10	8	8
1226	*RIRSRPTRLPRPRPRPLPFPRP	8	5	10	16	12	7
1227	*RIRSRPYRLPRPRPRPLPFPRP	16	16	25	30	39	29
1228	*RIRSRRPRLLRARPRQLSFPRP	6	16	15	14	14	19
1229	*RIRSRRPSLPRPRPRLLPFPQP	7	8	5	0	5	9
1230	*RIRSRSHRLPRPHPRPLPFPRP	7	0	5	9	8	10
1231	*RIRSRSLRLPRPRPRPIPFPRP	7	8	15	14	5	5
1232	*RIRSRSPRLLRPRPRPLPFPRP	9	10	7	9	8	0
1233	*RIRSRSPRLPISRPRPLPFPRP	21	6	18	18	21	18
1234	*RIRSRSPRLPRPRPCPLPFPRP	6	0	7	5	11	0
1235	*RIRSRSPRLPRPRPRPIPFPRP	9	11	11	22	20	7
1236	*RIRSRSPRLPRPRPRPLPFLRP	6	0	5	9	6	5
1237	*RIRSRSPRLPRPRPRPLPFPRP	27	16	19	10	17	16
1238	*RIRSRSPRLPRPRPRPLPITRP	5	5	0	7	0	7
1239	*RIRSRSPRLPRPRTRPLPFPRP	6	7	5	15	13	13
1240	*RIRSRSPRLPRQCPRPLPFPRP	14	0	19	8	13	7
1241	*RIRSRSPRLPRSRPPPLAFHRS	11	0	0	0	5	0
1242	*RIRSRSPRLPRSRPRPLPFPWP	13	8	19	20	18	12
1243	*RIRSRSPRLSRLRPRPLPFPRP	13	0	21	9	11	23
1244	*RIRSRSPRMPRPRPRPLPFPRP	16	8	23	13	19	21
1245	*RIRSRSSRLPRPRPRPLPFPQP	20	11	11	12	14	7
1246	*RIRSRSSRLSRPRPRPLPFPRP	6	0	7	9	7	6
1247	*RIRSRTPRLARPHPHPLPFPRP	7	0	6	16	8	8
1248	*RIRSRTPRLPRPRPRPLAFPQP	7	0	5	5	5	7
1249	*RIRSWPPGLPRPRPSPVPLPRA	6	9	0	6	7	7
1250	*RIRSWPPRLPRPRPRPLPFRRH	11	5	0	9	0	6
1251	*RIRSWPSRLPRPRPRPLPFLRP	5	8	7	16	20	12
1252	*RIRTCPPRLLRPRPCPLPFPRP	10	0	0	0	7	5
1253	*RIRTGPHRLSRPRPRP*PFPCP	6	0	7	13	6	0
1254	*RIRTGPPRLPRPRPRPLPFPRP	10	7	12	21	18	13
1255	*RIRTRPHRLSRPRLRPLPFPRP	10	0	0	0	6	0
1256	*RIRTRPPILPRPHPRPLPFHRP	5	0	6	17	7	6
1257	*RIRTRPPRLPRLRSRPLAFPRP	8	5	7	9	0	5
1258	*RIRTRPPRLPRPCPRPLPFPRH	8	11	0	12	10	12
1259	*RIRTRPPRLPRPHPSPFLFPRP	5	0	6	0	0	0
1260	*RIRTRPPRLPRPRPCPFPFP*P	5	5	5	5	5	0
1261	*RIRTRPPRLPRPRPCPLLFPRP	10	0	6	13	7	8
1262	*RIRTRPPRLPRPRPRPLPFHRP	11	13	16	23	23	22
1263	*RIRTRPPRLPRPRPRPLPLPRP	8	11	7	5	5	0
1264	*RIRTRPTRLPRLRPRPLPFPRP	8	0	5	0	0	5
1265	*RIRTRSLRLPRAHPRPLSFPRS	32	17	20	33	25	48
1266	*RIRYRPPRLPRPRPRPLPFPRP	6	0	17	0	0	5
1267	*RIRYRPPRLPRPRPRPVPSPPP	8	5	0	9	8	10
1268	*RIRYRPPRLSRPRPRPLPFPRP	20	19	18	25	30	31
1269	*RIRYRPTRLPRPRAPPIPFPRP	12	0	0	9	0	10
1270	*RIRYRQLRLSRPRP*PLPFPRP	5	0	7	6	12	6
1271	*RISPRPLRLPRLYPRPLPFPRP	9	6	11	7	19	12
1272	*RISPRPPRLPKPRPSPLPFPRS	11	14	11	8	10	12
1273	*RISPRPPRLPRPCPRPLPFPRP	8	9	0	14	7	12
1274	*RISPRPPRLPRPRPRPIPFPRP	18	21	16	24	21	18
1275	*RISPRPPRLPRPRPRPLPFPRP	36	31	23	35	48	37
1276	*RISPRPSRLLRPRPCPLPFPRS	7	8	0	9	6	5
1277	*RISPRPSRLPRPRPRPLPFPRP	7	0	16	8	10	8
1278	*RISPWPPRLPRPRPRPLPFPRP	7	6	11	10	11	14
1279	*RISSRSRRLPRPRPHPLPLPRP	7	0	17	7	10	6
1280	*RISTRSPRLPRPRPHPLPFPRP	9	9	5	10	9	0
1281	*RITLRPPRLPRPRPRPLPFPGP	10	0	8	6	7	9
1282	*RITPRPPRLLRPRPRPLPFPRP	15	6	8	20	22	11
1283	*RITPRPPRLPRPHPRPLSFPRP	8	6	0	0	0	0
1284	*RITPRPPRLPRPRPRALQFPLS	8	7	6	16	10	15
1285	*RITPRPPRLPRPRPRPLSFPRP	9	7	7	21	18	20
1286	*RITPRPPRMS*PRQRPLPFPRP	5	12	14	18	28	14
1287	*RITSQPPRMPRPRPRPLPFPRP	6	7	5	7	13	9
1288	*RIWPRPPRLPRPRPRPLPFPRP	10	12	11	23	15	20
1289	*RK*PRPPRLPRPRPRPLLFPRH	7	6	12	10	6	8
1290	*RKGPRPPRVPRPRPRPLPFPRP	8	10	14	21	21	15
1291	*RKGTRPPKLPRPRPRPLPFPRS	9	14	0	11	12	20
1292	*RKRHRPPRLPRQRPRPLPFPRP	6	7	13	10	16	16
1293	*RKRPRPPGLSRPRSRPLPFPRS	11	0	15	15	12	14
1294	*RKRPRPPRLPRPCLRPLPFPRP	5	5	5	17	9	11
1295	*RKRPRPPRLPRPRPRPLPFPRP	36	29	42	38	37	46
1296	*RKRPRPPRLPRSRPRPLPLPWP	7	7	7	5	9	7
1297	*RKRPRPPRQPRPRPRPLPFSRP	10	0	0	5	5	6
1298	*RKRPRPTRLPRPRPHPLPFPRH	20	11	24	19	27	21
1299	*RKRPRSRRLPKPRPHPLPFPRP	20	7	10	19	8	7
1300	*RKRPRSRRLPRPRPRSVPFPRP	12	0	0	7	11	15
1301	*RKRPWPTRLPRPCPRTLPFPRP	12	5	10	19	22	13
1302	*RKRSRPPRLPRARPRPIPFPRP	6	6	6	5	6	0
1303	*RKSPRAPKLPRPRPRPLLFPRP	12	5	11	15	18	16
1304	*RLRARPPILPRPRPRPLPFPRP	6	0	6	5	7	0
1305	*RLRHRPPRLPSPRQLPLTFPRS	17	14	8	7	11	13
1306	*RLRLRPPILPRLRPRPLPFPRP	11	0	0	0	5	7
1307	*RLRLRPPRLLRPRPRPLPFPRP	10	0	6	0	0	0
1308	*RLRPRPARSPRPRPRPLPFPRP	11	6	15	33	17	23
1309	*RLRPRPHRLPRPRPRPLPFPRS	10	0	9	15	6	13
1310	*RLRPRPLRLLRPRPRPLSFPRH	5	9	6	6	13	6
1311	*RLRPRPLRLPIPSPRPLPFPRP	19	6	0	5	11	12
1312	*RLRPRPLRLPRPCPCPLPFPRP	8	0	7	5	7	9
1313	*RLRPRPP*LPRPRPRPLPFPRP	5	0	5	8	7	7
1314	*RLRPRPPILPRARPCQLPFLRP	10	0	5	0	0	0
1315	*RLRPRPPILPRPRPRPLPFLRP	5	8	0	5	13	0
1316	*RLRPRPPRLPRARPRPLPFPRS	8	0	6	5	12	10
1317	*RLRPRPPRLPRPHPRPLPIPRP	18	0	18	16	17	18
1318	*RLRPRPPRLPRPPPRPLSFPRP	5	9	6	12	14	0
1319	*RLRPRPPRLPRPRARPLPFPWP	5	0	6	10	6	7
1320	*RLRPRPPRLPRPRPHPLPFPRP	6	0	8	9	10	9
1321	*RLRPRPPRLPRPRPRPIPFPRP	5	0	6	0	7	0
1322	*RLRPRPPRLPRPRPRPIPSPRP	6	0	6	0	11	10
1323	*RLRPRPPRLPRPRPRPLPFPRP	16	6	19	11	14	21
1324	*RLRPRPPRLPRPRPRPLPFSRP	5	0	6	0	8	0
1325	*RLRPRPPRLPRPRPRPLTFPRP	6	6	0	0	5	0
1326	*RLRPRPPRLPRSRPRPFPIPRP	13	9	15	5	16	0
1327	*RLRPRPSKLPRPRPRPLPFPRP	5	6	8	5	9	10
1328	*RLRPRPSSLPRPRPRPLPFPRP	11	12	29	8	20	14
1329	*RLRPRSFRLSRPCPRPLSFPRP	13	15	21	11	28	12
1330	*RLRPRSPRLFRRRPRSLPFPRP	6	8	9	13	12	13
1331	*RLRPRSTRLPRPRPCPVQFPRP	10	0	6	8	8	0
1332	*RLRSRPPRLPRPRPRPLPFPRP	19	13	5	19	18	7
1333	*RLRVRPPRLPRARPRPLPFPRP	15	0	8	16	10	13
1334	*RM*PRSPRLPRPRPRPLLFPRS	12	6	6	13	17	15
1335	*RMRARPPRLSRPRPPPLPFHRP	5	0	8	24	5	12
1336	*RMRFRPPRLPKPRPRPLPFPRP	8	0	8	10	0	6
1337	*RMRPRPCRLPRSRPRPLPFPWP	19	22	15	41	35	31
1338	*RMRPRPLRLPRPRPPPLPFPRP	6	0	6	15	13	7
1339	*RMRPRPPGLPRPRPRALPFPRP	8	0	5	0	0	10
1340	*RMRPRPPRLPGPRPRPLPFLRP	9	0	7	0	0	0
1341	*RMRPRPPRLPRPRPCPFPFPRP	8	0	8	9	8	7
1342	*RMRPRPPRLPRPRPRPLPFHRS	5	11	12	9	8	8
1343	*RMRPRPPRLPRPRPRPLPFPWP	9	9	6	10	8	7
1344	*RMRPRPPRLTRPHPRPLPFPRP	12	9	15	10	18	12
1345	*RMRPRPPTLPRPRPRPLPFPRP	11	0	7	9	7	9
1346	*RNRLRSPRLPRPRPRPLSFPRS	9	0	5	10	0	8
1347	*RQRPRPLRLPRPCPRPLTFPRS	10	7	12	11	11	14
1348	*RRRPRPARLPRPRPRPLPFPRA	6	6	5	7	0	7
1349	*RTRARPPRMPRPLPRPLPFPRP	6	0	6	5	0	0
1350	*RTRHRLPTLPRPRPRPLPFPRL	13	9	12	19	22	22
1351	*RTRPRLPRLPRPRPRPLPLRRS	9	0	10	5	12	6
1352	*RTRPRPARIPRPCPRPLPFPRP	6	5	5	7	8	0
1353	*RTRPRPLRLPRPRPRPLSFPRP	5	5	0	0	6	11
1354	*RTRPRPPGLLKPRPRPLPFPRP	5	0	7	0	5	8
1355	*RTRPRPPRLHRPRPRSLPFSRP	18	16	18	21	22	18
1356	*RTRPRPPRLPRPRLRPLPFPRH	6	6	8	5	5	12
1357	*RTRPRPPRLPRPRPRPLPFPRP	9	8	0	6	8	7
1358	*RTRPRPPRLPRPRPRPVPFPRH	9	0	7	14	20	18
1359	*RTRPRPPRLSRTRPRPLPFPRP	12	0	0	5	7	10
1360	*RTRPRPPRMPRPRPRPLPFPRP	15	0	12	0	7	12
1361	*RTRPRSPRLPRPRPRPLQFPRP	11	0	0	0	0	5
1362	*RTRRRPPRLPRPRPRPLPFPWP	6	0	7	7	9	8
1363	*RTRSRPPRLPRPRPRPIPFPRP	11	9	16	16	13	19
1364	*RVRPRPPGLPRPRPRPLLFPRL	9	0	7	0	0	0
1365	*RVRPRPPKLPRPCPRPLPFPRP	15	0	7	10	23	5
1366	*RVRPRPPKLPTPRPCSLPLPRS	8	5	7	8	17	8
1367	*RVRPRPPRLPKPRPRPLPFPRS	10	7	8	9	0	0
1368	*RVRPRPPRLPRPHSRPLPFPRP	5	9	10	0	0	0
1369	*RVRPRPPRLPRPRPRPLPFPRP	24	33	47	70	57	60
1370	*RVRPRPPRLPRQRPPPLPFPRP	5	0	15	13	20	16
1371	*RVRPRPPRMPRPRPRPLPFPRP	14	10	17	24	23	35
1372	*RVRPRPPRRPRPRPRPLPFPRP	7	0	6	5	0	5
1373	*RVRPRPRRLPRSRPPPLPFPRS	8	0	22	19	22	21
1374	*RVRPRSPRLSRPHPRPLPFPRP	8	6	0	0	8	0
1375	*RVRPRTPRLPRPRPPPLPFPRP	8	12	0	9	13	8
1376	*RVRPWPPRLPISRPRPLPFTRP	5	7	6	12	10	6
1377	*RVRPWPPRLYRPRPPPLPFPRP	5	0	5	11	7	13
1378	*SIRLRPPRLPRPRPRPLPFPRP	17	10	7	29	30	18
1379	*SIRPRPPRLPRPRPRPLPFHRP	5	8	0	18	17	12
1380	*SIRPRPPRLPRPRPRPLPFPRP	13	0	0	18	20	5
1381	*SIRPRPPRLPRPRPRPLSFPRP	10	0	6	5	0	7
1382	*SIRSRTPKLPRPRPRPIPFPRP	9	8	6	10	6	13
1383	*SIRYRSPRLPRPRPRPLPFPRP	17	0	12	10	7	6
1384	*TIGPRPPRLPRPRPRPLPFPRP	5	6	7	10	8	6
1385	*TIIPRPPRLPRPRTRPLPFPRP	17	16	14	17	22	11
1386	*TIKPRPPRLPRPRLRPLPFPRL	5	10	6	13	12	12
1387	*TIRPRPARLPRPRPRPLPFPRP	10	0	0	5	5	8
1388	*TIRPRPPRLARPRPCPLPFPRP	8	9	0	11	6	0
1389	*TIRPRPPRLPGSRPSPLPFPRP	11	7	7	12	9	17
1390	*TIRPRPPRLPIPRPCPLPFHRS	28	22	10	28	27	14
1391	*TIRPRPPRLPRPCPRPLPFPRP	6	9	14	14	14	6
1392	*TIRPRPPRLPRPCPRPLPFQRP	5	7	14	11	11	8
1393	*TIRPRPPRLPRPHPRPLAFPRP	9	7	6	10	7	7
1394	*TIRPRPPRLPRPHPRPLPFPRP	18	5	15	23	15	11
1395	*TIRPRPPRLPRPRPRPLPFPRP	51	20	37	43	63	36
1396	*TIRPRPPRLPRPRPRQLPFPRP	12	10	11	15	10	11
1397	*TIRPRPPRLPRSHPRPLPFPRP	17	0	9	14	10	6
1398	*TIRPRSHRLPRPRPRPLSFPRP	9	0	17	0	14	0
1399	*TIRPRSPRLPRPCPRPLRFPRP	5	0	6	7	10	8
1400	*TIRPWPPRLPRPRPRPLPFPRP	9	0	8	11	9	13
1401	*TKRPRPPRLLRPRPRPLPFPRP	6	5	6	10	15	5
1402	A*IRLRPPRLPRPLPRPLPFPRP	5	6	11	24	11	28
1403	A*NKTSAT*TA*TAPASITIPSA	11	8	12	20	17	14
1404	AAAHCCAAKPPCHRNFTVTCEDT	7	0	7	10	11	12
1405	AAAHCYAAKPACQRNFAVTCEDT	10	9	0	8	17	20
1406	AAARCCAAKPACQRNFAVNCEDT	5	5	0	0	11	11
1407	AAARCCAAKPAYQRNLAVTCEDT	5	12	9	23	24	28
1408	AAARCCAAKPTCPRNFVVTCEDT	5	0	6	6	0	0
1409	AAARCCVAKLASQRNLAVTCEDT	12	9	9	22	18	26
1410	AAARCCVAKPACQRNLAVTCEDT	5	0	5	9	8	8
1411	AAIMGRALPREIQATWGEIHQHT	7	0	6	0	16	9
1412	AATRCCEAKPACHRNFAVTCEDT	7	0	5	9	5	11
1413	AAVHCCAAKPACQRNFAVTCEDT	6	0	8	8	9	19
1414	AEPLRLPRPRPRPIPAPRP*VST	18	0	8	11	8	21
1415	AGLRPRPPRLPRPRPRPLPLPRP	8	6	7	0	0	6
1416	AKIRPRPHRLPRPRPRPIPFPRP	12	9	7	5	0	6
1417	ARIGLRSPRLPRPRLRPLPIPRP	6	6	0	13	16	17
1418	ARIGPRPRRLSRPRPRPLPFPRP	8	7	14	13	13	23
1419	ARIKPRPLRLPRPRSRTLPIPQP	5	0	12	6	13	17
1420	ARIKPRPPRLPRPHPRPLPFPRS	5	0	6	8	7	0
1421	ARIRHRPPRLPRPRPRPLPFPRP	9	7	5	0	5	0
1422	ARIRLRPPRLPRPRPRPLPFPRP	10	20	17	0	0	0
1423	ARIRPLPPRLPRLRPHPLPFPRP	13	7	20	17	21	25
1424	ARIRPRPARLPRPRPRPLPFPRS	16	10	11	9	9	0
1425	ARIRPRPPKLPRPRLRPLPFPRP	6	0	5	10	11	10
1426	ARIRPRPPRLCRPRPRPLPFPRP	12	5	16	17	15	37
1427	ARIRPRPPRLPRARPRPLPIPRP	8	8	12	7	0	0
1428	ARIRPRPPRLPRPRPRPLPFPRP	27	0	12	5	15	6
1429	ARIRPRPPRLPRPRPRPLPFTRP	10	8	6	0	0	0
1430	ARIRPRPPRLPRPRSCPYPFPRP	24	14	22	10	10	8
1431	ARIRPRPPRLPRQRPHPLPLPRP	8	8	9	0	6	8
1432	ARIRPRPPRVPRPRPRPLPFPRP	10	13	6	7	17	12
1433	ARIRPRSPRLPRPPPRPLPFLRP	10	9	14	9	10	7
1434	ARIRPWPSRLPRSRPRPLPFPRP	5	5	5	11	11	6
1435	ARIRSRPPRLPRPRPHPLPFPRP	11	6	9	7	10	6
1436	ARKRARPPRLPRPRLRPLPFPRP	5	6	7	0	5	0
1437	ARKRPRPPRLPRPRPRPLPFPRP	5	5	8	0	0	0
1438	ARMRPRPPRLPRPRPRPLPFPRP	5	6	0	0	5	5
1439	ARPEQPAPRNDFLPRRQLPFANT	7	6	5	13	12	25
1440	ARVRPRQPIQPRPRPLTLPFPWP	20	12	24	35	31	24
1441	ATCDL*ANGVIKRCACAATNNHT	6	5	5	9	7	10
1442	ATCDLLSPFKVGHAACALHCDTT	7	0	5	8	16	14
1443	ATCDLLTFEAKGFAAKCACTANT	22	0	8	23	26	25
1444	ATCDP*ANGAIKRCAYAANNNHT	12	5	14	24	17	32
1445	C*IKPRTPRLPRPRPRPLLFPRP	34	12	21	32	41	33
1446	C*IRPRPPKLHRPRPRPLPFPRP	24	9	17	41	39	18
1447	C*IRPRPPRLPRPCPGTLPFPRP	8	8	12	11	20	8
1448	C*IRPRPPRLPRPRPRPLPFPRP	10	14	8	8	9	16
1449	C*IRPRPPSLPRARPCPLTFPRP	5	0	5	0	5	0
1450	C*IRPRSPRLPITRPCPIPFPSP	6	0	8	11	16	8
1451	CGIRPRPARLPRPRPLPLPFPRP	6	0	8	7	9	7
1452	CGIRPRPLRQSIPRQRTLPFPRP	6	5	5	10	7	10
1453	CGIRPRPPRLTRPRPHPLPFPRP	8	0	5	12	7	8
1454	CGIRPRPPRQPIPRPRPLPFPRP	54	34	49	73	69	96
1455	CGIRSRPPRLPRPHSRPLPFPRP	6	0	6	9	6	0
1456	CGIRSRPPRLPRQRPRPLPFPRA	12	0	8	7	8	12
1457	CIIKPRPPKLPRPRLRPLPFPRS	27	17	24	32	28	25
1458	CIIRPGPSRLPRARPSPLPFPRP	6	0	11	6	9	7
1459	CIIRPRPLRLPRPRPRPLPFSRP	5	5	5	12	11	8
1460	CIIRPRPPKLPRPRPHPLPFPRP	12	6	8	7	11	6
1461	CIIRPRPPRTPRPRPRPLPLPRP	5	9	0	11	11	13
1462	CIIRPRSPRVPRPCPRPIPFHRP	8	7	0	12	7	8
1463	CIIRSRPPRLPRPHPRPLPFPRP	9	16	7	10	14	12
1464	CIIRSRPPRLPRPRPCPLPFPRL	18	8	5	19	11	9
1465	CKIKPLPPILPRPRPRPLPFPRP	7	0	12	10	19	7
1466	CKIRARPPRLPRPRPRPLPFPRP	5	0	10	0	0	0
1467	CKIRPRPPRLLRPRPRLLPFPRS	19	14	31	34	25	22
1468	CKIRPRPPRLPRPRPRPLPFPRP	9	0	11	0	0	5
1469	CKIRPRPPRLPRSRPRPLLFPWP	13	13	15	83	68	76
1470	CKIRPRPPRLPRSRSRPSTFPRP	8	9	14	19	14	7
1471	CKIRPRPPRPSRPCPRPIPFPRP	5	6	6	0	7	5
1472	CKIRPRSPRLSRPRPRPLPFPRP	9	5	22	18	16	21
1473	CKIRPRTPRLPRPRPRPLPFPRP	10	0	0	6	7	12
1474	CKIRSRPPRLPRPRPRPVPFLRP	9	5	0	0	0	0
1475	CKIRSRTPRLPRPRPHPLPFPRP	8	0	12	14	19	0
1476	CKIRTRPPREPRPRPRSLPLPRP	18	10	12	26	19	27
1477	CR*YTDCFGSDTCCFDPAAIYST	10	0	7	10	15	6
1478	CRHDTDCFGSDKCCFDPAAIYST	19	0	6	12	9	8
1479	CRI*ARPPRLSRQRPRQIPFPRP	5	5	0	0	6	6
1480	CRI*LRPPRMPRPHPRPLPFPRP	14	0	14	10	9	10
1481	CRI*PRPFRLPRPRPRPLPFSRP	8	10	11	15	18	16
1482	CRI*PRPHSLPRPRARPLPFPRP	17	10	23	18	15	18
1483	CRI*PRPLRLPRPRPRPLPFPRP	11	5	5	16	15	19
1484	CRI*PRPPR*PRPRPRPLPFTRP	5	0	7	13	5	8
1485	CRI*PRPPRLPRPQPRPLLFPRT	9	0	8	12	17	13
1486	CRI*PRPPRLPRPRLRPLPFPQP	11	0	0	6	7	7
1487	CRI*PRPPRLPRPRPCPLPFPRP	6	0	5	0	0	0
1488	CRI*PRPPRLPRPRPRPLLFIRP	11	0	0	7	13	6
1489	CRI*PRPPRLPRPRPRPLLIPRP	7	7	0	8	10	8
1490	CRI*PRPPRLPRPRPRPLPFPRP	23	11	14	37	26	35
1491	CRI*PRPPRLPRPRPRPLPFTRP	7	8	7	7	13	7
1492	CRI*PRPPRLPRPRPRSLPFPRP	7	9	15	16	27	18
1493	CRI*PRPPSLPRPRPRLIPFPRP	10	0	5	7	6	10
1494	CRI*PRPPTLPRPRTRPLPFPRS	19	7	24	13	13	12
1495	CRI*PRSPRLPGSRPRPLPFPRP	20	9	0	19	16	14
1496	CRI*PWPPRLARPHPHPLPFPRP	7	7	6	6	0	7
1497	CRICPRAPRLPRPRPRPLPFPRP	7	6	6	0	7	7
1498	CRIEPRPP*LPRPRSRPLPFPRP	14	9	23	16	8	9
1499	CRIGPRAPRLPRPCPRPLPFPRP	15	14	13	23	39	27
1500	CRIGPRPPKLPRPRPRPIPFPRP	8	0	10	8	8	13
1501	CRIGPRPPRLLRPRPRPLPFPRP	20	8	32	35	31	36
1502	CRIGPRPPRLPRLRLPPLPFPRP	8	7	6	15	9	9
1503	CRIGPRPPRLPRPRPRPLPFPRP	21	14	19	14	11	14
1504	CRIGPRPPRLSRPRPRPLPFPRS	7	10	10	11	9	7
1505	CRIGPRTPRLPRPRPRPIPFPRP	7	0	7	11	11	8
1506	CRIGS*PLRLPIPRPRPLSFLRP	8	7	12	22	17	16
1507	CRIGSRPPRLSRPRPRPLPLPRP	7	0	5	0	0	0
1508	CRIIPRPPRLPRPRPRPLPFPRP	11	12	12	16	15	18
1509	CRIIPRPSRLPRPRPRPLPFLRP	12	9	13	13	20	14
1510	CRIKPRPHRLRKPRPRPLPIPRL	13	11	7	32	28	23
1511	CRIKPRPPRLHRPRPRPLPFPRP	8	0	8	10	10	8
1512	CRIKPRPPRLPRPRARPLPFPRL	7	6	0	0	8	7
1513	CRIKPRPPRLPRPRPRPLPFPRP	11	0	12	5	5	0
1514	CRIKPRPPRLPRPRPRPLQFPRP	5	0	5	0	0	0
1515	CRIKPRPPRLPRSRLRPLAFPRP	9	6	7	6	6	5
1516	CRIKPRPPRLSRPRPRPLPFHRL	6	5	14	8	6	7
1517	CRIKPRPPRLSRQRPRPLPFPRP	14	8	6	20	12	19
1518	CRIKPRSTRLPRLRPRPLPFPRS	11	0	10	0	6	6
1519	CRIKSRPPRLPRPRPRPLVFPWP	14	7	0	0	11	8
1520	CRIKTRPPRLPRPRPRLLPFPRP	16	9	6	6	5	0
1521	CRINPRPLRLPRPRPCPLPFPRP	11	9	0	21	14	14
1522	CRIRARPFRLPRPRLCPLLFPRP	8	0	5	7	20	13
1523	CRIRARPHRLPRPRPRPLPFPRP	12	5	5	23	11	14
1524	CRIRARPPILPRPRPRPLPFPRP	30	19	37	31	40	53
1525	CRIRARPPRLPRPRPRPLPFPRP	24	11	21	5	38	7
1526	CRIRARPPRLPRPRPRPLRFHRP	6	14	7	0	6	0
1527	CRIRARPPRLSRPRPRTLPFPRP	14	0	8	19	23	8
1528	CRIRARPPRMPKPRPRLLPFPRP	10	0	8	19	13	10
1529	CRIRARPSRLPRSRPHPLPFPRP	6	7	7	13	11	0
1530	CRIRARSPRLPRPHPRPLPSPEP	5	0	8	8	16	6
1531	CRIRDRPPRLPRPRPRSLPFTRP	6	0	5	5	6	0
1532	CRIRFRPPRLPRPRPSPLPFPRS	24	19	33	15	18	18
1533	CRIRFRPPRRPRPWPRPLSFPRS	10	8	15	30	25	32
1534	CRIRHRPLRLPRPRARTLPFPRL	10	0	7	10	0	12
1535	CRIRHRPLRLPRPRPRRLPFPRP	19	8	17	9	12	6
1536	CRIRHRPPKLPRPRPRPLPFPRP	7	6	0	5	8	10
1537	CRIRHRPPRLPRPRPRPLAFPRS	13	6	18	0	0	5
1538	CRIRHRPPRLPRPRPRPLPFPRP	27	0	21	10	11	0
1539	CRIRHRPPRLPRPRPRPLQFPRP	15	7	12	0	0	0
1540	CRIRHRPPRLPRSRPRPLPFPRP	14	9	11	14	10	17
1541	CRIRHRPSRLSRPRLRPIPFPRP	9	7	0	11	15	14
1542	CRIRHRSPILPRPRPRPLPFPRP	5	11	0	15	23	0
1543	CRIRHRSPRLPRPRPRPLPFPRP	7	10	13	0	13	6
1544	CRIRHWPRRLLRPRPRPLPFPRP	6	0	11	7	17	10
1545	CRIRHWPSRLLRPRPRPLPFPRP	7	9	11	12	13	12
1546	CRIRIRPPRLPRPRPRP*LFPRP	5	5	0	0	0	0
1547	CRIRLQPPRLPRPRPRPLPFPRP	7	8	8	5	8	12
1548	CRIRLRPLRLSRSRSCLLPFPRP	7	0	6	6	9	6
1549	CRIRLRPPRLPKPSPRPLPFPRP	15	0	0	0	14	14
1550	CRIRLRPPRLPRPRLRPLPFPRP	8	0	9	0	6	6
1551	CRIRLRPPRLPRPRPRPLPFPRP	20	18	16	11	17	8
1552	CRIRLRPPRLSRPRPRPLPFPRP	10	12	25	34	15	20
1553	CRIRLRPPRLSRPRQRPLPFPRP	12	6	12	9	12	0
1554	CRIRLRPRRLPKPRPRPLPFPRP	7	6	0	0	0	10
1555	CRIRLRSPRLPRPRPRPLPFPRP	6	9	6	0	0	0
1556	CRIRLRSPRLPRPRPSPLPIPRP	9	0	5	0	0	0
1557	CRIRLRSRSLPRPHPVHLAFPRP	14	0	0	7	12	9
1558	CRIRPGLPRLPRPRPRPIPFPRP	11	0	13	9	6	5
1559	CRIRPGPSRLPSPRPRPLPFPRP	5	0	11	0	0	0
1560	CRIRPHPPRLPRPRPRPLPFPRP	8	5	8	5	9	8
1561	CRIRPPPPRLP*PRPRPLRFPRP	6	6	0	8	5	0
1562	CRIRPPSPRLPRLRPCPLSLPPP	19	0	10	7	16	7
1563	CRIRPPSPRLPRPRPRPLPFPRP	5	6	12	15	9	16
1564	CRIRPQPLSLPRPCPRPLPFLRP	12	5	0	11	20	6
1565	CRIRPQPPRLSRPRPRPLLFSRH	6	0	10	7	8	0
1566	CRIRPQPSRLPRARPRALPFPRP	7	6	14	14	13	13
1567	CRIRPQPSRLPRPRPRPLPFPRP	12	11	13	20	31	34
1568	CRIRPQSPRLHSPRPRPIAFPRT	6	0	17	6	17	13
1569	CRIRPQSPTLPRPRPRPLPFPRP	5	7	16	13	16	12
1570	CRIRPRAPILPRPRPRPIPFPRP	14	9	0	8	8	7
1571	CRIRPRAPRIPRPRPRPLPFPRP	6	6	0	11	7	10
1572	CRIRPRAPRLPRLRPRPFPFPQT	5	0	9	5	7	0
1573	CRIRPRLPRLPRPRPRPLPFPRP	14	7	0	0	0	0
1574	CRIRPRLPRLTRPRSRPLPFPRP	6	0	8	6	7	5
1575	CRIRPRPFRLPRPRPRPLALPRP	12	8	19	18	17	16
1576	CRIRPRPHRLPKPRPRPLPFPRS	21	0	16	10	13	10
1577	CRIRPRPHRLPRGHARPLPFPWP	6	0	6	6	10	9
1578	CRIRPRPHRLPRLRPRPLPLPRP	10	0	13	18	10	20
1579	CRIRPRPHRLPRPRPRLLQFPRP	8	5	5	0	7	7
1580	CRIRPRPHRLPRPRPRPLPFPRH	13	8	13	10	7	7
1581	CRIRPRPHRLPRPRPRPLPFPRP	23	6	31	25	34	29
1582	CRIRPRPHRLSRPRPRPLPFPRS	15	10	11	10	19	23
1583	CRIRPRPHRMPIPRPRPLPFPPP	14	0	5	0	7	0
1584	CRIRPRPIRLPRSRTRPLPFPRP	6	0	6	0	5	7
1585	CRIRPRPLRLPRP*SHPLPFPQP	8	0	9	13	12	11
1586	CRIRPRPLRLPRPRPCSLPFPRP	12	0	19	20	19	9
1587	CRIRPRPLRLPRPRPRLLPFPRP	8	5	0	11	12	13
1588	CRIRPRPLRLPRPRPRPLAFPRP	9	0	8	5	0	10
1589	CRIRPRPLRLPRPRPRPLPFPGP	9	0	16	5	16	17
1590	CRIRPRPLRLPRPRPRPLPFPRP	28	17	22	20	41	28
1591	CRIRPRPLRLPRSRPRPLPFPRP	23	19	19	49	45	40
1592	CRIRPRPLRLSRPRPRLLPFLRP	10	0	8	18	19	22
1593	CRIRPRPP*LPRPRPRPLPFPRP	10	13	6	9	16	11
1594	CRIRPRPPGLPRPRPHPLPFPRP	8	0	14	10	6	10
1595	CRIRPRPPGLPRPRPRP*PFPWP	7	5	5	0	8	7
1596	CRIRPRPPGLPRPRPRPLPFPRP	11	5	9	11	18	13
1597	CRIRPRPPGLSRPRPRPLSFPRP	9	6	7	15	9	17
1598	CRIRPRPPILHRPRPRPLPLSRP	8	5	0	9	6	7
1599	CRIRPRPPILPRLRPCPLPFLRP	5	7	11	12	9	8
1600	CRIRPRPPILPRPCPRPLPIPRS	16	7	8	23	15	23
1601	CRIRPRPPILPRPRPRPFPFPRP	5	0	7	10	16	14
1602	CRIRPRPPILPRPRPRPLPFLRR	18	6	7	14	16	29
1603	CRIRPRPPILPRPRPRPLPFPRH	5	0	5	7	6	5
1604	CRIRPRPPILPRPRPRPLPFPRP	21	20	18	34	42	35
1605	CRIRPRPPILPRPRPRPLPLPRS	8	10	9	7	8	13
1606	CRIRPRPPILYRPRPRPLPFPRP	8	0	7	0	0	0
1607	CRIRPRPPKLLRPRLRPLPFPRP	27	10	29	34	35	24
1608	CRIRPRPPKLPRPLPRPLPFPRP	10	11	11	14	13	18
1609	CRIRPRPPKLPRPRPHPFPFPRP	17	15	0	14	24	12
1610	CRIRPRPPKLPRPRPHPLPFTRL	10	0	13	6	6	7
1611	CRIRPRPPKLPRPRPRALLFPRS	12	5	9	25	9	20
1612	CRIRPRPPKLPRPRPRPLPFPRP	5	0	13	13	16	13
1613	CRIRPRPPKLPRPRTRPLPFPRH	5	0	6	10	0	8
1614	CRIRPRPPR*PGPRPRPLPFPRP	6	0	8	0	0	0
1615	CRIRPRPPRLHRPLPRPLPFPRP	6	0	6	6	0	10
1616	CRIRPRPPRLHRPRPCPLPFPRP	12	0	10	12	15	7
1617	CRIRPRPPRLHRPRPRPLSFPRP	8	5	6	6	0	5
1618	CRIRPRPPRLHRSHPRPLPFPRP	11	0	8	5	13	10
1619	CRIRPRPPRLLRSRPRPLPFRRP	10	0	12	14	9	9
1620	CRIRPRPPRLP*PHPRPLPFPRP	18	16	25	22	30	21
1621	CRIRPRPPRLP*PRPRPLPFHRP	12	0	6	5	0	12
1622	CRIRPRPPRLP*PRPRPLPFPRP	5	0	12	0	5	12
1623	CRIRPRPPRLP*PRPRPLPYPRP	13	6	6	8	16	12
1624	CRIRPRPPRLPGPRPRPLPFPRP	8	6	5	14	8	7
1625	CRIRPRPPRLPIPRPRPFPFPRP	8	0	13	9	6	11
1626	CRIRPRPPRLPIPRPRPFPFPRS	8	13	15	12	15	10
1627	CRIRPRPPRLPIPRPRPLPFPLP	8	0	10	5	10	0
1628	CRIRPRPPRLPIPRPRPLPFPRP	34	20	51	38	45	50
1629	CRIRPRPPRLPIPRPRQLPFPRP	23	9	14	20	16	20
1630	CRIRPRPPRLPISRPRPLPFPRP	15	8	15	20	24	27
1631	CRIRPRPPRLPKPRLRPVPFPRS	20	17	25	15	10	12
1632	CRIRPRPPRLPKPRPRPLPIPRP	9	0	11	10	11	11
1633	CRIRPRPPRLPRACPRPLPFPRP	6	5	14	19	16	16
1634	CRIRPRPPRLPRAHPRPLPFPRP	7	7	11	8	0	0
1635	CRIRPRPPRLPRARLRPLPFPGP	8	0	6	0	8	0
1636	CRIRPRPPRLPRARPRPLPFPRP	5	0	5	9	7	0
1637	CRIRPRPPRLPRLRPRLLPFPRH	11	5	13	12	12	12
1638	CRIRPRPPRLPRLRPRPIPFPRP	10	9	0	11	6	7
1639	CRIRPRPPRLPRLRPRPLLFPRP	7	6	9	7	13	7
1640	CRIRPRPPRLPRLRPRPLPFPQP	12	7	17	6	13	11
1641	CRIRPRPPRLPRLRPRPLPFPRP	18	10	6	7	21	13
1642	CRIRPRPPRLPRLRPRPLSFPRP	5	0	7	0	0	6
1643	CRIRPRPPRLPRP*PRSLSFPRP	14	9	8	17	19	15
1644	CRIRPRPPRLPRPCLRPLPLPRP	5	5	0	11	7	6
1645	CRIRPRPPRLPRPCPCLLPFPRP	9	7	0	0	13	0
1646	CRIRPRPPRLPRPCPCPLPFPRP	6	0	6	8	0	0
1647	CRIRPRPPRLPRPCPRLLPFPRP	10	0	0	7	7	0
1648	CRIRPRPPRLPRPCPRPISLSRP	12	0	5	7	5	13
1649	CRIRPRPPRLPRPCPRPLPFPRP	26	6	6	28	29	22
1650	CRIRPRPPRLPRPCPRPLPFSRP	13	5	0	0	13	5
1651	CRIRPRPPRLPRPCPRPLRFPRP	13	6	5	6	8	7
1652	CRIRPRPPRLPRPCTCPIPFPRP	6	0	6	9	5	5
1653	CRIRPRPPRLPRPHLRPLPFPRP	8	8	16	0	12	10
1654	CRIRPRPPRLPRPHPRPLPFPRP	43	30	17	15	30	46
1655	CRIRPRPPRLPRPHSHPLPFPRP	14	9	26	20	28	15
1656	CRIRPRPPRLPRPLPRLLPFPRI	8	6	0	0	19	5
1657	CRIRPRPPRLPRPLPRPLPFPRP	8	0	20	6	5	11
1658	CRIRPRPPRLPRPLPRPLPIPRP	11	15	11	8	7	14
1659	CRIRPRPPRLPRPRLRPLPFPPP	11	0	0	6	0	0
1660	CRIRPRPPRLPRPRLRPLPFPRP	10	5	13	0	0	10
1661	CRIRPRPPRLPRPRPCPLPFIRP	10	5	8	0	7	19
1662	CRIRPRPPRLPRPRPCPLPFPRL	11	0	8	0	7	0
1663	CRIRPRPPRLPRPRPCPLPFPRP	53	33	34	30	34	5
1664	CRIRPRPPRLPRPRPGPLLFPWP	5	11	0	5	0	0
1665	CRIRPRPPRLPRPRPHPLPFPRP	20	14	29	15	6	21
1666	CRIRPRPPRLPRPRPPLLPFSRP	8	0	7	8	10	6
1667	CRIRPRPPRLPRPRPPPLPFPRP	16	7	7	12	10	9
1668	CRIRPRPPRLPRPRPPPLPFTWA	5	6	0	0	0	0
1669	CRIRPRPPRLPRPRPPPLPLPRP	5	0	5	0	0	0
1670	CRIRPRPPRLPRPRPRLLPFPRP	21	22	32	19	7	0
1671	CRIRPRPPRLPRPRPRP*PFPRP	23	22	42	18	23	21
1672	CRIRPRPPRLPRPRPRPFPFPRP	17	14	0	0	0	0
1673	CRIRPRPPRLPRPRPRPFPVPRP	6	5	0	0	0	0
1674	CRIRPRPPRLPRPRPRPIPFPQP	24	15	14	23	16	15
1675	CRIRPRPPRLPRPRPRPIPFPRP	16	5	8	0	8	7
1676	CRIRPRPPRLPRPRPRPIPFPRT	8	0	9	0	0	5
1677	CRIRPRPPRLPRPRPRPIPIPRP	10	6	15	10	6	6
1678	CRIRPRPPRLPRPRPRPITFPRP	6	6	0	0	0	0
1679	CRIRPRPPRLPRPRPRPLAFPRP	19	6	15	0	10	0
1680	CRIRPRPPRLPRPRPRPLLFPRP	24	11	32	5	12	11
1681	CRIRPRPPRLPRPRPRPLLFPRS	19	0	10	8	10	5
1682	CRIRPRPPRLPRPRPRPLLFPWP	11	6	12	0	5	0
1683	CRIRPRPPRLPRPRPRPLP*PRP	9	8	9	9	13	13
1684	CRIRPRPPRLPRPRPRPLPFLRP	32	31	27	15	9	9
1685	CRIRPRPPRLPRPRPRPLPFPPP	9	0	7	0	10	6
1686	CRIRPRPPRLPRPRPRPLPFPQL	7	5	23	5	10	7
1687	CRIRPRPPRLPRPRPRPLPFPQP	13	9	0	0	0	0
1688	CRIRPRPPRLPRPRPRPLPFPRA	21	10	11	0	8	9
1689	CRIRPRPPRLPRPRPRPLPFPRH	12	5	13	0	5	0
1690	CRIRPRPPRLPRPRPRPLPFPRP	756	533	753	368	382	285
1691	CRIRPRPPRLPRPRPRPLPFPRS	100	53	82	50	50	64
1692	CRIRPRPPRLPRPRPRPLPFPRT	9	5	8	8	0	7
1693	CRIRPRPPRLPRPRPRPLPFPWP	19	8	17	6	15	0
1694	CRIRPRPPRLPRPRPRPLPFRRP	10	0	7	0	0	0
1695	CRIRPRPPRLPRPRPRPLPFTRP	14	0	0	0	0	0
1696	CRIRPRPPRLPRPRPRPLPIPRP	11	0	18	0	0	0
1697	CRIRPRPPRLPRPRPRPLPLPRP	5	10	25	11	21	5
1698	CRIRPRPPRLPRPRPRPLPYPPP	5	6	7	0	6	5
1699	CRIRPRPPRLPRPRPRPLRFPRP	13	11	19	10	10	9
1700	CRIRPRPPRLPRPRPRPLRLPRP	9	0	6	0	0	0
1701	CRIRPRPPRLPRPRPRPLSFPGP	6	7	0	7	6	6
1702	CRIRPRPPRLPRPRPRPLSFPRP	115	58	73	34	42	35
1703	CRIRPRPPRLPRPRPRPLSLSRP	12	0	0	0	6	0
1704	CRIRPRPPRLPRPRPRPLSSPRP	17	8	10	8	18	13
1705	CRIRPRPPRLPRPRPRPSPFPRP	17	13	15	0	6	0
1706	CRIRPRPPRLPRPRPRPVPFPRP	5	6	6	0	0	6
1707	CRIRPRPPRLPRPRPRSLPFHRP	9	0	10	10	16	5
1708	CRIRPRPPRLPRPRPRSLPFPRP	28	16	39	18	11	10
1709	CRIRPRPPRLPRPRPRTLPFPRP	5	7	5	0	6	0
1710	CRIRPRPPRLPRPRPRTLPFPWP	7	0	16	0	0	0
1711	CRIRPRPPRLPRPRQPPSPFPRP	9	5	0	7	8	5
1712	CRIRPRPPRLPRPRQRPIPFPRP	10	7	11	0	6	7
1713	CRIRPRPPRLPRPRQRPLLFPRP	12	0	0	0	6	5
1714	CRIRPRPPRLPRPRRRSLPFPRP	7	12	14	0	0	0
1715	CRIRPRPPRLPRPRSRPIAFPRY	19	10	14	7	7	0
1716	CRIRPRPPRLPRPRSRPLAFPRP	5	0	6	0	0	0
1717	CRIRPRPPRLPRPRSRPLPFPRH	5	7	0	7	10	0
1718	CRIRPRPPRLPRPRSRPLPFPRP	25	10	22	9	24	5
1719	CRIRPRPPRLPRPRTRPLPFPRP	10	11	0	8	5	0
1720	CRIRPRPPRLPRPRTRPLRFARP	12	11	25	8	14	17
1721	CRIRPRPPRLPRPSPRPLPFPLP	8	0	5	0	0	7
1722	CRIRPRPPRLPRPSPRPLPFPRP	24	12	21	24	14	14
1723	CRIRPRPPRLPRPSPRPLPFPRS	10	0	0	0	0	0
1724	CRIRPRPPRLPRQRPRPLPFPRP	31	17	26	18	35	30
1725	CRIRPRPPRLPRQRPRPLSFPRP	8	0	10	6	5	7
1726	CRIRPRPPRLPRRRPRLLLFPRS	11	0	12	19	18	19
1727	CRIRPRPPRLPRSHPPPLPFPRP	8	10	7	18	16	13
1728	CRIRPRPPRLPRSRLRPLPFPQP	6	0	6	9	17	8
1729	CRIRPRPPRLPRSRLRPLPLPRP	5	9	7	0	5	6
1730	CRIRPRPPRLPRSRPRPLPFPRP	34	37	30	43	54	35
1731	CRIRPRPPRLPRSRPRPLPLPRP	9	0	13	13	14	6
1732	CRIRPRPPRLPRSRPRPLPYPRP	5	11	11	7	19	12
1733	CRIRPRPPRLPRSRPRPLRFPRP	6	0	6	0	16	0
1734	CRIRPRPPRLPRSRPRPLTFTRP	15	0	0	10	16	14
1735	CRIRPRPPRLPRSRQRPLPFPWP	11	11	14	12	23	19
1736	CRIRPRPPRLPSPRPRSLPFPRP	18	14	18	11	34	22
1737	CRIRPRPPRLPTPRPRPLPFPRS	12	5	7	12	15	9
1738	CRIRPRPPRLPTSRPRPLPFPRP	13	13	33	27	25	24
1739	CRIRPRPPRLRRPRPRPLPFPRP	17	19	25	26	30	19
1740	CRIRPRPPRLRRPRPSPLPFPRP	8	10	10	6	12	18
1741	CRIRPRPPRLRRQRPRPLPFPLP	13	0	6	18	19	13
1742	CRIRPRPPRLSRPRLRPLPFPRP	6	0	5	13	15	9
1743	CRIRPRPPRLSRPRPCPLLFPRP	14	9	12	11	12	6
1744	CRIRPRPPRLSRPRPRPLPFPRP	103	52	80	85	136	107
1745	CRIRPRPPRLSRPRPRPLPFPRS	17	6	11	12	27	20
1746	CRIRPRPPRLSRPRPRPLPLPRP	23	12	10	33	32	31
1747	CRIRPRPPRLSRPRPRPLPYPRP	6	0	5	0	8	8
1748	CRIRPRPPRLSRPRPRPLRFPRP	8	0	8	7	10	8
1749	CRIRPRPPRLSRPRPRPLSFPWP	10	5	10	16	12	18
1750	CRIRPRPPRLSRPRPRPLSSPRP	11	7	5	8	0	0
1751	CRIRPRPPRLSRPRPRPVPFPRP	5	5	0	8	13	11
1752	CRIRPRPPRLSRPRPRSLPFPRL	8	6	8	0	9	6
1753	CRIRPRPPRLSRPRPSPLPFPRP	5	0	5	20	11	13
1754	CRIRPRPPRLSRPRSRPLPFPRP	10	0	0	6	6	0
1755	CRIRPRPPRLSRSRPHPLPFPRP	6	7	5	0	0	8
1756	CRIRPRPPRLSRSRPRPLPFPRP	10	0	6	7	5	12
1757	CRIRPRPPRLSRSRPRPLSFPRP	12	0	0	0	8	13
1758	CRIRPRPPRLTRPRPRPLPFPRP	29	7	23	25	33	37
1759	CRIRPRPPRLYRPRPRPLPFPRP	7	9	13	13	7	9
1760	CRIRPRPPRMPKPRPRPLPFPRP	7	5	12	18	24	14
1761	CRIRPRPPRMPRLRPHPLQFPRP	6	7	5	11	8	9
1762	CRIRPRPPRMPRPCPHPFPFPRP	9	8	8	23	20	13
1763	CRIRPRPPRMPRPCPRPLPFPRP	12	6	6	12	18	6
1764	CRIRPRPPRMPRPRPHPLPFPRP	8	6	10	11	12	14
1765	CRIRPRPPRMPRPRPRPLPFLRP	13	8	5	18	10	13
1766	CRIRPRPPRMPRPRPRPLPFPRP	11	0	16	15	35	20
1767	CRIRPRPPRMPRPRPRPLPIPRP	12	8	7	22	22	16
1768	CRIRPRPPRMPRSRPRPLLFPRP	8	6	16	9	16	9
1769	CRIRPRPPRMPRSRPRPLTFPRP	5	5	13	10	13	8
1770	CRIRPRPPRPPRPRPRPLPFTRP	7	7	17	6	18	14
1771	CRIRPRPPRPPRPRPRQLPLPRP	7	0	8	8	13	8
1772	CRIRPRPPRPPRPSPRPLPFHRP	10	5	8	8	9	6
1773	CRIRPRPPRQPKPRPRPLTFPRP	12	0	0	8	7	5
1774	CRIRPRPPRRSRPHPRPLPFLRP	9	5	5	19	14	21
1775	CRIRPRPPRVPRLRPRPLPFPRP	7	0	7	0	6	6
1776	CRIRPRPPRVPRPRPHLSPFPRP	6	5	0	5	0	0
1777	CRIRPRPPRVPRPRPRPLPFSRP	8	5	9	18	9	13
1778	CRIRPRPPSLPRPRPHPLPFPRP	7	6	7	16	11	14
1779	CRIRPRPPSPPRPRPRPLPFPRP	10	0	5	0	5	9
1780	CRIRPRPPTLPRARPRPLPFPRP	6	5	8	5	8	8
1781	CRIRPRPPTLPRPRPRPLPFPRP	21	0	5	20	18	9
1782	CRIRPRPRRLLRPGPRPLPFPRP	7	0	5	0	0	0
1783	CRIRPRPRRLP*PRPRPLPFPRP	20	9	13	29	29	32
1784	CRIRPRPRRLPIPHSRPLPFPRS	8	6	5	17	7	9
1785	CRIRPRPRRLPRLRPRPLPFHRS	5	0	9	0	17	8
1786	CRIRPRPRRLPRPRPRPIPFPRP	15	6	10	14	17	9
1787	CRIRPRPRRLPRPRPRPLPFPRH	20	8	12	19	23	26
1788	CRIRPRPRRLPRPRPRPLPFPRP	22	8	28	14	28	19
1789	CRIRPRPRRMPRPRPRPLPFPRP	16	7	14	10	16	21
1790	CRIRPRPSILPRPRTRPLPFPRP	12	6	7	14	9	12
1791	CRIRPRPSRIPRPRPRLLPLSRP	16	6	15	11	7	0
1792	CRIRPRPSRLPIPHPRRLPFPRP	12	0	12	13	23	6
1793	CRIRPRPSRLPRLRPHPLPFPRP	16	0	0	0	0	0
1794	CRIRPRPSRLPRPRPCPLPFPRP	13	7	9	12	7	19
1795	CRIRPRPSRLPRPRPRPLPFPRP	67	25	51	14	23	14
1796	CRIRPRPSRLPRPRPRPLPFTRP	18	16	21	5	9	5
1797	CRIRPRPSRLPRPRPRPVPLLRS	5	6	9	9	0	0
1798	CRIRPRPSRLPRSRPRPLSFRRP	6	5	13	6	7	5
1799	CRIRPRPSRLSRPCPRPLPFPQP	7	0	8	13	8	5
1800	CRIRPRPSRLSRPRPRPLPFPRP	22	7	0	28	42	28
1801	CRIRPRPSRLSRPRPYPLSFLRP	11	0	7	14	7	6
1802	CRIRPRPSRLSRSRPRPLPFPRH	10	0	6	8	0	6
1803	CRIRPRPSRVPRPRLRPLPFPRP	12	6	7	0	12	11
1804	CRIRPRPSSLPRPHPRPIPFPRP	7	5	8	9	17	8
1805	CRIRPRPT*LPRPRPRPLLFLRP	11	14	9	31	19	30
1806	CRIRPRPTRLPRAHPRPLPFPRP	5	0	7	0	12	12
1807	CRIRPRPTRLPRPRPRPLPFPQP	22	9	23	9	6	8
1808	CRIRPRPTRLPRPRPRPLPFPRP	11	0	11	10	7	7
1809	CRIRPRPTRLPRSRPRPLPFPRP	16	0	25	18	6	13
1810	CRIRPRPTRLSRPRARPLAFPRP	6	9	10	5	10	10
1811	CRIRPRPTRMPRPRPRPLSFLRP	12	7	8	8	9	16
1812	CRIRPRQPRLPRPRPRPFSFPRP	12	0	8	0	0	0
1813	CRIRPRQPRLPRPRPRPLPFPRP	12	6	8	0	0	0
1814	CRIRPRQPRLPRSRPRSLPFPRP	15	10	14	9	23	16
1815	CRIRPRQSRLRRARPHPPPFPRP	7	8	0	0	10	9
1816	CRIRPRRPRLSRPCPRPLPFPRP	8	7	8	12	8	14
1817	CRIRPRSHRLPRLRPSPFPFPRP	12	0	15	0	19	0
1818	CRIRPRSLRLPRPRPRPLPFPRP	7	0	7	0	6	0
1819	CRIRPRSLRLPRSRPRPLPFPRP	8	6	10	9	0	9
1820	CRIRPRSPGMSKPRPRPLTFPRS	9	7	9	16	9	8
1821	CRIRPRSPRLHRPRPRPILFPLP	6	8	5	9	0	5
1822	CRIRPRSPRLHRPRTHPLPFPRP	10	0	11	11	22	14
1823	CRIRPRSPRLLRPRTRPLPSPRP	5	0	9	13	8	6
1824	CRIRPRSPRLPGPRPRRLPFPRP	5	0	9	10	6	6
1825	CRIRPRSPRLPRARPRPLPFPRP	6	9	0	9	9	5
1826	CRIRPRSPRLPRPHPRPLSFPRP	17	5	9	22	17	18
1827	CRIRPRSPRLPRPRLRPLPFPRP	5	0	6	5	0	0
1828	CRIRPRSPRLPRPRLRPLSFLRP	5	8	11	7	7	5
1829	CRIRPRSPRLPRPRPRPLASPRP	24	13	12	19	19	14
1830	CRIRPRSPRLPRPRPRPLPFHRP	18	0	7	0	8	0
1831	CRIRPRSPRLPRPRPRPLPFPLP	11	0	0	7	0	0
1832	CRIRPRSPRLPRPRPRPLPFPRP	83	25	66	20	30	14
1833	CRIRPRSPRLPRPRPRPLPFSRP	9	5	0	0	0	0
1834	CRIRPRSPRLPRPRQRPLPFPRH	10	12	7	5	7	6
1835	CRIRPRSPRLPRSRPRPLPLPRP	10	0	0	11	18	11
1836	CRIRPRSPRLSRPRPHPLPFPRP	7	5	6	8	11	8
1837	CRIRPRSPSLPRSRPRPLPYPRP	15	6	7	10	15	6
1838	CRIRPRSPSLPRWRPRPLSFPRP	11	0	0	12	10	10
1839	CRIRPRSPTLPRPRPHPIPFPRP	12	8	13	19	15	33
1840	CRIRPRSSRLPRPRPRPLPFPRP	6	6	20	5	18	0
1841	CRIRPRSYRLPRPRPRPLLFPRS	8	5	8	13	11	23
1842	CRIRPRTP*LPIPRPRPLPFPRP	9	10	20	15	9	11
1843	CRIRPRTPRLPRPRPRPIPFPRP	7	6	6	5	9	5
1844	CRIRPRTSRLPRPRPRPLPFPRP	5	5	5	5	0	7
1845	CRIRPRTSRLPRSRPRPLPYPRS	7	0	5	7	0	5
1846	CRIRPWPPKLPSSRPRPLPFPLP	8	7	10	10	20	9
1847	CRIRPWPPRLPRPHPRPLPFPRP	12	0	0	11	5	9
1848	CRIRPWPPRLPRPRPRPLPFPRP	12	10	11	24	18	17
1849	CRIRPWPPRLPRQRPCPLPFPRP	10	7	5	12	12	6
1850	CRIRPWPPRLSRPRPPPLPVPRP	6	0	6	5	0	0
1851	CRIRPWPSRLPRPRPGPFPFPRP	9	6	9	15	11	13
1852	CRIRRRPPRLPISRPRPLPFPRP	6	0	5	0	0	0
1853	CRIRRRPPRLPRPRPRLLPFPRS	15	11	13	0	13	15
1854	CRIRRRPPRLPRPRPRPLPFPRP	8	6	10	0	6	0
1855	CRIRRRPPSLPRARLRPLPFPRP	7	7	10	16	12	12
1856	CRIRSQPPRLPRPRPRPLPFPRP	5	0	5	6	7	0
1857	CRIRSRLSRLPRPRPRPLPFLQS	5	10	7	19	0	5
1858	CRIRSRPLRLPRPRPLPLLIPRH	11	0	12	13	15	11
1859	CRIRSRPPKLPRPRPRPLPFPRP	7	8	5	20	15	20
1860	CRIRSRPPKLPRSRTCQLPFPRH	10	6	7	10	10	6
1861	CRIRSRPPKPSRPRPRPLPFPRP	7	7	11	13	12	19
1862	CRIRSRPPRLHRPRPRPLPFPRS	5	0	5	15	9	10
1863	CRIRSRPPRLPISRPRPLPFPRP	11	0	7	18	17	18
1864	CRIRSRPPRLPRPHPRPLPLPRP	8	12	8	12	10	7
1865	CRIRSRPPRLPRPLPRPLPFPRP	11	0	0	6	7	8
1866	CRIRSRPPRLPRPRPCPLPFPRP	6	0	7	5	9	9
1867	CRIRSRPPRLPRPRPRPLPFLRP	16	10	0	11	8	5
1868	CRIRSRPPRLPRPRPRPLPFPRP	74	51	63	41	51	54
1869	CRIRSRPPRLPRPRPRPLPFTRP	17	13	23	9	11	0
1870	CRIRSRPPRLPRPRPRPLRFPRS	6	6	9	5	9	0
1871	CRIRSRPPRLPRPRPRPLSFPRP	11	8	9	11	10	0
1872	CRIRSRPPRLPRPRPRTLPFPRP	13	5	7	0	5	0
1873	CRIRSRPPRLPRPRSRPLPFPRS	11	5	5	5	5	12
1874	CRIRSRPPRLPRSRPRPLPFPQP	13	9	10	11	7	5
1875	CRIRSRPPRLPRSRPYPLPFLRP	5	0	9	7	11	8
1876	CRIRSRPPRLSRLRPRPLPFPRP	9	0	15	12	17	16
1877	CRIRSRPPRMPRSRPRPIPFRRP	5	0	5	0	0	0
1878	CRIRSRPPRVPRQRPRPLPFHRP	17	15	6	17	14	14
1879	CRIRSRPPSLPRPRPHPLPFPRP	10	0	0	7	9	10
1880	CRIRSRPSRLPRPRPRPLAFPRP	11	10	13	9	23	19
1881	CRIRSRPSRLPRPRPRPLPFPRP	7	5	11	0	13	0
1882	CRIRSRPSRLPRPRPRPLPFPRS	6	5	11	0	0	7
1883	CRIRSRPSRLPRPRPRPLPFPRT	11	0	9	7	10	7
1884	CRIRSRPTRLPRSRPRPLPFPRP	5	6	0	10	9	10
1885	CRIRSRSLRLPRPRPRPLPFPRP	14	0	15	6	10	5
1886	CRIRSRSPRLPIPRQRPLPFPRP	12	10	0	11	5	8
1887	CRIRSRSPRLPRARLRPLPFPRP	10	0	11	18	12	7
1888	CRIRSRSPRLPRPRPCPLPFPRP	10	6	8	16	11	0
1889	CRIRSRSPTLPRPPPRPLPFPRP	13	0	0	7	0	0
1890	CRIRSRTPRLSRPRPRPLPFHRP	12	0	5	24	9	5
1891	CRIRTRPSRLPRPRPRPLPFPRH	11	0	5	5	6	0
1892	CRIRYRPLRLPRPRPRPLPFPRP	22	9	14	13	11	14
1893	CRIRYRPPRLPKPRPCPLPLPRP	8	6	20	9	0	0
1894	CRISHRPARLPKQRPRRLPYPRP	20	6	13	18	21	18
1895	CRISPRPPRLPRPRPHLLLFPRP	14	12	13	13	11	7
1896	CRISPRPPRLPRSHPRPLPFPQP	11	5	6	10	12	5
1897	CRISPRPTRLPRPRPRPLPFPQP	8	0	6	8	8	10
1898	CRISSRPPRLTRPRPRPLPFPRP	11	0	9	10	7	7
1899	CRITPRPHRQPGPSPCPLPFPRP	6	7	0	12	11	12
1900	CRITPRPPRLPRRHPRPLPFPRP	5	0	6	8	7	5
1901	CRKRPQPPRIPRSRPRPLPFPWP	16	0	9	14	13	11
1902	CRKRPRPPKLPGLRARPLLFLRP	6	5	7	11	14	12
1903	CRKRPRPPKLPRPRPRPLPFPRS	10	8	0	0	8	9
1904	CRKRPRPPRLPRLRPRPISYPRP	6	9	12	7	11	6
1905	CRKRPRPPRLPRPCPRPLPLPRP	6	0	7	10	6	0
1906	CRKRPRPPRLSRPRPRPLSFPRP	14	11	11	32	31	34
1907	CRKRSGPPRVPRPRPRPLPFPRL	6	9	13	11	0	15
1908	CRLRPRLPRLPKLRPCRVPFPWP	8	10	14	18	25	15
1909	CRLRPRLPRLPRPRSRPLPFPRP	7	0	12	7	10	9
1910	CRLRPRPARLPRPRPRPLPFPRP	5	0	5	0	0	0
1911	CRLRPRPPKLHRSRPRPLLFPRP	5	0	9	0	0	0
1912	CRLRPRPPRLPRPRPRPLPFPRP	6	5	0	0	11	0
1913	CRLRPRPPRLPRPRPRQLPFARP	5	5	0	0	5	5
1914	CRLRPRSLRLPRPRPPPLPFPRP	5	5	13	0	0	0
1915	CRLRPRSPRLPRSRPRPLPFPRP	10	0	6	5	0	5
1916	CRLRSRPPRLPKPRPRPLPFPRP	14	0	5	0	0	0
1917	CRLRSRPPRLPRPRPRPLPFPRP	13	0	0	0	0	0
1918	CRLRSRPPRVPRPRPRPLPFPRP	7	0	8	5	9	6
1919	CRMRARPPRLPRPRPRPLPFPRP	9	9	9	0	8	0
1920	CRMRPRPSRLPRPRPRPLPFSRI	11	7	12	0	8	0
1921	CRMRPRSPRLTRPRPRPLPFPRP	18	6	12	18	14	22
1922	CRNRLRPPRLSRPRPRPLPFPRP	30	26	38	52	44	40
1923	CRQDTDCFGSDICCFDPAAIYST	6	0	9	19	28	27
1924	CRQDTDCFGSDKCCFDPAAIYST	6	7	6	11	18	16
1925	CRQDTDCFGSDKCCFDPATIYST	6	0	10	15	18	14
1926	CRQDTDCFGSDKCCFDPAVIYST	5	7	0	7	7	9
1927	CRQDTDCYGSYKCCFDAAAIYST	6	5	5	8	10	16
1928	CRQVTDCLDSDKCCFDLAAIYST	7	0	8	11	5	10
1929	CRTRPRPPRLPRPRPRPIPFPRP	12	6	5	0	0	0
1930	CRTRPRPPRLPRPRPRPLPFPRP	8	11	11	0	6	6
1931	CRVRPRAPRLPRPRLRPIPFHRP	10	0	8	9	9	5
1932	CRVRPRPPKLPRLRPRPLPFPRP	9	6	5	16	20	11
1933	CRVRPRPPRLPRPRPRPLPFPRP	13	0	13	6	6	0
1934	CSI*PRPPRLPRPRPRPLPFPRP	16	7	14	18	19	32
1935	CSIRPRPPRLPRPRPR*LPFPRP	11	0	6	0	0	0
1936	CSIRPRPPRLPRSRPRPLSFPRP	14	0	7	0	5	0
1937	CTIGPRPSRLPRPRPRPLPFPRP	11	5	0	8	18	14
1938	CTIIPRPPRLPRPRPRPLPFPRP	10	0	0	0	0	5
1939	CTIRARPLRLPRPRPRPLLFPRP	16	0	18	28	26	24
1940	CTIRHRPPRLPRPHPRPLPFPRP	6	0	6	0	6	0
1941	CTIRPRPPRLPRPRPRPLPFHRP	9	12	6	7	7	5
1942	DRIRPRPPRLPRPRPRPLPFPRL	8	0	8	0	0	0
1943	DTHFPVCHFCCNCCSKPGCGICC	14	20	21	42	30	33
1944	E*IRPRPPRLPRPRPRPLPFARP	8	5	0	6	13	11
1945	E*IRPWPARLLRPRPRPSPFPRR	11	5	12	11	9	19
1946	EIIKPRPPRLPRSRPRPLPFPRP	6	0	5	5	6	9
1947	EIIRPGPPGLPTPRPGPLPFPRP	6	5	7	8	16	7
1948	EIIRPRAPRLPRPRPRPLPFPRP	15	5	15	6	14	9
1949	EKIRPRPSRLTRPRPLLLLLPRP	5	6	0	10	10	13
1950	EKTRPRSPRLPRPRPRPLPFSQS	18	7	9	0	0	0
1951	ELRMDLVRT*HRYCGLQNHYCVT	7	0	8	9	0	7
1952	ERI*HRPPRLPRSRSRRLPFPRP	14	5	6	0	0	5
1953	ERIIPRPATLPRPRPRPLTFPRP	7	5	0	9	7	8
1954	ERIRARPSRLPRQRPRPLAFSRP	8	7	6	15	12	6
1955	ERIRHRPPRLPRPRPRPLPFPWP	6	10	7	0	0	0
1956	ERIRPHPPRLPRSRPRPLPFPRP	7	10	20	18	10	14
1957	ERIRPRPHRLPRQYPRPLPFTRP	6	11	7	12	24	14
1958	ERIRPRPHTQPRQRPRPLPFHRP	11	6	11	21	26	12
1959	ERIRPRPPRLARLHPRPLPFPQS	17	6	9	23	12	9
1960	ERIRPRPPRLARPRPRPLPFPRP	6	0	6	10	0	5
1961	ERIRPRPPRLHRPRPRPLPFPRP	9	10	7	7	13	11
1962	ERIRPRPPRLPIPRPRPLPFPRP	10	6	0	6	6	9
1963	ERIRPRPPRLPRPRPRPLIFPRP	8	7	0	5	0	0
1964	ERIRPRPPRLPRPRPRPLLFPRP	24	6	19	8	15	14
1965	ERIRPRPPRLPRPRPRPLPFLRP	20	13	23	10	16	8
1966	ERIRPRPPRLPRPRPRPLPFPRP	48	45	42	14	9	11
1967	ERIRPRPPRLPRPRPRPLPFPWP	5	0	11	6	5	5
1968	ERIRPRPPRLPRPRSRPLPFPQP	14	6	10	10	11	11
1969	ERIRPRPPRLPRQRPRPLPFPRP	5	5	7	0	9	0
1970	ERIRPRPPRLSRPGPRPLPFPRP	6	6	0	13	7	0
1971	ERIRPRPPRVTRPRPRPLPFPRP	5	7	0	5	8	10
1972	ERIRPRPRRLPRPGPRPLPFPRP	9	6	0	8	6	11
1973	ERIRPRPSRLPRPRPRRIPFPRP	5	6	11	6	0	0
1974	ERIRPRSPRLPRSRPRPLPFPRP	11	15	10	21	23	24
1975	ERIRSRPLRLPRPCPRPLPFPRP	7	0	8	15	12	15
1976	ERIRSRPPRLPRPRPCPLPFPRH	5	0	6	0	9	0
1977	ERIRSRPPRLPRPRPRPVPFPRP	8	8	12	0	7	8
1978	ERIRSRPPRLSRPRPRPLPFPRP	17	9	7	17	6	10
1979	ERIRSRPPRLSRWRSCLLPFPRP	6	0	10	6	14	10
1980	ERLRPQPPRLPRPRPRPLPFPRP	11	11	25	28	25	12
1981	ERMRLRPPRLPRPRPRPLPFPRP	5	0	5	0	0	0
1982	FCRWR*A*RRTFCRNILQITKKC	9	0	12	9	14	15
1983	FFSLIPA*LAAW*ARLSLNLWIT	5	0	5	7	0	6
1984	FFSLIPG*LAAG*ARLSLNIWNT	7	0	7	0	0	7
1985	FFSLIPS*LAAW*ARLSLNLWIT	5	5	0	13	12	15
1986	FFSLIPSCLATW*ARLSLILWIT	10	0	6	11	11	13
1987	FLPLIADLAANFLLKIFCAITVT	11	0	5	8	0	13
1988	FLPLIAGLAANFLPKIFCAITVT	5	6	7	10	6	13
1989	FLPLIAGLVANFLPKIFCAITVT	17	0	18	24	24	31
1990	FLPLIAGMAANFLPKIFCAITVT	9	0	8	11	11	12
1991	FLPPLASLFSAILY*NL*YNIFT	13	0	0	11	9	8
1992	FLTLIAGLVANFLPKIFCAITVT	5	0	5	0	0	0
1993	FRIRPRPSRMPRPRPRPLSFPRP	9	7	8	20	19	14
1994	FRIRSRPPRPPRPRTRPLPFPRP	12	0	6	16	18	16
1995	FTTIKPLLLIFFQGTLLIHRNYT	5	0	9	9	8	11
1996	G*IRHRPPRLPRPRPRPLPFPRP	7	10	6	5	10	17
1997	G*IRPQPPRLPRPSPRPLSFPRP	12	0	9	10	6	10
1998	G*IRPQSHRLPRPRSRPLPVPRP	9	11	18	18	17	15
1999	G*IRPRPPRLLRPRPRPLPFPRP	10	7	0	13	7	6
[truncated: 599,552 more rows]
