# Supplementary material for: Optimization of the antimicrobial peptide Bac7 by deep mutational scanning
Source: BMC Biol. 2022 May 16;20:114. doi: 10.1186/s12915-022-01304-4 (PMC9112550; doi:10.1186/s12915-022-01304-4)
Supplement: Supplementary file 3 — Additional file 3. Ranking of each peptide of the epPCR library according to antimicrobial activity (log2-fold change). [file 12915_2022_1304_MOESM3_ESM.csv]

ID	Rank	Sequence	shrunken.log2.fold.change
379325	1	RRIRPRSPTLPRPRPHPLPFTRP	-8.875147944
94428	2	RKLRPRPPRLPRPRPRPLPFLRP	-8.763076659
116736	3	RRIGPRPPRLPRSRLRPLPLPRP	-8.736160129
294002	4	RRIRPRPPRLPRPRPRTLLFPWP	-8.624612423
355853	5	RRIRPRPTRLPRPRLRPLSFPRP	-8.586995409
398957	6	RRIRRRPPRLPRPRHRPLPFPRP	-8.579700865
181750	7	RRIRLRPPRLPRPRPRPVAFPRP	-8.530000538
294172	8	RRIRPRPPRLPRPRPRTLVFPRP	-8.514565255
214807	9	RRIRPRLPRLPRPRPCPLPFPGP	-8.462859349
451630	10	RRKRPRPPRLPRPRPRPLLIPRP	-8.403483189
292509	11	RRIRPRPPRLPRPRPRPLSFSRH	-8.3615758
432740	12	RRIRTRPPRLPRPRPRTLPFPRS	-8.304498875
285266	13	RRIRPRPPRLPRPRHRPIPFPRP	-8.140614258
182014	14	RRIRLRPPRLPRPRQRSLPFPRP	-8.123963146
300227	15	RRIRPRPPRLPRRRPRPLPLPRH	-8.109895826
153647	16	RRIRARPPRLPRPRPRSLPLPRP	-8.09308313
472627	17	RRMRHRPPRLPRPRPHPLPFPRP	-8.078124154
292893	18	RRIRPRPPRLPRPRPRPSPFPWH	-8.077628919
291221	19	RRIRPRPPRLPRPRPRPLLFPCP	-8.069780783
179754	20	RRIRLRPPRLPKPRPRPLPFPLP	-8.066947166
76511	21	RKIRLRPPRLPRPRPRPLPFSRP	-8.061800248
484896	22	RRTRSRPPRLPRPRPRPLTFPRP	-7.990590498
404242	23	RRIRSRAPRLPRPRPRPLAFPRP	-7.965658262
451602	24	RRKRPRPPRLPRPRPRPKPFPRP	-7.961419927
272805	25	RRIRPRPPRLPKPRPRPLPFPWA	-7.938413045
88481	26	RKIRPRPTRLPRPRPRPLLFPRP	-7.927442182
131102	27	RRIKARPPRLPRPRSRPLPFPRP	-7.917288188
292518	28	RRIRPRPPRLPRPRPRPLSFTQP	-7.91080584
173057	29	RRIRHRSPRLPRPRPRPLPVPRP	-7.908602462
437022	30	RRIRYRPPRLPRPRPRPAVTPRP	-7.907717885
451708	31	RRKRPRPPRLPRPRPRPLPIHRP	-7.900659898
368530	32	RRIRPRSPRLPKPRPRPLPFPPP	-7.888867216
286102	33	RRIRPRPPRLPRPRLRPLQIPRP	-7.884119251
181319	34	RRIRLRPPRLPRPRPRPFPFPWP	-7.878002674
84172	35	RKIRPRPPRLPRPRPRPYPFPRP	-7.875727564
307098	36	RRIRPRPPRLPVPRPRPLPFHRP	-7.874578095
435936	37	RRIRVRPPRLPRPRPRPLRFPRP	-7.85763526
494549	38	RSIRPRPARLPRPRPRPLSFPRP	-7.840558168
187317	39	RRIRLRSPRLPRPRPRRLPFPRP	-7.834784947
285871	40	RRIRPRPPRLPRPRLRPLAYPRP	-7.82625868
489828	41	RRVRPRPPRLPRPRPRSLPFHRP	-7.816740826
28851	42	PRIRPRPPRLPRPRPRPFPFLRP	-7.816321243
372530	43	RRIRPRSPRLPRPRPRPVPLHRP	-7.816007131
288148	44	RRIRPRPPRLPRPRPHPLPFPWH	-7.814738298
287656	45	RRIRPRPPRLPRPRPGPLPIHRP	-7.802280656
300358	46	RRIRPRPPRLPRRRPRSLPFSRP	-7.784892418
2571	47	GRIRLRPPRLPRPRPRPLSFPRP	-7.771717736
291125	48	RRIRPRPPRLPRPRPRPLHFHRP	-7.769476196
181727	49	RRIRLRPPRLPRPRPRPMPFPRP	-7.768540907
214257	50	RRIRPRLPRLPKPRPRPLPFPRS	-7.74464513
299981	51	RRIRPRPPRLPRRRPLPLLFPRP	-7.74305285
372298	52	RRIRPRSPRLPRPRPRPLRFPGP	-7.734325
218743	53	RRIRPRPARLPRPRPRPIPFHRP	-7.732551484
369961	54	RRIRPRSPRLPRPGLRPLPFPRP	-7.720341779
288273	55	RRIRPRPPRLPRPRPHPLPYSRP	-7.704858185
370843	56	RRIRPRSPRLPRPRLRPLRFHRP	-7.678862908
293036	57	RRIRPRPPRLPRPRPRPVPFPCP	-7.670737648
285663	58	RRIRPRPPRLPRPRLRALPFLRP	-7.667631591
131669	59	RRIKHRPPRLPRPRPRPLPVPRP	-7.664757789
289418	60	RRIRPRPPRLPRPRPPSLPFTRP	-7.653868536
478584	61	RRNRPRPPRLPRPRPRPLPFPGP	-7.653354306
292992	62	RRIRPRPPRLPRPRPRPVIFPRP	-7.643332744
286741	63	RRIRPRPPRLPRPRPCPIPFTRP	-7.643262812
214836	64	RRIRPRLPRLPRPRPCPVPFPRP	-7.641635876
486479	65	RRVRHRPPRLPRPRPRPLLFPRP	-7.640725613
283104	66	RRIRPRPPRLPRPHPRSLPFRRP	-7.636530462
218927	67	RRIRPRPARLPRPRPRPLSFPGP	-7.618954666
168105	68	RRIRHRPPRLPRPRPRPVPFPQP	-7.615707978
296644	69	RRIRPRPPRLPRPRTLPLPFPRS	-7.613895139
181650	70	RRIRLRPPRLPRPRPRPLQFPRH	-7.610000772
398489	71	RRIRRRPPRLPIPRPRPLPFHRP	-7.610000772
432608	72	RRIRTRPPRLPRPRPRPLPLSRP	-7.604344768
193946	73	RRIRPKPPRLPRPRPRPLSFPRP	-7.597258612
291559	74	RRIRPRPPRLPRPRPRPLPFPCH	-7.583604433
432590	75	RRIRTRPPRLPRPRPRPLPILRP	-7.579882884
291806	76	RRIRPRPPRLPRPRPRPLPIP*S	-7.569162594
289797	77	RRIRPRPPRLPRPRPRLIPFPRR	-7.562034361
159974	78	RRIRFRAPRLPRPRPRPLPFPRP	-7.55128039
287903	79	RRIRPRPPRLPRPRPHPIPFARP	-7.532327531
505714	80	SRIRPRPPRLPRPRPRSLPFPRP	-7.520456336
370421	81	RRIRPRSPRLPRPHTRPLPFPRS	-7.516162651
215372	82	RRIRPRLPRLPRPRSHPLPFPRP	-7.515840942
299906	83	RRIRPRPPRLPRRRPCPVPFPRP	-7.506846857
215045	84	RRIRPRLPRLPRPRPRPLLFHRP	-7.474003999
284072	85	RRIRPRPPRLPRPLPRPLSFTRP	-7.469586296
480910	86	RRTRLRPPRLPRPRPRPIPFPRP	-7.467930587
167575	87	RRIRHRPPRLPRPRPRALSFPRP	-7.457708022
463830	88	RRLRPRPPRLPRPRHRPLPFPRP	-7.45392897
181267	89	RRIRLRPPRLPRPRPRLLPFSRP	-7.453163366
143134	90	RRIKPRRPRLPKPRPRPLPFPRP	-7.442723215
131656	91	RRIKHRPPRLPRPRPRPLPFPRL	-7.442278894
91302	92	RKIRSRLPRLPIPRPRPLPFPRP	-7.438016555
356276	93	RRIRPRPTRLPRPRPRSLAFPRP	-7.436750808
293431	94	RRIRPRPPRLPRPRPRRLLFPWP	-7.431932591
290539	95	RRIRPRPPRLPRPRPRPILFPRT	-7.429394128
287870	96	RRIRPRPPRLPRPRPHPFPFLRP	-7.405716916
480882	97	RRTRLRPPRLPRLRPRPLPFPRP	-7.389488017
272939	98	RRIRPRPPRLPKPRPRPLSLPRS	-7.370719178
454195	99	RRKRPRSPRLPRPRPRTLPFPRP	-7.369453678
371855	100	RRIRPRSPRLPRPRPRPISFPWP	-7.35351705
47157	101	QRTRPRPPRLPRPRPRPLPLPRP	-7.345872301
215204	102	RRIRPRLPRLPRPRPRPLSFPRH	-7.343662529
169089	103	RRIRHRPPRLPRWRQRPLPFPRP	-7.34325032
280827	104	RRIRPRPPRLPRPCQRPLPFRRP	-7.340924365
489633	105	RRVRPRPPRLPRPRPRPLLFSRP	-7.340106027
295386	106	RRIRPRPPRLPRPRQRSLPLPRP	-7.331447322
142909	107	RRIKPRPTRLPRPRLRPLPFPRP	-7.329865833
415361	108	RRIRSRPPRLPRPRPRPIPISRP	-7.327897672
451884	109	RRKRPRPPRLPRPRPSPLPFPRS	-7.326165918
373171	110	RRIRPRSPRLPRPRTPPLPFPRP	-7.323193916
397686	111	RRIRRRPLRLPRPRPRPLPYPRP	-7.321210105
290904	112	RRIRPRPPRLPRPRPRPL*FHRP	-7.315742222
415153	113	RRIRSRPPRLPRPRPRLLPFHQA	-7.314165882
293491	114	RRIRPRPPRLPRPRPRRLPLSRP	-7.285840858
437028	115	RRIRYRPPRLPRPRPRPIPFPQP	-7.284230232
415816	116	RRIRSRPPRLPRPRPRPLRIPGP	-7.280125799
371525	117	RRIRPRSPRLPRPRPPSLPFRRP	-7.27258232
181842	118	RRIRLRPPRLPRPRPRSLPFRRP	-7.261954517
160600	119	RRIRFRPPRLPRPRPRTLPFPRP	-7.258877706
180757	120	RRIRLRPPRLPRPRARPLPLPRP	-7.243926383
93858	121	RKKRPRPPRLPRPRPRPLPFPQP	-7.237538992
215229	122	RRIRPRLPRLPRPRPRPLTLPRP	-7.237325887
460231	123	RRLRPRLPRLPRPRPRPLPFRRP	-7.218704245
415114	124	RRIRSRPPRLPRPRPRGLPFPRP	-7.21866885
285662	125	RRIRPRPPRLPRPRLRALLFPRP	-7.214507144
298347	126	RRIRPRPPRLPRQLPLPLPFPRP	-7.211952834
180357	127	RRIRLRPPRLPRPCPRPLPFRRP	-7.211440055
290083	128	RRIRPRPPRLPRPRPRLLSFHRS	-7.206840746
450742	129	RRKRPRPPRLPIPRPRPLPFHRP	-7.196627129
289984	130	RRIRPRPPRLPRPRPRLLPFSRA	-7.189800808
448374	131	RRKRLRPPRLPRPRPRPLAFPRP	-7.189798368
480392	132	RRTKPRPPRLPRPRLRPLPFPRP	-7.182110742
497582	133	RSIRYRPPRLPRPRPRPLPFPRP	-7.179288532
292768	134	RRIRPRPPRLPRPRPRPLVFTRP	-7.171538121
432535	135	RRIRTRPPRLPRPRPRPLPFHWP	-7.171538121
289852	136	RRIRPRPPRLPRPRPRLLAIPRP	-7.170858251
370971	137	RRIRPRSPRLPRPRPCPLHFPRP	-7.1688025
430441	138	RRIRTRPGRLPRPRPRPLPFPRP	-7.167569816
471392	139	RRLRYRPPRLPRPRPRPLAFPRP	-7.165147384
468584	140	RRLRPRSPRLPRPRLRPLAFPRP	-7.161427799
372133	141	RRIRPRSPRLPRPRPRPLPFTRR	-7.160694916
427018	142	RRIRSRSPRLPRPRPRPLPFPRF	-7.159585987
372911	143	RRIRPRSPRLPRPRQRPLPFPRA	-7.158649296
225848	144	RRIRPRPHRLPRPRPRLLPIPRS	-7.155059102
220446	145	RRIRPRPCRLPRPRPLPLPFPRP	-7.14667118
288666	146	RRIRPRPPRLPRPRPLPFPFPRL	-7.14667118
337572	147	RRIRPRPQRLPRPRPRPLPFPQP	-7.145396465
43780	148	QRIRPRSPRLPRPRPRPLQFPRP	-7.141509656
414390	149	RRIRSRPPRLPRPRLRPIPFSRP	-7.135337021
476984	150	RRMRPRSPRLPRPRPRQLPFPRP	-7.132824965
153491	151	RRIRARPPRLPRPRPRPLRLPRP	-7.125885428
159162	152	RRIRCRPPRLPRPRPLPLPFPRP	-7.121355875
148468	153	RRIRAPPPRLPRPRQSPLPFPRP	-7.120274434
215132	154	RRIRPRLPRLPRPRPRPLPFVRP	-7.120274434
47348	155	QRVRPRPPRLPRPRPRPLPFPWP	-7.118939943
284705	156	RRIRPRPPRLPRPPPYPLSFPRP	-7.11653468
116149	157	RRIGPRPPRLPRPRPRPLPMPRP	-7.113305261
430301	158	RRIRTRLPRLPRPRPRPLLFPRP	-7.111543914
215356	159	RRIRPRLPRLPRPRQRPLPFLRP	-7.109903462
283244	160	RRIRPRPPRLPRPHPYPIPFPRP	-7.109903462
289838	161	RRIRPRPPRLPRPRPRLLAFHRP	-7.107801869
455601	162	RRKRTRPPRLPRPRPHLLPFPRP	-7.104675172
45273	163	QRIRSRPPRLPRPRPRRLPFPRP	-7.102966884
161321	164	RRIRGRPPRLPRPRSRPLPFPRP	-7.102324143
40383	165	QRIRPRPPRLPRPRPRPLPLPQP	-7.085770903
68288	166	RIIRPRSPRLPRPRPRPLPFPRR	-7.085229309
491901	167	RRVRPRSPRLPRPRPHPLPFPWP	-7.082352644
213760	168	RRIRPRLPNLPRSRPRPLPFPRP	-7.082277456
214950	169	RRIRPRLPRLPRPRPRALSFPRP	-7.074704008
168319	170	RRIRHRPPRLPRPRQRPLPFLRP	-7.072166502
484313	171	RRTRPRSPRLPRPRPRPLPFPRL	-7.069571115
94452	172	RKLRPRPPRLPRPRPRPLTFPRP	-7.066930059
486745	173	RRVRLRPPRLPRPRPRPLPFPWP	-7.066930059
290673	174	RRIRPRPPRLPRPRPRPIPFTQP	-7.063983115
482650	175	RRTRPRPPRLPRPRPGSIPFPRP	-7.061810238
480697	176	RRTRHRPPRLPRPRLRPIPFPRP	-7.061456873
293350	177	RRIRPRPPRLPRPRPRQLQFLRP	-7.060078256
293452	178	RRIRPRPPRLPRPRPRRLPFPHP	-7.054568382
372630	179	RRIRPRSPRLPRPRPRSFPFPRP	-7.050991105
167085	180	RRIRHRPPRLPRPPPCPLPFPRP	-7.047172718
291820	181	RRIRPRPPRLPRPRPRPLPIPPS	-7.043801868
168100	182	RRIRHRPPRLPRPRPRPVPFHWP	-7.042442989
167902	183	RRIRHRPPRLPRPRPRPLPIRRP	-7.042311045
290795	184	RRIRPRPPRLPRPRPRPIRFTRP	-7.039350183
1422	185	ARIRLRPPRLPRPRPRPLPFPRP	-7.038480507
210874	186	RRIRPRAPRLPRPRPRPLPTPRP	-7.036977259
489808	187	RRVRPRPPRLPRPRPRPVPFPRS	-7.030444328
214955	188	RRIRPRLPRLPRPRPRLLAFPRP	-7.029295371
89520	189	RKIRPRSPRLPRPRPRPLSFSRP	-7.027890929
285776	190	RRIRPRPPRLPRPRLRPFPFSRP	-7.024590099
39874	191	QRIRPRPPRLPRPRLRRLPFPRP	-7.020513756
291290	192	RRIRPRPPRLPRPRPRPLLILRP	-7.020513756
218748	193	RRIRPRPARLPRPRPRPIPFPRH	-7.018762857
415278	194	RRIRSRPPRLPRPRPRPFPFPRH	-7.017612784
432657	195	RRIRTRPPRLPRPRPRPLSFTRP	-7.012505736
210804	196	RRIRPRAPRLPRPRPRPLPFLRT	-7.011701277
182179	197	RRIRLRPPRLPRPRVRPLPFPRP	-7.005067773
167469	198	RRIRHRPPRLPRPRPHPVPFPRP	-7.002425941
214568	199	RRIRPRLPRLPRPCQRPLPFPRP	-6.991657773
138743	200	RRIKPRPPRLPRPRPRPLPFPPS	-6.990534633
167486	201	RRIRHRPPRLPRPRPLPLAFPRP	-6.987651966
432720	202	RRIRTRPPRLPRPRPRSLPFPRH	-6.987582963
160963	203	RRIRFRPSRLPRPRPRPLPFPRR	-6.98269085
411956	204	RRIRSRPPRLPIPRPRPIPFPRS	-6.981366016
295191	205	RRIRPRPPRLPRPRQRPLPFPRY	-6.979369527
401071	206	RRIRRRRPRLPRPRPRALPFPRS	-6.978357111
172411	207	RRIRHRRPRLPRSRPRPLPFPRP	-6.977922084
285849	208	RRIRPRPPRLPRPRLRPLAFPLP	-6.970010868
218889	209	RRIRPRPARLPRPRPRPLPLPLP	-6.968523277
458366	210	RRLRHRPPRLPRPRPRPLPFHRL	-6.966498346
83528	211	RKIRPRPPRLPRPRPLPLPFPWP	-6.965073732
482790	212	RRTRPRPPRLPRPRPRPLLLPRP	-6.96231316
166028	213	RRIRHRPPRLPIPRPRPLRFPRP	-6.961765359
347078	214	RRIRPRPSRLPRPLPRPVPFPRP	-6.961765359
286689	215	RRIRPRPPRLPRPRPCPFPIPRP	-6.961659802
146361	216	RRIKSRSPRLPRPRPRPLLFPRP	-6.960599556
454115	217	RRKRPRSPRLPRPRPHPLPFPRS	-6.955741656
286687	218	RRIRPRPPRLPRPRPCPFPFSRS	-6.955526406
289414	219	RRIRPRPPRLPRPRPPSLPFPRH	-6.955526406
83989	220	RKIRPRPPRLPRPRPRPLPSLRP	-6.953979164
415541	221	RRIRSRPPRLPRPRPRPLPFL*P	-6.953310163
175780	222	RRIRLRAPRLPRPRSRPLPFPRP	-6.951740931
468573	223	RRLRPRSPRLPRPPPRPIPFPRP	-6.951519835
455422	224	RRKRSRPSRLPRPRPRPLPFPQP	-6.951276137
132357	225	RRIKLRPPRLPRPRQRPLPFPRP	-6.949870785
88045	226	RKIRPRPSRLPRPRPRPLVFPRP	-6.948950079
348076	227	RRIRPRPSRLPRPRPRPFPSPRP	-6.948950079
64752	228	RIIRPRPPRLPRPRPRPIPFARP	-6.947135945
25365	229	MTIRHRPPRLPRPRPRPLPFPRP	-6.942141248
412640	230	RRIRSRPPRLPRARPPPLPFPRS	-6.932214836
162718	231	RRIRHRLPRLPRQRPRPLPFPRP	-6.926839512
153332	232	RRIRARPPRLPRPRPRPLPFPQH	-6.926534114
454145	233	RRKRPRSPRLPRPRPRPLPFLRH	-6.926534114
399116	234	RRIRRRPPRLPRPRPHQLPFPRP	-6.92538554
287705	235	RRIRPRPPRLPRPRPGPMPFPRP	-6.924070756
167471	236	RRIRHRPPRLPRPRPHQLPFPRP	-6.922896073
215109	237	RRIRPRLPRLPRPRPRPLPFPRY	-6.922270697
404732	238	RRIRSRLPRLPRPRPRP*PFPRP	-6.921312217
370769	239	RRIRPRSPRLPRPRLRPIPFPRS	-6.910480857
416411	240	RRIRSRPPRLPRPRQRPLPFPRH	-6.909844925
369440	241	RRIRPRSPRLPRLRPRRLPFPRP	-6.909534052
362047	242	RRIRPRSHRLPRPRPRPLPILRP	-6.907790145
372319	243	RRIRPRSPRLPRPRPRPLRSPRP	-6.906566329
284007	244	RRIRPRPPRLPRPLPRPLPFPRY	-6.905778438
212141	245	RRIRPRASRLPRPRPRPLLFPRL	-6.905729686
489562	246	RRVRPRPPRLPRPRPRLLPFTRP	-6.904271857
290656	247	RRIRPRPPRLPRPRPRPIPFRQP	-6.898133003
218623	248	RRIRPRPARLPRPRPHPLPFP*P	-6.898077173
283085	249	RRIRPRPPRLPRPHPRSLPFHRS	-6.897663719
43788	250	QRIRPRSPRLPRPRPRPLSFPRH	-6.897368675
304994	251	RRIRPRPPRLPRWRPRPLPFLRP	-6.895339626
290898	252	RRIRPRPPRLPRPRPRPKPSPRP	-6.892537691
83249	253	RKIRPRPPRLPRPRLRPLQFPRL	-6.890019048
167436	254	RRIRHRPPRLPRPRPHPLPFYRP	-6.889459486
435899	255	RRIRVRPPRLPRPRPRPLPFHRS	-6.889216674
283739	256	RRIRPRPPRLPRPKPRPLPFPRP	-6.887358524
372632	257	RRIRPRSPRLPRPRPRSFSFPRP	-6.883212934
182140	258	RRIRLRPPRLPRPRTRLLSFPRS	-6.880626307
436241	259	RRIRVRPSRLPRPRPRPLAFPRP	-6.877737231
291264	260	RRIRPRPPRLPRPRPRPLLFRQP	-6.873695879
486499	261	RRVRHRPPRLPRPRPRPVPFPRP	-6.873333469
290590	262	RRIRPRPPRLPRPRPRPIPFLGP	-6.866523266
464822	263	RRLRPRPPRLPRPRQRPLPFPGP	-6.866523266
432836	264	RRIRTRPPRLPRPRSRPLPLPRP	-6.865590741
432981	265	RRIRTRPPRLPRRRPRPLSFPRP	-6.865590741
290866	266	RRIRPRPPRLPRPRPRPITIPRP	-6.864727628
40364	267	QRIRPRPPRLPRPRPRPLPFTWP	-6.863927754
348861	268	RRIRPRPSRLPRPRPRSLPFLGP	-6.863501165
84026	269	RKIRPRPPRLPRPRPRPLRFPLP	-6.863083789
288114	270	RRIRPRPPRLPRPRPHPLPFPKP	-6.863083789
300258	271	RRIRPRPPRLPRRRPRPLQFPRS	-6.858315264
451851	272	RRKRPRPPRLPRPRPRSLPIPRP	-6.855753543
289842	273	RRIRPRPPRLPRPRPRLLAFPLP	-6.852680603
293568	274	RRIRPRPPRLPRPRPRSILFPRS	-6.85036188
285204	275	RRIRPRPPRLPRPRARSLSFPRP	-6.850174012
88478	276	RKIRPRPTRLPRPRPRPIPFPRP	-6.84637912
348082	277	RRIRPRPSRLPRPRPRPFSFHRP	-6.843648696
176249	278	RRIRLRPARLPRPRQRPLPFPRP	-6.842787033
83927	279	RKIRPRPPRLPRPRPRPLPFSRT	-6.840745175
292055	280	RRIRPRPPRLPRPRPRPLPSPRI	-6.840736852
212428	281	RRIRPRHPRLPRPRPRPLPFPQP	-6.839278099
283325	282	RRIRPRPPRLPRPHQRPLPFPRL	-6.837674473
23698	283	MRKRPRPPRLPRPRPLPLPFPRP	-6.835756851
432341	284	RRIRTRPPRLPRPRPHPLPFLRA	-6.833011218
489453	285	RRVRPRPPRLPRPRPHPIPFPRP	-6.833011218
272984	286	RRIRPRPPRLPKPRPRPVPFPRH	-6.829940726
292998	287	RRIRPRPPRLPRPRPRPVLFPRL	-6.829940726
168031	288	RRIRHRPPRLPRPRPRPLSFTQP	-6.824544716
416433	289	RRIRSRPPRLPRPRQRPLSFPRS	-6.822413517
415362	290	RRIRSRPPRLPRPRPRPIPISRS	-6.819723845
186290	291	RRIRLRPTRLPRPRPRPISFLRS	-6.813674134
436930	292	RRIRYRPPRLPRPHPRPIPFPRP	-6.813674134
348745	293	RRIRPRPSRLPRPRPRPVLLPRP	-6.812247101
218955	294	RRIRPRPARLPRPRPRPLSYPRP	-6.808590876
9070	295	MRIRAPPPRLPIPRPRPIPFPRP	-6.804149848
115638	296	RRIGPRPPRLPRPRLRPLQFPRP	-6.804011711
153299	297	RRIRARPPRLPRPRPRPLPFHRL	-6.803203277
39594	298	QRIRPRPPRLPRPCTRPLPFPRP	-6.802608422
79056	299	RKIRPRPHRLPRPRPRRLPFPRP	-6.801369263
455228	300	RRKRSRPPRLPRPRPRPLPFPGP	-6.801369263
372547	301	RRIRPRSPRLPRPRPRPVSIPRP	-6.800904849
215171	302	RRIRPRLPRLPRPRPRPLPVLRP	-6.798484934
495608	303	RSIRPRPPRLPRPRPRLLPFPLP	-6.794690451
293434	304	RRIRPRPPRLPRPRPRRLLFSRP	-6.792034929
167794	305	RRIRHRPPRLPRPRPRPLPFHRL	-6.791038465
283407	306	RRIRPRPPRLPRPHRRPLPLPRP	-6.790919056
426968	307	RRIRSRSPRLPRPRPRPLAFLRP	-6.790520624
294282	308	RRIRPRPPRLPRPRPSPFPFPQP	-6.788195391
75567	309	RKIRHRPPRLPIPRQRPLPFPRP	-6.787369217
70650	310	RIKRHRPPRLPRPRPRPLPFPRP	-6.786854092
454182	311	RRKRPRSPRLPRPRPRPLTFPRS	-6.786854092
447713	312	RRKRARPPRLPRPRLRPLPFPRP	-6.786276997
160594	313	RRIRFRPPRLPRPRPRQLPFPRP	-6.783506605
57704	314	RGLRPRPPRLPRPRPRPIPFPRP	-6.781079146
74013	315	RKIKPRPPRLPRPRPRPLQFPLP	-6.780714853
39940	316	QRIRPRPPRLPRPRPCPLQFPRP	-6.779128953
153043	317	RRIRARPPRLPRPRPLPLPFPWP	-6.775787765
272942	318	RRIRPRPPRLPKPRPRPLSYPRP	-6.775771894
291489	319	RRIRPRPPRLPRPRPRPLPFIRH	-6.773844829
294701	320	RRIRPRPPRLPRPRPYPFPFPRP	-6.772412762
348830	321	RRIRPRPSRLPRPRPRRLPLPRP	-6.770845543
528759	322	WRIRPRRPRLPRPRPRPLPFPRS	-6.770395229
371977	323	RRIRPRSPRLPRPRPRPLLYPRP	-6.770267837
489265	324	RRVRPRPPRLPRPHTRPLPFPRP	-6.769374741
372762	325	RRIRPRSPRLPRPRPRVLSFPRP	-6.767896256
75144	326	RKIRARSPRLPRPRPRPLSFPRP	-6.767813782
370476	327	RRIRPRSPRLPRPLPRPLPFPQP	-6.767377525
279711	328	RRIRPRPPRLPRPCPLPLQFPRP	-6.764535585
434856	329	RRIRTRSPRLPRPRPRPLSFHRP	-6.764535585
372580	330	RRIRPRSPRLPRPRPRQLPFPWP	-6.762714528
359482	331	RRIRPRQPRLPRPRPRHLPFPRP	-6.760189842
471391	332	RRLRYRPPRLPRPRPRPIPFPRP	-6.759589878
451486	333	RRKRPRPPRLPRPRPLPLSFPRP	-6.758071829
291707	334	RRIRPRPPRLPRPRPRPLPFSQA	-6.756070531
361247	335	RRIRPRSARLPRPRQRPLPFPRP	-6.754681869
451369	336	RRKRPRPPRLPRPRPCPISFPRP	-6.752972453
302388	337	RRIRPRPPRLPRSRPRPFLFPRP	-6.752898484
215283	338	RRIRPRLPRLPRPRPRSLPFPQP	-6.75031396
70732	339	RIKRPRPPRLPRPRPRPLLYPRP	-6.749804969
475088	340	RRMRPRPPRLPRPRPRPLLFHRP	-6.749624459
83878	341	RKIRPRPPRLPRPRPRPLPFPLS	-6.749538076
347924	342	RRIRPRPSRLPRPRPRALSFPRP	-6.747979514
40129	343	QRIRPRPPRLPRPRPRLLPFPRL	-6.747008028
414683	344	RRIRSRPPRLPRPRPCPVPFPRS	-6.740973522
181320	345	RRIRLRPPRLPRPRPRPFPFSRP	-6.739672525
214880	346	RRIRPRLPRLPRPRPHPLPFTRP	-6.738734723
286438	347	RRIRPRPPRLPRPRMRALPFPRP	-6.736752485
142471	348	RRIKPRPSRLPRPRPRPLPFARP	-6.735176666
432118	349	RRIRTRPPRLPRPHPRPLPFPRL	-6.735176666
537030	350	WRTRPRPSRLPRPRPRPLPFPMS	-6.735176666
482952	351	RRTRPRPPRLPRPRPRTLRFQRS	-6.733704322
215380	352	RRIRPRLPRLPRPRSRPIPFPRP	-6.732391195
139208	353	RRIKPRPPRLPRPRQRPLQFPRS	-6.7318715
363265	354	RRIRPRSLRLPRPRPRPIPFPGP	-6.729483763
355828	355	RRIRPRPTRLPRPRLRPIPFPRP	-6.727990722
435974	356	RRIRVRPPRLPRPRSRPLPFPRL	-6.727557428
84771	357	RKIRPRPPRLPRRRPRPFPFPRP	-6.723683592
146719	358	RRIKTRSPRLPRPRPRPLPLPRP	-6.723683592
415915	359	RRIRSRPPRLPRPRPRPLTILRP	-6.723683592
472632	360	RRMRHRPPRLPRPRPRLLPVPRP	-6.721806294
448362	361	RRKRLRPPRLPRPRPCPLPFPRS	-6.719368335
486725	362	RRVRLRPPRLPRPRPHPLPFPRP	-6.718593572
294126	363	RRIRPRPPRLPRPRPRTLRFLRP	-6.718360856
268869	364	RRIRPRPPRLPILRPRPFPFPRP	-6.718109357
444630	365	RRITPRPPRLPRPRPRPLSLPRP	-6.714483294
452085	366	RRKRPRPPRLPRRRPRPLLFLRP	-6.711359571
76118	367	RKIRIRPSRLPRPRPRPLPFPRP	-6.710652865
295873	368	RRIRPRPPRLPRPRSPRLPFPRP	-6.708897323
371711	369	RRIRPRSPRLPRPRPRP*PYPRH	-6.706556236
436348	370	RRIRVRSPRLPRPRPRPLPLP*P	-6.705409392
404492	371	RRIRSRKPRLPRPRPRPLSFPRP	-6.704961429
215261	372	RRIRPRLPRLPRPRPRQLPFPRS	-6.702263191
371450	373	RRIRPRSPRLPRPRPPPFPFPRP	-6.696291493
504696	374	RTKKPRPPRLPRPRPRPLPFPRP	-6.693684837
426910	375	RRIRSRSPRLPRPRPRLLLFPRP	-6.692784052
436636	376	RRIRYRPLRLPRPRPRPLPFHRT	-6.689604163
181998	377	RRIRLRPPRLPRPRQRPLPIPRP	-6.686981038
371421	378	RRIRPRSPRLPRPRPLPLPYPRP	-6.686703566
162678	379	RRIRHRLPRLPRPRPHPLPFLRP	-6.683823819
162891	380	RRIRHRPARLPRPRPRPLSFPRT	-6.680490639
347720	381	RRIRPRPSRLPRPRPHPLPFPRT	-6.679197563
495777	382	RSIRPRPPRLPRPRPRPLTFSRP	-6.677112829
458155	383	RRLRHRLPRLPRPRPRPFPFPRP	-6.674987779
116043	384	RRIGPRPPRLPRPRPRPLPFLRL	-6.67072972
479463	385	RRRRPRPPRLPRPRPRPLQFPRP	-6.670709475
287069	386	RRIRPRPPRLPRPRPCPLPSHRP	-6.670399419
174410	387	RRIRIRPPRLPRPHSRPLPFPRP	-6.669462121
83817	388	RKIRPRPPRLPRPRPRPLLFTRT	-6.66894174
371705	389	RRIRPRSPRLPRPRPRP*PFSRP	-6.667623395
181696	390	RRIRLRPPRLPRPRPRPLSLLRP	-6.666872919
447293	391	RRKKLRPPRLPRPRPRPLSFLRP	-6.665645465
468692	392	RRLRPRSPRLPRPRPRPLPFPRT	-6.664567941
139068	393	RRIKPRPPRLPRPRPRSLPSPRP	-6.663900516
288088	394	RRIRPRPPRLPRPRPHPLPFLKP	-6.663366942
463913	395	RRLRPRPPRLPRPRLRPLTFPRP	-6.662557574
6459	396	MKIRHRPPRLPRPRTRPLPLPRP	-6.661834287
348091	397	RRIRPRPSRLPRPRPRPIAFPRS	-6.6615864
167423	398	RRIRHRPPRLPRPRPHPLPFPRA	-6.65991319
291316	399	RRIRPRPPRLPRPRPRPLLLPRA	-6.659298144
450854	400	RRKRPRPPRLPMPRPRPLPFPRP	-6.658456031
430292	401	RRIRTRLPRLPRPHPRPLPFPLP	-6.658429696
482584	402	RRTRPRPPRLPRPRLRPLPFPQP	-6.658429696
294649	403	RRIRPRPPRLPRPRPTPLPFTRP	-6.655389954
181866	404	RRIRLRPPRLPRPRPRSVPFPRP	-6.655350567
2170	405	GKIRPRPPRLPRPRPRPKPFPRP	-6.654442472
427079	406	RRIRSRSPRLPRPRPRPLSFP*P	-6.654442472
437076	407	RRIRYRPPRLPRPRPRPLPIPWP	-6.654442472
415044	408	RRIRSRPPRLPRPRPPPLRFPRP	-6.653844347
436996	409	RRIRYRPPRLPRPRPHPLPFPRS	-6.652910734
484661	410	RRTRRRPHRLPRPRPRPLPFPRP	-6.651447187
505680	411	SRIRPRPPRLPRPRPCPLPFPRS	-6.649384815
295417	412	RRIRPRPPRLPRPRQSPISFRRP	-6.64658911
176000	413	RRIRLRLPRLPRPRPRPLPFPQP	-6.638720644
64770	414	RIIRPRPPRLPRPRPRPIPIPRP	-6.638342128
371723	415	RRIRPRSPRLPRPRPRPFLFPRH	-6.63772027
416523	416	RRIRSRPPRLPRPRSRPILFPRP	-6.637527705
464643	417	RRLRPRPPRLPRPRPRPSPFHRP	-6.637527705
182143	418	RRIRLRPPRLPRPRTRPLAFPRP	-6.637430205
356269	419	RRIRPRPTRLPRPRPRRLPFHRP	-6.637430205
172307	420	RRIRHRQHRLPRPRPRPLPFPRP	-6.637283866
35206	421	QRIRHRLPRLPRPRPRPLPFPRP	-6.635911285
168199	422	RRIRHRPPRLPRPRPRSLPSPRP	-6.635455578
448531	423	RRKRLRPTRLPKPRPRPLPFPRP	-6.633605415
415527	424	RRIRSRPPRLPRPRPRPLPFHPP	-6.633232936
371822	425	RRIRPRSPRLPRPRPRPIPFSRS	-6.632439874
453479	426	RRKRPRPSRLPRPRPCPLPFSRP	-6.62946543
484688	427	RRTRRRPSRLPRPRQCPLPFPRP	-6.629435864
454100	428	RRKRPRSPRLPRPRPCPLLFPRP	-6.629273473
35392	429	QRIRHRPPRLPRPRPRPLRFPRP	-6.62498545
291003	430	RRIRPRPPRLPRPRPRPLAFQRP	-6.623136318
280009	431	RRIRPRPPRLPRPCPRPIPLSRP	-6.623118579
414960	432	RRIRSRPPRLPRPRPLPLSFHRP	-6.617767381
479401	433	RRRRPRPPRLPRPRPCPIPFPRP	-6.6168406
291100	434	RRIRPRPPRLPRPRPRPLAYPWP	-6.615967565
451472	435	RRKRPRPPRLPRPRPHTLPFPRP	-6.615377193
130670	436	RRIITRPPRLPRPRPRPLPFPRH	-6.614561491
46881	437	QRMKPRPPRLPRPRPRPLPFPRP	-6.61441462
416099	438	RRIRSRPPRLPRPRPRRLPVPRP	-6.614375914
448388	439	RRKRLRPPRLPRPRPRPLPFPRL	-6.61127164
436532	440	RRIRYRAPRLPRPRPRSLPFPRP	-6.610986141
416098	441	RRIRSRPPRLPRPRPRRLPLPRP	-6.608839072
270497	442	RRIRPRPPRLPIPRPRPVPFPWP	-6.60837128
297665	443	RRIRPRPPRLPRPSTRPLPFPRS	-6.602458531
293830	444	RRIRPRPPRLPRPRPRSLQFPRS	-6.601853438
370822	445	RRIRPRSPRLPRPRLRPLPFTRS	-6.600873152
372288	446	RRIRPRSPRLPRPRPRPLQFTRP	-6.598045158
304337	447	RRIRPRPPRLPRTRPRPITFPRP	-6.59792826
359531	448	RRIRPRQPRLPRPRPRPLLFTRP	-6.597575095
214835	449	RRIRPRLPRLPRPRPCPSPFPRP	-6.59695786
285921	450	RRIRPRPPRLPRPRLRPLPFFRP	-6.592938998
512091	451	WRIRAPPARLPRPRPRPLPFPRP	-6.592938998
215189	452	RRIRPRLPRLPRPRPRPLRFPRS	-6.592243357
172310	453	RRIRHRQLRLPRPRPRPLPFPRP	-6.591088182
214996	454	RRIRPRLPRLPRPRPRPIPFHRP	-6.591088182
448396	455	RRKRLRPPRLPRPRPRPLPYPRP	-6.591088182
475024	456	RRMRPRPPRLPRPRPRLLPFPWP	-6.58912209
475321	457	RRMRPRPPRLPRPRQRPLSFPRP	-6.58912209
181377	458	RRIRLRPPRLPRPRPRPISFHRP	-6.588230287
153431	459	RRIRARPPRLPRPRPRPLPMPRP	-6.584469705
153476	460	RRIRARPPRLPRPRPRPLRFLRP	-6.584274177
68606	461	RIIRPRSTRLPRPPPRPLPFPRP	-6.583734353
40359	462	QRIRPRPPRLPRPRPRPLPFTQP	-6.581481691
149116	463	RRIRARLPRLPRPRPRPLPLPRP	-6.579116821
489114	464	RRVRPRPPRLPRPCPRPLPFARP	-6.578292487
370878	465	RRIRPRSPRLPRPRLRSFPISRP	-6.576678484
96420	466	RNIRPRSPRLPRPRPRPLPFPWP	-6.576087306
359519	467	RRIRPRQPRLPRPRPRPLAFPRL	-6.573596677
293282	468	RRIRPRPPRLPRPRPRQLPFPHP	-6.572175137
484304	469	RRTRPRSPRLPRPRPRPLPFP*P	-6.57186435
167768	470	RRIRHRPPRLPRPRPRPLLFSRP	-6.568354393
415458	471	RRIRSRPPRLPRPRPRPLLFARP	-6.568153143
236169	472	RRIRPRPLRLPRPRPRPVPFPLP	-6.565044285
348864	473	RRIRPRPSRLPRPRPRSLPFLRS	-6.563719137
482802	474	RRTRPRPPRLPRPRPRPLPFLQP	-6.562952369
464825	475	RRLRPRPPRLPRPRQRPLPFPRA	-6.562824162
492841	476	RRVRSRPPRLPRPRPRPIQFPRP	-6.562318863
371034	477	RRIRPRSPRLPRPRPCPLPIPQP	-6.562079741
83336	478	RKIRPRPPRLPRPRPCPLPFPLY	-6.561495255
356323	479	RRIRPRPTRLPRPRPYPLPFTRP	-6.561271234
455211	480	RRKRSRPPRLPRPRPRLLSFPRP	-6.56083148
182156	481	RRIRLRPPRLPRPRTRPLPFPRL	-6.558972228
94438	482	RKLRPRPPRLPRPRPRPLPFSRP	-6.557358257
295224	483	RRIRPRPPRLPRPRQRPLPIPWP	-6.557013208
23163	484	MRIRYRPPRLPRPRPRPLPFPQP	-6.556838887
132782	485	RRIKPGPPRLPRPRPRPLPFLRP	-6.556750789
451259	486	RRKRPRPPRLPRPLPRPLLFPRP	-6.556750789
92726	487	RKIRSRSPRLPRLRPRPLPFPRP	-6.556395971
493183	488	RRVRTRPPRLPRSRPRPLPFPRP	-6.553503048
272300	489	RRIRPRPPRLPKPRMRPLPYPRP	-6.552232763
291497	490	RRIRPRPPRLPRPRPRPLPFL*S	-6.552232763
434284	491	RRIRTRPSRLPRPRSRPLPFPRH	-6.552035992
356120	492	RRIRPRPTRLPRPRPRPLPFPLL	-6.5510157
186475	493	RRIRLRQPRLPRPRPRPLPFPWP	-6.550387954
489586	494	RRVRPRPPRLPRPRPRPIPFLRP	-6.549778804
480714	495	RRTRHRPPRLPRPRPRPLPFLRP	-6.548672155
2706	496	GRIRPRLPRLPRPRPRPLPFPRA	-6.547590265
372442	497	RRIRPRSPRLPRPRPRPLVFPQP	-6.545405597
218514	498	RRIRPRPARLPRPRLRPLPFPRH	-6.543904233
215325	499	RRIRPRLPRLPRPRPSPLPFLRP	-6.543461224
31317	500	PRKRPRSPRLPRPRPRPLPFPQP	-6.543341951
210859	501	RRIRPRAPRLPRPRPRPLPLPRA	-6.540662961
371342	502	RRIRPRSPRLPRPRPHPVPIPRP	-6.538455213
214546	503	RRIRPRLPRLPRPCPRPLPYPRP	-6.534156764
435855	504	RRIRVRPPRLPRPRPLPLPFPRP	-6.530474587
167875	505	RRIRHRPPRLPRPRPRPLPFSRR	-6.530196768
347971	506	RRIRPRPSRLPRPRPRLLPFPQL	-6.530147857
417163	507	RRIRSRPPRLPRRRPRPLPFSRP	-6.528800326
30574	508	PRIRPWPPRLPRPPPRPLPFHRP	-6.528103996
181305	509	RRIRLRPPRLPRPRPRPEPFPRS	-6.524033199
495820	510	RSIRPRPPRLPRPRPRTLSFPRP	-6.524033199
452183	511	RRKRPRPPRLPRSRPRPLPFPRR	-6.522501586
295373	512	RRIRPRPPRLPRPRQRSLPFFRP	-6.522108857
153549	513	RRIRARPPRLPRPRPRPLTLPRP	-6.521875417
212345	514	RRIRPREPRLPRPRPRPFSFPRP	-6.521875417
172386	515	RRIRHRRDRLPRPRPRPIPFPRP	-6.520171865
166627	516	RRIRHRPPRLPRMRPRPLAFPRP	-6.52001844
47400	517	QRVRPRQPRLPRPRPRPLPFPRL	-6.517979907
291414	518	RRIRPRPPRLPRPRPRPLPFALS	-6.516163301
347389	519	RRIRPRPSRLPRPRLRRLPFPRP	-6.515650739
167967	520	RRIRHRPPRLPRPRPRPLPYPLP	-6.515519999
370753	521	RRIRPRSPRLPRPRLRLLAFPRP	-6.515330419
226399	522	RRIRPRPHRLPRPRPRPVRFPRP	-6.515069953
73994	523	RKIKPRPPRLPRPRPRPLPFPRL	-6.5137858
451966	524	RRKRPRPPRLPRPRSRRLLFPQP	-6.513083705
435138	525	RRIRTRTPRLPRPRPRPLPFPRT	-6.512288317
275052	526	RRIRPRPPRLPRARPRPIPFRRP	-6.512271926
292732	527	RRIRPRPPRLPRPRPRPLTSPWP	-6.510180213
96012	528	RMIRTRPPRLPRPRPRPLPFPRP	-6.507224336
167208	529	RRIRHRPPRLPRPRLRPLPFPLP	-6.505434126
214967	530	RRIRPRLPRLPRPRPRLLPIHRP	-6.505119252
162499	531	RRIRHRAPRLPRPRPRLVPFPRP	-6.504423068
168544	532	RRIRHRPPRLPRPYPRPIPFPRP	-6.504423068
215403	533	RRIRPRLPRLPRPRSRRLPFPRP	-6.503976434
138747	534	RRIKPRPPRLPRPRPRPLPFPQR	-6.503555411
291818	535	RRIRPRPPRLPRPRPRPLPIPMH	-6.502466028
349531	536	RRIRPRPSRLPRPYQRPLPFPRP	-6.502245095
168469	537	RRIRHRPPRLPRPRTRPLPFHRP	-6.501782588
432464	538	RRIRTRPPRLPRPRPRPIPFPRT	-6.50086638
360803	539	RRIRPRRPRLPRWRPPPFPFPRP	-6.499309015
489595	540	RRVRPRPPRLPRPRPRPIPLPRP	-6.498924796
43746	541	QRIRPRSPRLPRPRPRPLPFLRS	-6.497257874
290837	542	RRIRPRPPRLPRPRPRPISLLRP	-6.497257874
360489	543	RRIRPRRPRLPKPRTRPLPSPRP	-6.494721739
448414	544	RRKRLRPPRLPRPRSRPLPFPRP	-6.494383611
160695	545	RRIRFRPPRLPRSRTRPLPFPRP	-6.492158912
289849	546	RRIRPRPPRLPRPRPRLLAFPWP	-6.492158912
414075	547	RRIRSRPPRLPRPHTRQLPFPRP	-6.488736782
186322	548	RRIRLRPTRLPRPRPSPLPFPRP	-6.48778896
373607	549	RRIRPRSPRLPRQRPRSLPLPRP	-6.487251457
458338	550	RRLRHRPPRLPRPRLRPLTFPRS	-6.487251457
4906	551	KRIRPRPPRLPRPRPHPLPFPRP	-6.486491646
40432	552	QRIRPRPPRLPRPRPRPLRFPRL	-6.486491646
293249	553	RRIRPRPPRLPRPRPRQLIFPRP	-6.48637112
285297	554	RRIRPRPPRLPRPRHRSLPFPRP	-6.483552998
304728	555	RRIRPRPPRLPRVHPRPLRFPRP	-6.483552998
423791	556	RRIRSRPSRLPRPRPRPIPFTRP	-6.482286445
290258	557	RRIRPRPPRLPRPRPRP*PLPWP	-6.481892109
469895	558	RRLRRRPPRLPRPRPRPLLFPRP	-6.480736243
181365	559	RRIRLRPPRLPRPRPRPIPFTRS	-6.478776705
39200	560	QRIRPRPPRLPKPRPRPLPFPRH	-6.477559516
474622	561	RRMRPRPPRLPRLRPRPLPFTRP	-6.476490422
373185	562	RRIRPRSPRLPRPRTRPLPFHWP	-6.474659864
491342	563	RRVRPRPSRLPRPRPRPIPFPRS	-6.473510131
454992	564	RRKRSRPHRLPRPRPRPFPFPRP	-6.471964967
289409	565	RRIRPRPPRLPRPRPPSLPFPLP	-6.471682558
486503	566	RRVRHRPPRLPRPRSRPIAFPRP	-6.471682558
414023	567	RRIRSRPPRLPRPHQRPLSFPRP	-6.470286897
486766	568	RRVRLRPPRLPRPRSRPLPFARP	-6.467598999
453826	569	RRKRPRQPRLPRPRPRPLPFPQP	-6.467105346
290210	570	RRIRPRPPRLPRPRPRP*PFLRL	-6.466538349
516790	571	WRIRPRPARLPRPRPRPVPFPRP	-6.464149068
46686	572	QRLRPRPPRLPRPRPRPLSFTRP	-6.462764673
415969	573	RRIRSRPPRLPRPRPRPSSFLRP	-6.462764673
374165	574	RRIRPRSPRLPRSRPRPLPFHRH	-6.461460454
399185	575	RRIRRRPPRLPRPRPRPFPFPRS	-6.461460454
88496	576	RKIRPRPTRLPRPRPRPLPIPRP	-6.459247921
9928	577	MRIRHRPPRLPRPRPRPLPFRRP	-6.456516871
162881	578	RRIRHRPARLPRPRPRPLPFPWP	-6.456304059
172985	579	RRIRHRSPRLPRPRPRLLPIPRP	-6.455835521
482444	580	RRTRPRPPRLPRPDPRPLPFPRP	-6.454220474
372672	581	RRIRPRSPRLPRPRPRSLPFTRP	-6.453085663
472131	582	RRMKHRPARLPRPRPRPLPFPRP	-6.452433432
138826	583	RRIKPRPPRLPRPRPRPLPLPRT	-6.449532211
399381	584	RRIRRRPPRLPRPRPRPLTLPRP	-6.449532211
219111	585	RRIRPRPARLPRPRSRPLPLPRP	-6.448710995
180175	586	RRIRLRPPRLPRLRPRPLPYPRP	-6.44838332
479781	587	RRRRTRPPRLPRPRPRPLPLPRP	-6.447347861
157872	588	RRIRARSPRLPRPRPRPLPISRP	-6.446761495
467931	589	RRLRPRPTRLPRPRLRPLPFPRP	-6.446268265
167936	590	RRIRHRPPRLPRPRPRPLPSLRP	-6.444317306
179943	591	RRIRLRPPRLPRARPRPLPFHRG	-6.442937688
181988	592	RRIRLRPPRLPRPRQRPLPFPLP	-6.442937688
432600	593	RRIRTRPPRLPRPRPRPLPLPQP	-6.438978753
182314	594	RRIRLRPPRLPRQRPRPLPFPWP	-6.437932985
272588	595	RRIRPRPPRLPKPRPRLLPFNRP	-6.43754382
214798	596	RRIRPRLPRLPRPRPCPIPIPRP	-6.436252713
369305	597	RRIRPRSPRLPRLRPRPIPIPRP	-6.436252713
356381	598	RRIRPRPTRLPRPRSRPLPLPRP	-6.433962922
94411	599	RKLRPRPPRLPRPRPR*LPFHRP	-6.432540016
447848	600	RRKRAWPPRLPRPRPRPLPFPLP	-6.431750073
458368	601	RRLRHRPPRLPRPRPRPLPFHRS	-6.430671176
181372	602	RRIRLRPPRLPRPRPRPIPSPRP	-6.429458844
371302	603	RRIRPRSPRLPRPRPHPLPLSRP	-6.429024782
159199	604	RRIRCRPPRLPRPRPRPLQFPRP	-6.427200763
166852	605	RRIRHRPPRLPRPHLRPLPLPRP	-6.42474377
432570	606	RRIRTRPPRLPRPRPRPLPFPSP	-6.42474377
168148	607	RRIRHRPPRLPRPRPRRIPFPRP	-6.424548765
40282	608	QRIRPRPPRLPRPRPRPLPFAWP	-6.423037167
482897	609	RRTRPRPPRLPRPRPRPLTFPRA	-6.421383046
277985	610	RRIRPRPPRLPRLRPRPLPLP*P	-6.419007203
235791	611	RRIRPRPLRLPRPRPRPLPFHRL	-6.418008758
287867	612	RRIRPRPPRLPRPRPHPFAFPRP	-6.417835728
89430	613	RKIRPRSPRLPRPRPRPIPFSRL	-6.416979122
463966	614	RRLRPRPPRLPRPRPCPLPFPRL	-6.414651855
45248	615	QRIRSRPPRLPRPRPRPLPVPRP	-6.411085885
363299	616	RRIRPRSLRLPRPRPRPLPFLQP	-6.410904496
398593	617	RRIRRRPPRLPLPRPRPLPFPRP	-6.410904496
83840	618	RKIRPRPPRLPRPRPRPLPFHRA	-6.410135473
288434	619	RRIRPRPPRLPRPRPHPVRFPRP	-6.409567575
372271	620	RRIRPRSPRLPRPRPRPLPYYRP	-6.409344611
348715	621	RRIRPRPSRLPRPRPRPSPFPGP	-6.408445734
372619	622	RRIRPRSPRLPRPRPRRLPIPRP	-6.408445734
399403	623	RRIRRRPPRLPRPRPRPVPFPWP	-6.408438913
168719	624	RRIRHRPPRLPRRRPRPLTIPRP	-6.407507929
84198	625	RKIRPRPPRLPRPRPRRIPFPRP	-6.406986378
279587	626	RRIRPRPPRLPRPCPHPLPFPRA	-6.406986378
489631	627	RRVRPRPPRLPRPRPRPLLFPRT	-6.405434157
356247	628	RRIRPRPTRLPRPRPRPSPIPRP	-6.404721378
348698	629	RRIRPRPSRLPRPRPRPLVIPRP	-6.40388159
148909	630	RRIRARAPRLPRPRPRPLPFHRP	-6.403694548
372906	631	RRIRPRSPRLPRPRQRPLPFPLR	-6.403694548
369379	632	RRIRPRSPRLPRLRPRPLPLLRP	-6.403482914
181617	633	RRIRLRPPRLPRPRPRPLPSPWP	-6.403332189
427129	634	RRIRSRSPRLPRPRPRQIPFPRP	-6.402643194
412238	635	RRIRSRPPRLPKPHPRPVPFPRP	-6.397547456
209165	636	RRIRPRAHRLPRPRPRPLPFPRA	-6.396898222
145097	637	RRIKRRPPRLPRPRPRPLPFLRP	-6.396236886
139154	638	RRIKPRPPRLPRPRPSQLPFPRP	-6.396226973
435915	639	RRIRVRPPRLPRPRPRPLPFPRY	-6.392597566
74910	640	RKIRARPPRLPRPRPRPLTFPRP	-6.392009133
293929	641	RRIRPRPPRLPRPRPRT*PFLRP	-6.391295194
463875	642	RRLRPRPPRLPRPRLRPLAFLRP	-6.389669177
297615	643	RRIRPRPPRLPRPSQRPLSFPRP	-6.388193911
303499	644	RRIRPRPPRLPRSRQRPLPFPWH	-6.387745659
16237	645	MRIRPRPPRLPRPRPRRLPFSRP	-6.386626821
432760	646	RRIRTRPPRLPRPRPSPLPFTRP	-6.386626821
435902	647	RRIRVRPPRLPRPRPRPLPFPLP	-6.386223021
294867	648	RRIRPRPPRLPRPRQCPLPLPRS	-6.384515939
35200	649	QRIRHRAPRLPRPRPRPLPFPRP	-6.383661379
474804	650	RRMRPRPPRLPRPHRRPLPFPRP	-6.383479347
464937	651	RRLRPRPPRLPRPRTRPLPFPRH	-6.380945766
535180	652	WRKRPRPSRLPRPRPRPLPFPRL	-6.380520785
288763	653	RRIRPRPPRLPRPRPLPLPFPGS	-6.380343126
288992	654	RRIRPRPPRLPRPRPNPSPFPRP	-6.379859414
181547	655	RRIRLRPPRLPRPRPRPLPFRRF	-6.379457105
356233	656	RRIRPRPTRLPRPRPRPLTIPRP	-6.379457105
460234	657	RRLRPRLPRLPRPRPRPLPFTWP	-6.379457105
281766	658	RRIRPRPPRLPRPHLRQLSFPRP	-6.378673562
294304	659	RRIRPRPPRLPRPRPSPIPFPRT	-6.376474535
399151	660	RRIRRRPPRLPRPRPRILPFPRP	-6.376023217
426977	661	RRIRSRSPRLPRPRPRPLLFHRP	-6.373686252
64369	662	RIIRPRPPRLPRPRARPLPFPRR	-6.37362947
415267	663	RRIRSRPPRLPRPRPRPFHSLGP	-6.370274447
345335	664	RRIRPRPSRLPKPRPRPIPFPRH	-6.368815252
430308	665	RRIRTRLPRLPRPRPRPLPLSRS	-6.368714359
211205	666	RRIRPRAPRLPRSRPRPLPFPPP	-6.368384209
362043	667	RRIRPRSHRLPRPRPRPLPFSRS	-6.368384209
40477	668	QRIRPRPPRLPRPRPRPLTFPLP	-6.367794969
369855	669	RRIRPRSPRLPRPCPRPSPYPRP	-6.367794969
371413	670	RRIRPRSPRLPRPRPLPLPFTRP	-6.367682234
450898	671	RRKRPRPPRLPRARPRPLPFPHP	-6.367682234
160617	672	RRIRFRPPRLPRPRSRPLSFPRP	-6.364570074
93041	673	RKIRTRPPRLPRPRPRPLPFTRP	-6.36387199
188599	674	RRIRNRPPRLPRPRPRPLPFPRL	-6.36387199
492530	675	RRVRRRPPRLPRPRPRPLPFLRP	-6.363440381
138498	676	RRIKPRPPRLPRPRPRLLPFRRP	-6.362317019
476736	677	RRMRPRRPRLPRPRPRPVLFPRS	-6.360747097
427042	678	RRIRSRSPRLPRPRPRPLPIPRH	-6.354560061
372903	679	RRIRPRSPRLPRPRQRPLPFPEP	-6.35443853
370362	680	RRIRPRSPRLPRPHQRPLPIPRP	-6.353163496
40571	681	QRIRPRPPRLPRPRPRSLPFSRP	-6.353114822
295267	682	RRIRPRPPRLPRPRQRPLQFSPP	-6.347259889
212419	683	RRIRPRHPRLPRPRLRPLPFPRP	-6.344464254
474880	684	RRMRPRPPRLPRPRLRPLPFQRP	-6.343077074
281227	685	RRIRPRPPRLPRPGPHPLPFHRP	-6.341710491
292976	686	RRIRPRPPRLPRPRPRPTTKHRP	-6.340982817
167909	687	RRIRHRPPRLPRPRPRPLPLLRS	-6.340857256
356028	688	RRIRPRPTRLPRPRPRP*PFPWP	-6.336506475
295573	689	RRIRPRPPRLPRPRRRPSPFPRS	-6.333510434
464335	690	RRLRPRPPRLPRPRPRPLAFPLP	-6.330433999
359432	691	RRIRPRQPRLPRPRPCPIPSPRP	-6.329424792
300253	692	RRIRPRPPRLPRRRPRPLPYSRS	-6.329204664
448361	693	RRKRLRPPRLPRPRPCPLPFPRP	-6.329204664
348362	694	RRIRPRPSRLPRPRPRPLPFPQR	-6.321323496
225688	695	RRIRPRPHRLPRPRPHRLPFPRP	-6.315914557
529589	696	WRIRPRSPRLPRPRPRPIPFP*P	-6.315914557
286004	697	RRIRPRPPRLPRPRLRPLPFSRL	-6.31281281
295144	698	RRIRPRPPRLPRPRQRPLPFFRP	-6.309026202
291045	699	RRIRPRPPRLPRPRPRPLAIRRP	-6.308790334
274002	700	RRIRPRPPRLPQPRPRPFPFPRP	-6.304045145
167728	701	RRIRHRPPRLPRPRPRPLAFPRH	-6.29200358
295537	702	RRIRPRPPRLPRPRRRPLPFSRL	-6.277111446
285311	703	RRIRPRPPRLPRPRIRPLSFPRP	-6.180929331
247759	704	RRIRPRPPILPRPRPRPVPLPRP	-4.852221405
291164	705	RRIRPRPPRLPRPRPRPLIFTRP	-4.68785132
71407	706	RIRRPRPPRLPRPRPRPLPFPRP	-4.670298394
295297	707	RRIRPRPPRLPRPRQRPLSFRRP	-4.586322052
74920	708	RKIRARPPRLPRPRQRPLPFPRP	-4.564232011
447242	709	RRKIPRSPRLPRPRPRPLPFPRP	-4.517544814
478039	710	RRMRYRPPRLPRPRPRPLPFPRP	-4.442827784
437593	711	RRIRYRSPRLPRPRPRPLPFLRP	-4.440421427
218838	712	RRIRPRPARLPRPRPRPLPFPLS	-4.424199772
277635	713	RRIRPRPPRLPRLRPRPFPIPRP	-4.395357466
291424	714	RRIRPRPPRLPRPRPRPLPFARR	-4.336410061
40393	715	QRIRPRPPRLPRPRPRPLPLPWP	-4.335172511
289665	716	RRIRPRPPRLPRPRPRHLPLPRP	-4.299058851
432420	717	RRIRTRPPRLPRPRPRLLPFPQP	-4.28812926
464667	718	RRLRPRPPRLPRPRPRPVPFPRT	-4.286039148
167499	719	RRIRHRPPRLPRPRPLPLPLPRP	-4.279215328
16073	720	MRIRPRPPRLPRPRPRPLPLRRP	-4.244460829
293420	721	RRIRPRPPRLPRPRPRRISFPRP	-4.239309329
293862	722	RRIRPRPPRLPRPRPRSLSFRRP	-4.220467696
44407	723	QRIRPWPPRLPRPRPLPLPFPRP	-4.215705673
138966	724	RRIKPRPPRLPRPRPRPSPFPLP	-4.212047354
35381	725	QRIRHRPPRLPRPRPRPLPFTRP	-4.203297462
139298	726	RRIKPRPPRLPRPRSRSLPFPRP	-4.186633122
188617	727	RRIRNRPPRLPRPRSRPLPFPRS	-4.176462832
153380	728	RRIRARPPRLPRPRPRPLPFTRA	-4.160020314
89535	729	RKIRPRSPRLPRPRPRRLPFPRP	-4.156867307
212425	730	RRIRPRHPRLPRPRPRPIPFPRP	-4.14136205
380793	731	RRIRPRSSRLPRPRPRPLTLPRP	-4.13031387
153628	732	RRIRARPPRLPRPRPRSLPFHRP	-4.128500587
348784	733	RRIRPRPSRLPRPRPRQLLFPRP	-4.125415372
435866	734	RRIRVRPPRLPRPRPRLLPFPRP	-4.117456509
494052	735	RSIRHRPPRLPRPRPRPLPFSRP	-4.105755691
290015	736	RRIRPRPPRLPRPRPRLLPLPLP	-4.104827598
44674	737	QRIRRRPPRLPRPRPRPLPFPQP	-4.09553335
139028	738	RRIKPRPPRLPRPRPRRLPFPRA	-4.089935797
180933	739	RRIRLRPPRLPRPRPCPLPFPPP	-4.052124577
447402	740	RRKKPRPPRLPRPRLRPLPFPRP	-4.049432571
463909	741	RRLRPRPPRLPRPRLRPLRFPRP	-4.04786223
215041	742	RRIRPRLPRLPRPRPRPLHFPRP	-4.022255519
489650	743	RRVRPRPPRLPRPRPRPLPFLQP	-4.01652526
153145	744	RRIRARPPRLPRPRPRLLPVPRP	-4.011529948
292790	745	RRIRPRPPRLPRPRPRPMPFSRP	-4.008228326
282583	746	RRIRPRPPRLPRPHPRPLPFHRR	-4.005582719
285285	747	RRIRPRPPRLPRPRHRPLPLPRP	-4.003601589
472846	748	RRMRLRPPRLPRPRPRPLLFPRP	-4.001903527
40269	749	QRIRPRPPRLPRPRPRPLLFTRP	-3.994338827
181579	750	RRIRLRPPRLPRPRPRPLPIPRT	-3.979438973
169086	751	RRIRHRPPRLPRWRPRPLPFPRP	-3.970983884
372727	752	RRIRPRSPRLPRPRPRTLPFPQS	-3.966672225
83907	753	RKIRPRPPRLPRPRPRPLPFPWA	-3.964180728
356065	754	RRIRPRPTRLPRPRPRPISFPRP	-3.964141344
296106	755	RRIRPRPPRLPRPRSRPLPFHQP	-3.960174625
486480	756	RRVRHRPPRLPRPRPRPLLFPRS	-3.958692173
476937	757	RRMRPRSPRLPRPRPRPLAFPRP	-3.957083684
214952	758	RRIRPRLPRLPRPRPRILPFPRP	-3.955161051
415790	759	RRIRSRPPRLPRPRPRPLQIPRP	-3.949667395
293899	760	RRIRPRPPRLPRPRPRSSLFPRP	-3.942387321
401405	761	RRIRRRSPRLPRPRQRPLPFPRP	-3.937833848
215011	762	RRIRPRLPRLPRPRPRPIPIPRP	-3.936682309
454174	763	RRKRPRSPRLPRPRPRPLQFPRP	-3.933104265
76762	764	RKIRLRPSRLPRPRPRPLSFPRP	-3.928949949
174442	765	RRIRIRPPRLPRPRPRPLPFPRH	-3.927470412
292007	766	RRIRPRPPRLPRPRPRPLPNPWP	-3.920224674
290923	767	RRIRPRPPRLPRPRPRPL*LLRP	-3.919060333
290974	768	RRIRPRPPRLPRPRPRPLAFPMP	-3.918604785
455685	769	RRKRVRPPRLPRPRPRPLPFPRP	-3.915387614
294040	770	RRIRPRPPRLPRPRPRTLPFPQH	-3.909983285
490195	771	RRVRPRPPRLPRSRPRQLPFPRP	-3.904264463
84447	772	RKIRPRPPRLPRPRSRPFPFPRP	-3.895348583
359499	773	RRIRPRQPRLPRPRPRPFPFPRP	-3.895051972
83494	774	RKIRPRPPRLPRPRPHPSPFPRP	-3.894919412
416604	775	RRIRSRPPRLPRPRSRRLPFPRP	-3.887984092
464548	776	RRLRPRPPRLPRPRPRPLPYPWP	-3.883497124
162955	777	RRIRHRPCRLPRPRPRPLPFPRP	-3.883375759
294013	778	RRIRPRPPRLPRPRPRTLPCPRP	-3.88098284
214323	779	RRIRPRLPRLPRAPPRPLPLPRP	-3.874391295
431938	780	RRIRTRPPRLPRLRPRPLPFPRA	-3.87113037
372748	781	RRIRPRSPRLPRPRPRTLRFPRP	-3.866350389
293518	782	RRIRPRPPRLPRPRPRRLSFPWP	-3.861699188
215298	783	RRIRPRLPRLPRPRPRSLSFPRP	-3.860046217
221827	784	RRIRPRPGRLPRPRPRPLPFPRL	-3.857356368
218923	785	RRIRPRPARLPRPRPRPLRFPRS	-3.852663912
278398	786	RRIRPRPPRLPRLRPRTLSFHRP	-3.852111914
372880	787	RRIRPRSPRLPRPRQLPLPFPRP	-3.848444404
448381	788	RRKRLRPPRLPRPRPRPLPFHRP	-3.845431271
399316	789	RRIRRRPPRLPRPRPRPLPLPWP	-3.844813062
479023	790	RRQRPRPPRLPRPRPRPLSFPRP	-3.843689862
181332	791	RRIRLRPPRLPRPRPRPFSIPRP	-3.842596706
373205	792	RRIRPRSPRLPRPRTRPLPLPRP	-3.839725748
32739	793	QKIRLRPPRLPRPRPRPLPFPRP	-3.838336322
285913	794	RRIRPRPPRLPRPRLRPLPCPWP	-3.838207953
167793	795	RRIRHRPPRLPRPRPRPLPFHRH	-3.826235886
295270	796	RRIRPRPPRLPRPRQRPLRFHRP	-3.824576622
146360	797	RRIKSRSPRLPRPRPRPLAFPRP	-3.821898752
290480	798	RRIRPRPPRLPRPRPRPHPFPRP	-3.821275882
70248	799	RIIRTRPPRLPRPRPRPLPFPRS	-3.820236009
292221	800	RRIRPRPPRLPRPRPRPLQFPPP	-3.81975694
469896	801	RRLRRRPPRLPRPRPRPLPFHRP	-3.819432929
167828	802	RRIRHRPPRLPRPRPRPLPFPLL	-3.815168418
218756	803	RRIRPRPARLPRPRPRPIPFSRP	-3.814690058
285282	804	RRIRPRPPRLPRPRHRPLPFSRP	-3.80857625
291957	805	RRIRPRPPRLPRPRPRPLPLPWL	-3.807266309
348795	806	RRIRPRPSRLPRPRPRQLPFPRL	-3.802253192
416469	807	RRIRSRPPRLPRPRRRPLSFPRP	-3.802168793
489786	808	RRVRPRPPRLPRPRPRPLTFSRP	-3.799050088
215678	809	RRIRPRLPRLPRSRTRPLPFPRP	-3.795022808
214544	810	RRIRPRLPRLPRPCPRPLPLPRP	-3.79361651
187267	811	RRIRLRSPRLPRPRPRPLPFSRS	-3.785706126
487425	812	RRVRPRLPRLPRPRPCPLPFPRP	-3.784123258
159186	813	RRIRCRPPRLPRPRPRPLPFPQP	-3.783738778
452199	814	RRKRPRPPRLPRSRPRPLPYPRP	-3.779816521
286084	815	RRIRPRPPRLPRPRLRPLPYHRP	-3.775401536
289885	816	RRIRPRPPRLPRPRPRLLLFTRP	-3.772463753
160515	817	RRIRFRPPRLPRPRPRPIPFPRS	-3.772304859
143746	818	RRIKPRSPRLPRPRPRPLPFARP	-3.769648208
455623	819	RRKRTRPPRLPRPRPRTLPFPRP	-3.763097573
293416	820	RRIRPRPPRLPRPRPRRIPFPWP	-3.763028206
371944	821	RRIRPRSPRLPRPRPRPLLFPRA	-3.759934134
74437	822	RKIKSRPPRLPRPRPRPLSFPRP	-3.759243711
448039	823	RRKRHRPPRLPRPRPRALPFPRP	-3.758145044
437114	824	RRIRYRPPRLPRPRPRSLPFPRP	-3.753383772
348702	825	RRIRPRPSRLPRPRPRPMPFPRP	-3.753212755
292847	826	RRIRPRPPRLPRPRPRPSLFPQP	-3.748573204
370770	827	RRIRPRSPRLPRPRLRPIPFPRT	-3.747485043
302499	828	RRIRPRPPRLPRSRPRPISFHRP	-3.744942681
66321	829	RIIRPRPPRMPKLRPRPLTFPRP	-3.744039048
457833	830	RRLRARPPRLPRPRPRPLAFPRP	-3.74124232
293782	831	RRIRPRPPRLPRPRPRSLPLPLP	-3.740545845
380673	832	RRIRPRSSRLPRPRPRPIPLPRP	-3.738040339
176028	833	RRIRLRLPRLPRPRQRPLPFPRP	-3.737295605
290757	834	RRIRPRPPRLPRPRPRPIPVPWP	-3.736721194
286388	835	RRIRPRPPRLPRPRLSPLPIPRP	-3.735819654
400781	836	RRIRRRPSRLPRPRMRPLPFPRP	-3.733791905
214939	837	RRIRPRLPRLPRPRPPPVPFPRP	-3.733093286
416430	838	RRIRSRPPRLPRPRQRPLQFPRP	-3.732844929
162675	839	RRIRHRLPRLPRPRPCPLPFPRP	-3.732789871
423584	840	RRIRSRPSRLPRPHQRPLPFPRP	-3.726040487
399665	841	RRIRRRPPRLPRRRPRPLPFPWP	-3.725435434
235776	842	RRIRPRPLRLPRPRPRPLPFARS	-3.720795599
43733	843	QRIRPRSPRLPRPRPRPIPFTRP	-3.7201455
296169	844	RRIRPRPPRLPRPRSRPLPFRRL	-3.718133282
293107	845	RRIRPRPPRLPRPRPRPVPLTRP	-3.717828828
176018	846	RRIRLRLPRLPRPRPRPLTFPRP	-3.716924737
43820	847	QRIRPRSPRLPRPRQRPLPLPRP	-3.716323523
181302	848	RRIRLRPPRLPRPRPRP*SFPRP	-3.711512043
448326	849	RRKRLRPPRLPKPRPRPLPFPRP	-3.710417053
497704	850	RSKRPRSPRLPRPRPRPLPFPRP	-3.709309629
396630	851	RRIRQRPPRLPRPRPRPLAFPRP	-3.704501783
35389	852	QRIRHRPPRLPRPRPRPLPLPRP	-3.690920677
368559	853	RRIRPRSPRLPKPRPRPLPLPRP	-3.689465219
279476	854	RRIRPRPPRLPRPCPCPSPFPRP	-3.688925611
292904	855	RRIRPRPPRLPRPRPRPSPFSWP	-3.688791306
181212	856	RRIRLRPPRLPRPRPRALAFPRP	-3.687131695
489023	857	RRVRPRPPRLPRLRPRPLPFLRP	-3.683517154
292458	858	RRIRPRPPRLPRPRPRPLSFPMS	-3.681805873
88505	859	RKIRPRPTRLPRPRPRPVPFPRP	-3.679164476
181226	860	RRIRLRPPRLPRPRPRALSFPRP	-3.676757545
370493	861	RRIRPRSPRLPRPLPRPLPSPRP	-3.673826503
432831	862	RRIRTRPPRLPRPRSRPLPFPRS	-3.668379491
292596	863	RRIRPRPPRLPRPRPRPLSSPRL	-3.66769325
399503	864	RRIRRRPPRLPRPRQRPLLFPRP	-3.663959634
293907	865	RRIRPRPPRLPRPRPRSSSFPRP	-3.660598721
162502	866	RRIRHRAPRLPRPRPRPLAFPRP	-3.660453915
168174	867	RRIRHRPPRLPRPRPRSLPFHRS	-3.660234207
148918	868	RRIRARAPRLPRPRPRPLPLPRP	-3.659464243
83520	869	RKIRPRPPRLPRPRPLPLPFHRP	-3.658290123
134070	870	RRIKPRPARLPRPRPRPLTFPRP	-3.646541325
371824	871	RRIRPRSPRLPRPRPRPIPFTRS	-3.645270838
167854	872	RRIRHRPPRLPRPRPRPLPFPRY	-3.645116977
415341	873	RRIRSRPPRLPRPRPRPIPFPRR	-3.643469342
218521	874	RRIRPRPARLPRPRLRPLPIPRP	-3.642642833
451592	875	RRKRPRPPRLPRPRPRPIPSPRP	-3.637978791
291987	876	RRIRPRPPRLPRPRPRPLPLTRL	-3.637722908
291815	877	RRIRPRPPRLPRPRPRPLPIPLL	-3.635244006
293988	878	RRIRPRPPRLPRPRPRTLAIPRP	-3.631866371
138870	879	RRIKPRPPRLPRPRPRPLPYPWP	-3.631314182
435988	880	RRIRVRPPRLPRPRTRPLPFPRP	-3.628967459
166559	881	RRIRHRPPRLPRLRPRPLPLPRT	-3.62738928
168027	882	RRIRHRPPRLPRPRPRPLSFRRP	-3.625498823
416390	883	RRIRSRPPRLPRPRQRPISFPRP	-3.624978584
348476	884	RRIRPRPSRLPRPRPRPLPLPRF	-3.622269539
83363	885	RKIRPRPPRLPRPRPCPLPLPRS	-3.61990335
288421	886	RRIRPRPPRLPRPRPHPVPFPRH	-3.618519257
35411	887	QRIRHRPPRLPRPRSRALPFPRP	-3.618367294
443574	888	RRITPRLPRLPRPRPRPLPFLRP	-3.617712622
399026	889	RRIRRRPPRLPRPRPCPLPFPLP	-3.617301237
215024	890	RRIRPRLPRLPRPRPRPISIPRP	-3.616460804
89512	891	RKIRPRSPRLPRPRPRPLSFHRP	-3.616460086
288380	892	RRIRPRPPRLPRPRPHPLTYPRP	-3.615439035
371282	893	RRIRPRSPRLPRPRPHPLPFSRS	-3.615342593
417918	894	RRIRSRPPRLPRWRPRPLPFPRS	-3.609198311
431769	895	RRIRTRPPRLPKPRPRPLPFPRT	-3.605803331
507694	896	WKIRPRLPRLPRPRPRPLPFPRP	-3.601656526
34633	897	QRIKPRQPRLPRPRPRPLPFPRP	-3.598409193
404793	898	RRIRSRLPRLPRPRPRQLPFPQP	-3.597635252
273049	899	RRIRPRPPRLPKPRPRSLPFRRP	-3.597454962
288268	900	RRIRPRPPRLPRPRPHPLPYPRL	-3.596808153
168129	901	RRIRHRPPRLPRPRPRQLPFP*P	-3.585185645
94146	902	RKLRHRPPRLPRPFQRPIPFARP	-3.582687969
437215	903	RRIRYRPPRLPRSRSRPLPFPRP	-3.576475849
520591	904	WRIRPRPPRLPIARPRPLPIPRP	-3.576015532
154345	905	RRIRARPPRLPRSRRRPLPFPRP	-3.573387363
214922	906	RRIRPRLPRLPRPRPPPIPFPRP	-3.572506953
489725	907	RRVRPRPPRLPRPRPRPLPMPRP	-3.569195502
215482	908	RRIRPRLPRLPRQRPRPLLFPRP	-3.568945657
464114	909	RRLRPRPPRLPRPRPLPLPFPQP	-3.56818726
167069	910	RRIRHRPPRLPRPLPRPVPFPRP	-3.56312767
286991	911	RRIRPRPPRLPRPRPCPLPFTGP	-3.562755966
528689	912	WRIRPRQPRLPRPRPRPLPFPRL	-3.561432212
278563	913	RRIRPRPPRLPRLRQRPVPFPRP	-3.561430809
281746	914	RRIRPRPPRLPRPHLRPLRFPRP	-3.559202061
173086	915	RRIRHRSPRLPRPRPRRLPFPRP	-3.558381027
372668	916	RRIRPRSPRLPRPRPRSLPFPWS	-3.553106535
464828	917	RRLRPRPPRLPRPRQRPLPFPRS	-3.552696503
94393	918	RKLRPRPPRLPRPRPCPLPFHRP	-3.552539938
167137	919	RRIRHRPPRLPRPRARPLPFHRP	-3.549642189
293758	920	RRIRPRPPRLPRPRPRSLPIHRP	-3.545293258
171731	921	RRIRHRPSRLPRPRPRPLSIPRP	-3.541045117
514757	922	WRIRNRPPRLPRPRPRPLPFPRP	-3.53811906
215091	923	RRIRPRLPRLPRPRPRPLPFPIP	-3.535630212
40069	924	QRIRPRPPRLPRPRPPPIPFPRP	-3.532965253
181373	925	RRIRLRPPRLPRPRPRPIPVPRP	-3.528179726
163348	926	RRIRHRPHRLPRPRPRPVPFPRP	-3.528108881
153182	927	RRIRARPPRLPRPRPRPFPLPRP	-3.524545551
193939	928	RRIRPKPPRLPRPRPRPLPFPWP	-3.518243626
167603	929	RRIRHRPPRLPRPRPRLLPFLRP	-3.517867028
426873	930	RRIRSRSPRLPRPRPHPLRFPRP	-3.517406141
370775	931	RRIRPRSPRLPRPRLRPIQFPRP	-3.516731655
288221	932	RRIRPRPPRLPRPRPHPLPLPRL	-3.516144
283403	933	RRIRPRPPRLPRPHRRPLPFPWP	-3.515627986
368561	934	RRIRPRSPRLPKPRPRPLPLPWP	-3.515298522
139052	935	RRIKPRPPRLPRPRPRSLPFPQP	-3.512290125
360577	936	RRIRPRRPRLPRPLPRPLPFPRP	-3.51091171
39822	937	QRIRPRPPRLPRPRLPPLPFPRP	-3.509996904
166213	938	RRIRHRPPRLPKPRPRTLPFPRP	-3.508553532
220748	939	RRIRPRPDRLPRPRPRPIPFPRP	-3.507721207
167960	940	RRIRHRPPRLPRPRPRPLPVPRT	-3.50734915
215387	941	RRIRPRLPRLPRPRSRPLPFHRP	-3.507016738
416147	942	RRIRSRPPRLPRPRPRSLPFPRR	-3.506969743
489920	943	RRVRPRPPRLPRPRSRPFPFPRP	-3.501497038
130484	944	RRIISRSPRLPRARPRPLPLPRP	-3.501233986
414398	945	RRIRSRPPRLPRPRLRPLLFLRP	-3.500499659
214668	946	RRIRPRLPRLPRPHPRTLPFPRP	-3.499800158
374104	947	RRIRPRSPRLPRSRPRPFPLPRP	-3.499774253
9935	948	MRIRHRPPRLPRPRPRPLPLPRP	-3.498680604
181894	949	RRIRLRPPRLPRPRPRTLPLPRP	-3.496081403
463023	950	RRLRPRPPRLPKPRPRPLTFPRP	-3.493179371
479415	951	RRRRPRPPRLPRPRPIPLLFPRP	-3.491894429
294710	952	RRIRPRPPRLPRPRPYPISFPRP	-3.491122716
289907	953	RRIRPRPPRLPRPRPRLLPFFRP	-3.490903593
166562	954	RRIRHRPPRLPRLRPRPLPYPRP	-3.490214473
292049	955	RRIRPRPPRLPRPRPRPLPSPQH	-3.485503789
40446	956	QRIRPRPPRLPRPRPRPLSFPLS	-3.483875905
273023	957	RRIRPRPPRLPKPRPRRLSFPRP	-3.482840793
218402	958	RRIRPRPARLPRPHPRPLPFPRL	-3.482413526
185883	959	RRIRLRPSRLPRPRTRPLPFPRP	-3.480928633
396646	960	RRIRQRPPRLPRPRPRPLPLPRP	-3.477228023
464803	961	RRLRPRPPRLPRPRQCPLPFPRP	-3.476919112
448371	962	RRKRLRPPRLPRPRPRPIPFHRP	-3.476148492
415611	963	RRIRSRPPRLPRPRPRPLPFPWR	-3.473038387
451398	964	RRKRPRPPRLPRPRPCPLPLPRP	-3.472195174
179769	965	RRIRLRPPRLPKPRPRPLPLPRP	-3.468573997
95531	966	RKVRPRPPRLPRPRQRPLPFPRS	-3.465666852
291338	967	RRIRPRPPRLPRPRPRPLLSPPP	-3.464235814
347387	968	RRIRPRPSRLPRPRLRQLLFPRP	-3.464235814
32967	969	QKIRPRPPRLPRPRPRSLPFPRP	-3.459281084
94025	970	RKKRSRPPRLPRPRPRPLPFPRP	-3.456731605
291031	971	RRIRPRPPRLPRPRPRPLAIARP	-3.456106257
226251	972	RRIRPRPHRLPRPRPRPLQFPQP	-3.454358697
218924	973	RRIRPRPARLPRPRPRPLRFTRP	-3.453265301
404753	974	RRIRSRLPRLPRPRPRPLPFPRA	-3.452952359
451702	975	RRKRPRPPRLPRPRPRPLPFTQP	-3.452692228
280830	976	RRIRPRPPRLPRPCQRPLPIPRP	-3.451447103
35110	977	QRIRCRPPRLPRPRPRPLPFPRP	-3.450122004
372054	978	RRIRPRSPRLPRPRPRPLPFPLY	-3.447469012
457847	979	RRLRARPPRLPRPRPRPLPFPWP	-3.447382
489620	980	RRVRPRPPRLPRPRPRPLIFPRP	-3.445204151
282652	981	RRIRPRPPRLPRPHPRPLPFPSA	-3.444288808
401593	982	RRIRRRSTRLPRPRPRPLPFPRP	-3.44381536
82312	983	RKIRPRPPRLPRARPRQLPFPRP	-3.442497062
214924	984	RRIRPRLPRLPRPRPPPLPFPLP	-3.442113042
89331	985	RKIRPRSPRLPRPHQRPLPFPRP	-3.442034122
373318	986	RRIRPRSPRLPRPSRRPLPFPRP	-3.439177987
280333	987	RRIRPRPPRLPRPCPRPLPVPRH	-3.438506855
427199	988	RRIRSRSPRLPRPRQRPLPFPRS	-3.438277338
64962	989	RIIRPRPPRLPRPRPRPLPLRRP	-3.437732689
291373	990	RRIRPRPPRLPRPRPRPLP*SRP	-3.436213927
373051	991	RRIRPRSPRLPRPRSRPIPFPRS	-3.434293406
145788	992	RRIKSRPPRLPRPRPRHLPFPRP	-3.428757062
215007	993	RRIRPRLPRLPRPRPRPIPFPRS	-3.427018687
287760	994	RRIRPRPPRLPRPRPHALPSPRP	-3.425168881
360638	995	RRIRPRRPRLPRPRPRPFPFPRP	-3.424140935
291971	996	RRIRPRPPRLPRPRPRPLPLSQP	-3.421858539
291671	997	RRIRPRPPRLPRPRPRPLPFQRL	-3.421023866
480915	998	RRTRLRPPRLPRPRPRPLPFPQP	-3.419145827
138492	999	RRIKPRPPRLPRPRPRLLPFPRH	-3.417583268
454162	1000	RRKRPRSPRLPRPRPRPLPFTRP	-3.417477164
214847	1001	RRIRPRLPRLPRPRPGPLPFPQP	-3.41697464
84376	1002	RKIRPRPPRLPRPRQRPLLFPRP	-3.416778948
416651	1003	RRIRSRPPRLPRPRTRPFPFPRP	-3.416273024
215299	1004	RRIRPRLPRLPRPRPRSLTFPRP	-3.415882201
451600	1005	RRKRPRPPRLPRPRPRPITFPRP	-3.412739481
45288	1006	QRIRSRPPRLPRPRQRPLPFPRP	-3.411653742
415695	1007	RRIRSRPPRLPRPRPRPLPLLQP	-3.410655288
234416	1008	RRIRPRPLRLPRPGSRPLPFPRP	-3.410362005
34502	1009	QRIKPRPPRLPRPRSRPLPFPRP	-3.409026892
495644	1010	RSIRPRPPRLPRPRPRPIPSPRP	-3.403323167
153636	1011	RRIRARPPRLPRPRPRSLPFPRH	-3.401495954
437951	1012	RRISHRPPRLPRPRPRPIPFPRP	-3.40148979
454249	1013	RRKRPRSPRLPRTRPRPLPFPRP	-3.401343574
296165	1014	RRIRPRPPRLPRPRSRPLPFPWT	-3.399809593
159621	1015	RRIRDRPPRLPRPRPRPFPFPRP	-3.399700722
70728	1016	RIKRPRPPRLPRPRPHPLPFPRP	-3.399677499
40297	1017	QRIRPRPPRLPRPRPRPLPFLLP	-3.39959999
404818	1018	RRIRSRLPRLPRPRSRPLPFPRS	-3.399246594
490233	1019	RRVRPRPPRLPRTRPRPLPLPRP	-3.398663902
226305	1020	RRIRPRPHRLPRPRPRPLSFPRT	-3.393877866
288523	1021	RRIRPRPPRLPRPRPHSLPFRRP	-3.392812123
416142	1022	RRIRSRPPRLPRPRPRSLPFPRA	-3.391384507
76528	1023	RKIRLRPPRLPRPRPRPLRFPRP	-3.389539534
168466	1024	RRIRHRPPRLPRPRTRPISFPRP	-3.387471628
187180	1025	RRIRLRSPRLPRPRPLPLLFPRP	-3.386346903
288264	1026	RRIRPRPPRLPRPRPHPLPYLRP	-3.38160414
432587	1027	RRIRTRPPRLPRPRPRPLPFTRS	-3.379768792
160582	1028	RRIRFRPPRLPRPRPRPLSFPRS	-3.379646032
359579	1029	RRIRPRQPRLPRPRPRPLPLPRH	-3.378650719
447390	1030	RRKKPRPPRLPRPCPRPLPFPRP	-3.378386982
426424	1031	RRIRSRSPRLPKPRPRPLPFHRS	-3.375206502
153428	1032	RRIRARPPRLPRPRPRPLPLSRP	-3.368804591
355992	1033	RRIRPRPTRLPRPRPPPLPFPLP	-3.368624336
348490	1034	RRIRPRPSRLPRPRPRPLPLSWP	-3.364318479
168455	1035	RRIRHRPPRLPRPRSYPLPFPRP	-3.363529017
373951	1036	RRIRPRSPRLPRSRLRPIPFPRP	-3.362077025
482946	1037	RRTRPRPPRLPRPRPRSLSFPRP	-3.361514405
167928	1038	RRIRHRPPRLPRPRPRPLPLSRP	-3.361341638
437969	1039	RRISHRPPRLPRPRPRPLSFPRP	-3.360514464
292493	1040	RRIRPRPPRLPRPRPRPLSFPWT	-3.358601683
35390	1041	QRIRHRPPRLPRPRPRPLPSPRP	-3.357200054
285697	1042	RRIRPRPPRLPRPRLRLLAFPRS	-3.356260496
290118	1043	RRIRPRPPRLPRPRPRLLTFHRP	-3.356006101
344155	1044	RRIRPRPSRLLIPRPRSLPFPRP	-3.355415497
295070	1045	RRIRPRPPRLPRPRQRPIPFHRP	-3.354699821
489548	1046	RRVRPRPPRLPRPRPRLIPFPRP	-3.353118535
355826	1047	RRIRPRPTRLPRPRLRPFPFPRP	-3.353085408
293623	1048	RRIRPRPPRLPRPRPRSLAFSRP	-3.352214237
180414	1049	RRIRLRPPRLPRPCQRPLPFPRP	-3.34732796
179995	1050	RRIRLRPPRLPRARTRPLPFPRP	-3.346556642
64858	1051	RIIRPRPPRLPRPRPRPLPFHRL	-3.345331498
131953	1052	RRIKIRPPRLPRPRPRSVPFPRP	-3.344225377
288674	1053	RRIRPRPPRLPRPRPLPILFPRP	-3.341967344
372190	1054	RRIRPRSPRLPRPRPRPLPLPGP	-3.340820519
4027	1055	GRIRSRPPRLPRPRQRPLPFPRP	-3.340476586
448551	1056	RRKRLRSPRLPRPRPRTLPFPRP	-3.340431595
396516	1057	RRIRQRLPRLPRPRPRPLPFSRP	-3.335723444
214772	1058	RRIRPRLPRLPRPRLRPLSFPRP	-3.334590451
3208	1059	GRIRPRPPRLPRPRPRPIPFPRS	-3.33357381
168890	1060	RRIRHRPPRLPRSRPRPLPCPRP	-3.33344848
356372	1061	RRIRPRPTRLPRPRSRPLPFPQP	-3.333144458
272709	1062	RRIRPRPPRLPKPRPRPLGFPRP	-3.329667395
372817	1063	RRIRPRSPRLPRPRPSPLQFPRP	-3.329311846
149109	1064	RRIRARLPRLPRPRPRPLPFPRL	-3.32806264
507709	1065	WKIRPRPARMPRPHPRPLPFPRP	-3.327755419
46689	1066	QRLRPRPPRLPRPRPRPVPFPRP	-3.327178024
78595	1067	RKIRPRPARLPRPRPRPLTFPRP	-3.322790373
359443	1068	RRIRPRQPRLPRPRPCPLPFTRS	-3.319917571
464086	1069	RRLRPRPPRLPRPRPHPLRFPRP	-3.315670857
359389	1070	RRIRPRQPRLPRPHSRPLPFPRP	-3.313668074
142476	1071	RRIKPRPSRLPRPRPRPLPFLRP	-3.313259004
61538	1072	RIIRPRLPRLPRPRPRPLPFHRP	-3.312627933
236251	1073	RRIRPRPLRLPRPRPRRLTFPRP	-3.310729035
145111	1074	RRIKRRPPRLPRPRPRPLSFPRP	-3.309114577
75699	1075	RKIRHRPPRLPRPRPRPLLFPRP	-3.30726541
286128	1076	RRIRPRPPRLPRPRLRPLSFP*P	-3.306902883
372014	1077	RRIRPRSPRLPRPRPRPLPFLGP	-3.306320461
95228	1078	RKTRPRPPRLPRPRPRPLPFPRS	-3.304976166
451460	1079	RRKRPRPPRLPRPRPHPLPYPRP	-3.304672173
489613	1080	RRVRPRPPRLPRPRPRPLAFPWP	-3.30153734
40624	1081	QRIRPRPPRLPRPRPSPLPFPWP	-3.300837738
372449	1082	RRIRPRSPRLPRPRPRPLYFPRP	-3.299874507
489662	1083	RRVRPRPPRLPRPRPRPLPFPHP	-3.298933264
291063	1084	RRIRPRPPRLPRPRPRPLALPRT	-3.298888595
18937	1085	MRIRPRPSKPPRTSPRPLPFPRP	-3.29654056
273175	1086	RRIRPRPPRLPKPRRRPLPSPRS	-3.293291369
437019	1087	RRIRYRPPRLPRPRPRLLPLPRP	-3.293015758
423894	1088	RRIRSRPSRLPRPRPRPLQFPRS	-3.291447684
153547	1089	RRIRARPPRLPRPRPRPLTFPRT	-3.290869157
288513	1090	RRIRPRPPRLPRPRPHSLPFPRA	-3.290857821
287135	1091	RRIRPRPPRLPRPRPCPLRFLRP	-3.290038956
167742	1092	RRIRHRPPRLPRPRPRPLGFPRP	-3.289275103
380613	1093	RRIRPRSSRLPRPRPHPIPFPRP	-3.286619663
453529	1094	RRKRPRPSRLPRPRPRPLPFPRR	-3.286233484
93037	1095	RKIRTRPPRLPRPRPRPLPFPWP	-3.285211133
468670	1096	RRLRPRSPRLPRPRPRPLPFARH	-3.284315161
288756	1097	RRIRPRPPRLPRPRPLPLPFLRH	-3.278012541
142945	1098	RRIKPRPTRLPRPRPRPVPFPRP	-3.277434777
181762	1099	RRIRLRPPRLPRPRPRPVPFPWP	-3.276922281
149112	1100	RRIRARLPRLPRPRPRPLPFPRS	-3.27665861
426715	1101	RRIRSRSPRLPRPHSRPLPFPRP	-3.276634752
290393	1102	RRIRPRPPRLPRPRPRPFPFSWP	-3.274142636
292920	1103	RRIRPRPPRLPRPRPRPSPLPRS	-3.273858391
372807	1104	RRIRPRSPRLPRPRPSPLPFSRP	-3.272329225
288770	1105	RRIRPRPPRLPRPRPLPLPFPPS	-3.268477564
295091	1106	RRIRPRPPRLPRPRQRPIQFPRP	-3.266260126
181406	1107	RRIRLRPPRLPRPRPRPLAFSRP	-3.264787686
181285	1108	RRIRLRPPRLPRPRPRLLTFPRP	-3.263833118
373536	1109	RRIRPRSPRLPRQRPRPLPFLRS	-3.263327555
285898	1110	RRIRPRPPRLPRPRLRPLLFSRP	-3.262968646
394843	1111	RRIRPWPSRLSRACPRPIPFPWT	-3.262101533
285039	1112	RRIRPRPPRLPRPRARLLSFPRP	-3.260079826
179743	1113	RRIRLRPPRLPKPRPRPIPFPRP	-3.258547625
272931	1114	RRIRPRPPRLPKPRPRPLSFSRP	-3.258461557
447715	1115	RRKRARPPRLPRPRPCPLPFPRP	-3.257116491
193837	1116	RRIRPHTSRLPRPRPRPLPFPRP	-3.257080306
449521	1117	RRKRPRPHRLPRPRPRSLLFPRP	-3.256185237
300254	1118	RRIRPRPPRLPRRRPRPLPYTRP	-3.255527238
26979	1119	PRIRHRPPRLPRPRPRPLPFPQP	-3.254841454
432597	1120	RRIRTRPPRLPRPRPRPLPLHRP	-3.253194858
299235	1121	RRIRPRPPRLPRQRPRSLPFPRH	-3.253159172
285679	1122	RRIRPRPPRLPRPRLRHLPFSRP	-3.253123598
475098	1123	RRMRPRPPRLPRPRPRPLLFPWP	-3.250927418
288609	1124	RRIRPRPPRLPRPRPIPLPFLRP	-3.250280294
476949	1125	RRMRPRSPRLPRPRPRPLPFPHP	-3.249821082
34270	1126	QRIKLRPPRLPRPRPHPLPFPRP	-3.249473887
455700	1127	RRKRYRAPRLPRPRPRPLPFPRP	-3.245501651
270723	1128	RRIRPRPPRLPIPRQRPIPFTRP	-3.243686037
398914	1129	RRIRRRPPRLPRPLLRSLPFPLP	-3.243564377
348928	1130	RRIRPRPSRLPRPRPRTLLFPWP	-3.240552828
290009	1131	RRIRPRPPRLPRPRPRLLPIRRP	-3.237363702
215160	1132	RRIRPRLPRLPRPRPRPLPMPRP	-3.236706145
381576	1133	RRIRPRSTRLPRPRQRPIPFPRP	-3.236317965
215056	1134	RRIRPRLPRLPRPRPRPLLFPRT	-3.23561832
175074	1135	RRIRLLPPRLPRPRPRTLPFPWP	-3.2345906
67436	1136	RIIRPRPSRLPRPRPRPLPFPRT	-3.232701611
429620	1137	RRIRSWPRILHRSRPRPLPFPRP	-3.229461319
94388	1138	RKLRPRPPRLPRPRLRPLPLPRP	-3.229170589
371415	1139	RRIRPRSPRLPRPRPLPLPIPRS	-3.228982809
464498	1140	RRLRPRPPRLPRPRPRPLPISRS	-3.228860242
79549	1141	RKIRPRPLRLPRPRHRPLPFPRP	-3.227571601
288240	1142	RRIRPRPPRLPRPRPHPLPSPGP	-3.226041002
292235	1143	RRIRPRPPRLPRPRPRPLQFPWA	-3.224394489
275594	1144	RRIRPRPPRLPRARQRPIPFPRP	-3.22414678
214816	1145	RRIRPRLPRLPRPRPCPLPFPWP	-3.222468524
464235	1146	RRLRPRPPRLPRPRPRLLQFPRP	-3.220722278
398470	1147	RRIRRRPPRLPIPRMRPLPFPRP	-3.220129908
368467	1148	RRIRPRSPRLPKPRPHPIPFPRP	-3.216358813
369867	1149	RRIRPRSPRLPRPCPRRLPFLRP	-3.216217842
290332	1150	RRIRPRPPRLPRPRPRPFLFPWP	-3.212995409
233034	1151	RRIRPRPLRLPIPRKRQLPFHRP	-3.212243245
451453	1152	RRKRPRPPRLPRPRPHPLPFPWP	-3.210769985
447993	1153	RRKRHRPPRLPIPRPRPLPFPGP	-3.210113954
218867	1154	RRIRPRPARLPRPRPRPLPFSRS	-3.210069481
137947	1155	RRIKPRPPRLPRPHRRPLPFPRP	-3.205119857
187155	1156	RRIRLRSPRLPRPRPCPLPLHRP	-3.2028429
277701	1157	RRIRPRPPRLPRLRPRPIRFPRP	-3.198869334
214425	1158	RRIRPRLPRLPRLRPRPIPFPRP	-3.197257504
153005	1159	RRIRARPPRLPRPRPHPLPFSRP	-3.194908532
287236	1160	RRIRPRPPRLPRPRPCPLTVPRP	-3.192594413
292463	1161	RRIRPRPPRLPRPRPRPLSFPQH	-3.192594413
293726	1162	RRIRPRPPRLPRPRPRSLPFPSP	-3.192321263
94923	1163	RKMRPRPPRLPRPRPRPLLFPRP	-3.190973895
293455	1164	RRIRPRPPRLPRPRPRRLPFPMP	-3.189242839
413598	1165	RRIRSRPPRLPRPCQRSLPLPRP	-3.189095235
181395	1166	RRIRLRPPRLPRPRPRPLAFPQP	-3.18895873
287879	1167	RRIRPRPPRLPRPRPHPFPFSRP	-3.185116078
458924	1168	RRLRLRPPRLPRPRPRPLPFPWP	-3.184698401
292832	1169	RRIRPRPPRLPRPRPRPRPLPRH	-3.183807955
168318	1170	RRIRHRPPRLPRPRQRPLPFHRP	-3.181643733
414678	1171	RRIRSRPPRLPRPRPCPSSFPRP	-3.181498966
454185	1172	RRKRPRSPRLPRPRPRPVPFPRP	-3.180935239
464062	1173	RRLRPRPPRLPRPRPHPLPFPQP	-3.178190546
413711	1174	RRIRSRPPRLPRPHGRPLPFPRP	-3.172272483
182084	1175	RRIRLRPPRLPRPRSRPLPFPWP	-3.172026494
172117	1176	RRIRHRPTRLPKPRLRPLPFPRP	-3.170913404
348231	1177	RRIRPRPSRLPRPRPRPLIFPRS	-3.170872735
168222	1178	RRIRHRPPRLPRPRPRTLPFPRH	-3.170805329
145098	1179	RRIKRRPPRLPRPRPRPLPFPQP	-3.16997493
415522	1180	RRIRSRPPRLPRPRPRPLPFFRP	-3.167239191
292589	1181	RRIRPRPPRLPRPRPRPLSSHRL	-3.16312284
474484	1182	RRMRPRPPRLPKPRPRPLSFPRP	-3.162126461
416069	1183	RRIRSRPPRLPRPRPRQLRFPRP	-3.162112852
291226	1184	RRIRPRPPRLPRPRPRPLLFPHP	-3.159234143
270573	1185	RRIRPRPPRLPIPRPRSLPFPRL	-3.157358658
218911	1186	RRIRPRPARLPRPRPRPLPYPRS	-3.157079264
214744	1187	RRIRPRLPRLPRPRLRPIPFPRP	-3.156942602
273811	1188	RRIRPRPPRLPLPRPRPLPYPRP	-3.155959673
286327	1189	RRIRPRPPRLPRPRLRSLSFPRP	-3.149483366
464377	1190	RRLRPRPPRLPRPRPRPLLFTRP	-3.148438927
153223	1191	RRIRARPPRLPRPRPRPIPLSRP	-3.145949193
93854	1192	RKKRPRPPRLPRPRPRPIPFPRP	-3.145746462
297542	1193	RRIRPRPPRLPRPSPRQLPLPRP	-3.143670242
173026	1194	RRIRHRSPRLPRPRPRPLPFPLP	-3.142561834
487478	1195	RRVRPRLSRLPRPRPRPLPFPRS	-3.13834281
64619	1196	RIIRPRPPRLPRPRPLPLPFPRV	-3.137646052
214685	1197	RRIRPRLPRLPRPLPIPLPFPRP	-3.136196213
138143	1198	RRIKPRPPRLPRPRLRPLRFPRP	-3.135815469
40923	1199	QRIRPRPPRLPRRRPLPLPFPRP	-3.135750528
416220	1200	RRIRSRPPRLPRPRPRTLPFPRL	-3.134476689
186318	1201	RRIRLRPTRLPRPRPRPLTFPRP	-3.134338014
371935	1202	RRIRPRSPRLPRPRPRPLLFPHP	-3.134243175
39218	1203	QRIRPRPPRLPKPRPRPVPFPRP	-3.132685537
295295	1204	RRIRPRPPRLPRPRQRPLSFPRT	-3.130349622
287556	1205	RRIRPRPPRLPRPRPFSLPFPRP	-3.129036092
168424	1206	RRIRHRPPRLPRPRSRPLPLPRP	-3.129021377
279190	1207	RRIRPRPPRLPRPCHRPLPFPRP	-3.128515061
455187	1208	RRKRSRPPRLPRPRLRPLPFPRL	-3.124999454
373102	1209	RRIRPRSPRLPRPRSRPLPFRRP	-3.123216943
40388	1210	QRIRPRPPRLPRPRPRPLPLPRL	-3.122875522
494044	1211	RSIRHRPPRLPRPRPRPLPFLRP	-3.122781257
434818	1212	RRIRTRSPRLPRPRPRPLAFPRP	-3.122281891
24368	1213	MRLRPRSPRLPRPRPRPLSFPRP	-3.121098612
455661	1214	RRKRTRSPRLPRPRLRPSLFPRP	-3.116277126
295082	1215	RRIRPRPPRLPRPRQRPIPFSRP	-3.114939934
455257	1216	RRKRSRPPRLPRPRPRPLVFPRL	-3.113378667
464421	1217	RRLRPRPPRLPRPRPRPLPFP*S	-3.112722225
360739	1218	RRIRPRRPRLPRPRQRPLPFPRP	-3.11175355
78385	1219	RKIRPRLPRLPRPRPRPLSFPWP	-3.110048766
492842	1220	RRVRSRPPRLPRPRPRPKPFPRP	-3.107832481
371429	1221	RRIRPRSPRLPRPRPLPLTFPRP	-3.103271018
138787	1222	RRIKPRPPRLPRPRPRPLPFSWP	-3.101961925
273222	1223	RRIRPRPPRLPKPRSRPLPFPWP	-3.100701939
210864	1224	RRIRPRAPRLPRPRPRPLPLRRP	-3.100364013
348764	1225	RRIRPRPSRLPRPRPRPVPLPRP	-3.096894077
370817	1226	RRIRPRSPRLPRPRLRPLPFSRH	-3.095500237
58992	1227	RIIKPRLPRLPRPRPRPLPFPRP	-3.0927209
40507	1228	QRIRPRPPRLPRPRPRPVPFLRP	-3.092464088
167119	1229	RRIRHRPPRLPRPQPRPLPFPRP	-3.092421702
291894	1230	RRIRPRPPRLPRPRPRPLPLHSP	-3.092411099
291980	1231	RRIRPRPPRLPRPRPRPLPLSRT	-3.092221052
24185	1232	MRLRPRPPRLPRPRPRPLPFPRL	-3.091581768
35812	1233	QRIRLRPPRLPRPRPRPIPFPRP	-3.090990019
426939	1234	RRIRSRSPRLPRPRPRPILFPRP	-3.090789222
371914	1235	RRIRPRSPRLPRPRPRPLGFPRP	-3.090304286
414156	1236	RRIRSRPPRLPRPLSRPLPFPRP	-3.089083565
212761	1237	RRIRPRKPRLPRPRPRPLRFPRP	-3.084210588
46793	1238	QRLRPRQPRLPRPRPRPLPFPRP	-3.082155922
65193	1239	RIIRPRPPRLPRPRPSPLPIPRP	-3.081369181
458337	1240	RRLRHRPPRLPRPRLRPLPFPRP	-3.081320977
295920	1241	RRIRPRPPRLPRPRSRLLPFPWP	-3.077796886
215222	1242	RRIRPRLPRLPRPRPRPLSYPRP	-3.07739754
416991	1243	RRIRSRPPRLPRQRPRPLQFPRP	-3.075617396
291902	1244	RRIRPRPPRLPRPRPRPLPLLQP	-3.073046898
275932	1245	RRIRPRPPRLPRGRSRPLPFPRP	-3.071108792
400859	1246	RRIRRRPSRLPRPRQRPLPFPRP	-3.066353605
225898	1247	RRIRPRPHRLPRPRPRPFPFPWP	-3.065318711
356155	1248	RRIRPRPTRLPRPRPRPLPIHRP	-3.06373466
493781	1249	RSIKPRPPRLPRPRPRPLPFPQP	-3.063653697
348491	1250	RRIRPRPSRLPRPRPRPLPLTRP	-3.063190549
214160	1251	RRIRPRLPRLPIPRPRPIPFPRP	-3.063110312
296039	1252	RRIRPRPPRLPRPRSRPLAFHRP	-3.061361863
295321	1253	RRIRPRPPRLPRPRQRPLTLPRP	-3.061358284
290388	1254	RRIRPRPPRLPRPRPRPFPFSQP	-3.060181772
283391	1255	RRIRPRPPRLPRPHRRPIPFPRP	-3.060040448
146796	1256	RRIKVRPPRLPRPRPRPLPFPWP	-3.055660296
116185	1257	RRIGPRPPRLPRPRPRPLRLPRP	-3.05565668
492895	1258	RRVRSRPPRLPRPRTRPLPFPRP	-3.054570909
299716	1259	RRIRPRPPRLPRRHPRPSPFPRP	-3.053471031
153496	1260	RRIRARPPRLPRPRPRPLSFARP	-3.050086429
464552	1261	RRLRPRPPRLPRPRPRPLQFPQP	-3.049671937
475014	1262	RRMRPRPPRLPRPRPRLIPFPRP	-3.047767243
285289	1263	RRIRPRPPRLPRPRHRPLSFPRP	-3.045751332
372520	1264	RRIRPRSPRLPRPRPRPVPFPWP	-3.042812074
160970	1265	RRIRFRPSRLPRPRPRPLSFPRP	-3.041560124
215257	1266	RRIRPRLPRLPRPRPRPVSFPRP	-3.041394249
489345	1267	RRVRPRPPRLPRPRLRPLPFHRP	-3.041363527
284899	1268	RRIRPRPPRLPRPQSRPLPFTRP	-3.040664985
167691	1269	RRIRHRPPRLPRPRPRPIPFPRR	-3.03799259
168009	1270	RRIRHRPPRLPRPRPRPLSFLRS	-3.034561068
168107	1271	RRIRHRPPRLPRPRPRPVPFPRL	-3.032963828
176007	1272	RRIRLRLPRLPRPRPRPLPFTRP	-3.028850206
209031	1273	RRIRPRAARLPRPRPLPLPFPRP	-3.028490609
432649	1274	RRIRTRPPRLPRPRPRPLSFPRH	-3.027848872
167907	1275	RRIRHRPPRLPRPRPRPLPLHRP	-3.026739857
464657	1276	RRLRPRPPRLPRPRPRPVPFHRP	-3.024328414
475012	1277	RRMRPRPPRLPRPRPRLFPFPRP	-3.024326258
454130	1278	RRKRPRSPRLPRPRPRP*PFPRP	-3.022322703
40287	1279	QRIRPRPPRLPRPRPRPLPFHQP	-3.018525707
372533	1280	RRIRPRSPRLPRPRPRPVPLPRP	-3.016902071
293844	1281	RRIRPRPPRLPRPRPRSLRLPRP	-3.01540885
414814	1282	RRIRSRPPRLPRPRPHPLPFLRS	-3.015078551
40037	1283	QRIRPRPPRLPRPRPHPVPFPRP	-3.014992071
415633	1284	RRIRSRPPRLPRPRPRPLPFSRH	-3.014907537
139269	1285	RRIKPRPPRLPRPRSRPLPFSRP	-3.014812141
486507	1286	RRVRHRPPRLPRPRTRPLPFPRP	-3.012472301
288742	1287	RRIRPRPPRLPRPRPLPLPCPRP	-3.012043444
404777	1288	RRIRSRLPRLPRPRPRPLQFPRS	-3.01060935
214758	1289	RRIRPRLPRLPRPRLRPLPFPRS	-3.010050914
36168	1290	QRIRPGPQRLPRARPRPLLFPRP	-3.009158565
152989	1291	RRIRARPPRLPRPRPHPLPFHRP	-3.007923156
153234	1292	RRIRARPPRLPRPRPRPITFPRP	-3.007302045
160490	1293	RRIRFRPPRLPRPRPLPLPFPRP	-3.005189643
296381	1294	RRIRPRPPRLPRPRSRQLLFPRP	-2.993579274
416196	1295	RRIRSRPPRLPRPRPRTFPFPRP	-2.993170003
371904	1296	RRIRPRSPRLPRPRPRPLALPRP	-2.99292761
425600	1297	RRIRSRSHRLPRPRPRPLPFPWP	-2.989105573
355939	1298	RRIRPRPTRLPRPRPHPLPFHRP	-2.982256275
214263	1299	RRIRPRLPRLPKPRPRPLPLPRP	-2.981975734
213558	1300	RRIRPRLPILPRPRPRPLPFPRL	-2.97799221
359671	1301	RRIRPRQPRLPRPRTRPLALPRP	-2.977564139
489848	1302	RRVRPRPPRLPRPRPRTLAFPRP	-2.976920268
215225	1303	RRIRPRLPRLPRPRPRPLTFPRS	-2.976139621
451864	1304	RRKRPRPPRLPRPRPRTLLFPRP	-2.975519029
458920	1305	RRLRLRPPRLPRPRPRPLPFPRL	-2.972837055
416047	1306	RRIRSRPPRLPRPRPRQLPFLRP	-2.972610073
181598	1307	RRIRLRPPRLPRPRPRPLPLPWP	-2.972006108
46660	1308	QRLRPRPPRLPRPRPRPFPFPRP	-2.971521884
298739	1309	RRIRPRPPRLPRQRPRALSFPRP	-2.971513697
288782	1310	RRIRPRPPRLPRPRPLPLPFPRR	-2.970915893
59608	1311	RIIRARPPRLPRPRPRPLTFPRP	-2.965003646
360677	1312	RRIRPRRPRLPRPRPRPLPFPRH	-2.962857039
180532	1313	RRIRLRPPRLPRPHPRPISFPRP	-2.96269047
295089	1314	RRIRPRPPRLPRPRQRPIPVPRP	-2.961673673
215346	1315	RRIRPRLPRLPRPRQCPLPFPRP	-2.96108357
76447	1316	RKIRLRPPRLPRPRLRPLPFPRP	-2.960031657
291873	1317	RRIRPRPPRLPRPRPRPLPIYRP	-2.957074889
138654	1318	RRIKPRPPRLPRPRPRPLHFPRP	-2.955746101
285689	1319	RRIRPRPPRLPRPRLRLFPFPRP	-2.955694429
131651	1320	RRIKHRPPRLPRPRPRPLPFLRP	-2.955242872
432716	1321	RRIRTRPPRLPRPRPRSLPFHRP	-2.952052511
450830	1322	RRKRPRPPRLPKPRPRPLSFPRP	-2.94929557
286049	1323	RRIRPRPPRLPRPRLRPLPLPRT	-2.946699157
138839	1324	RRIKPRPPRLPRPRPRPLPPPRP	-2.944623476
349138	1325	RRIRPRPSRLPRPRQRSLPFPRP	-2.942691202
348307	1326	RRIRPRPSRLPRPRPRPLPFHRH	-2.941393545
348470	1327	RRIRPRPSRLPRPRPRPLPLPGP	-2.940221678
416058	1328	RRIRSRPPRLPRPRPRQLPFSRP	-2.937909457
455225	1329	RRKRSRPPRLPRPRPRPLPFLRP	-2.936807683
398559	1330	RRIRRRPPRLPKPRPRPLAFPRP	-2.936663752
215065	1331	RRIRPRLPRLPRPRPRPLPCPRP	-2.935028703
453576	1332	RRKRPRPSRLPRPRSRPLPFPRP	-2.93341678
278568	1333	RRIRPRPPRLPRLRQRSLPFPRP	-2.927024506
214164	1334	RRIRPRLPRLPIPRPRPLPFHRP	-2.925699684
489543	1335	RRVRPRPPRLPRPRPRILPFPRP	-2.919720313
427022	1336	RRIRSRSPRLPRPRPRPLPFPRR	-2.91907365
437075	1337	RRIRYRPPRLPRPRPRPLPIPRP	-2.918956629
182017	1338	RRIRLRPPRLPRPRQRTLPFPRP	-2.918832299
297335	1339	RRIRPRPPRLPRPSPRPIPLPRP	-2.917492759
372000	1340	RRIRPRSPRLPRPRPRPLPFHQP	-2.916352681
522967	1341	WRIRPRPPRLPRPRPRPLPFFRP	-2.915590883
464805	1342	RRLRPRPPRLPRPRQHPLPFPRP	-2.912722584
356174	1343	RRIRPRPTRLPRPRPRPLPLSRP	-2.912644051
215005	1344	RRIRPRLPRLPRPRPRPIPFPRL	-2.911599494
372789	1345	RRIRPRSPRLPRPRPSPLPFLRP	-2.911085079
371769	1346	RRIRPRSPRLPRPRPRPFTFPRP	-2.905293669
181505	1347	RRIRLRPPRLPRPRPRPLPFPHP	-2.905196183
146580	1348	RRIKTRPPRLPRPRLRPLPFPRP	-2.904314136
291190	1349	RRIRPRPPRLPRPRPRPLLFH*P	-2.898715754
372657	1350	RRIRPRSPRLPRPRPRSLPFPLP	-2.898672218
451200	1351	RRKRPRPPRLPRPHPRPLAFPRP	-2.896008155
180845	1352	RRIRLRPPRLPRPRLRPLPFTRP	-2.894803355
435903	1353	RRIRVRPPRLPRPRPRPLPFPPP	-2.894733762
294997	1354	RRIRPRPPRLPRPRQPPLPFPWP	-2.891984967
215050	1355	RRIRPRLPRLPRPRPRPLLFPQP	-2.891360034
78248	1356	RKIRPRLHILPRPRPRPLPFPRP	-2.888823163
373105	1357	RRIRPRSPRLPRPRSRPLPFTRP	-2.887051539
187294	1358	RRIRLRSPRLPRPRPRPLSFPRS	-2.886190417
3302	1359	GRIRPRPPRLPRPRPRQLPFPRP	-2.88517691
215154	1360	RRIRPRLPRLPRPRPRPLPLPRS	-2.872520505
131043	1361	RRIKARPPRLPRPRPPPLPFPRP	-2.8701802
416451	1362	RRIRSRPPRLPRPRQRTLPFPRP	-2.868597019
359669	1363	RRIRPRQPRLPRPRSRPLSFPRP	-2.868019834
293837	1364	RRIRPRPPRLPRPRPRSLRFPRL	-2.864950691
269596	1365	RRIRPRPPRLPIPRLRPLRFPRP	-2.863936252
292368	1366	RRIRPRPPRLPRPRPRPLRLPWP	-2.862544609
448320	1367	RRKRLRPPRLPIPRSRPLPFPRP	-2.854814731
212160	1368	RRIRPRASRLPRPRPRPLRFPRP	-2.848482511
167919	1369	RRIRHRPPRLPRPRPRPLPLPRA	-2.847390195
214547	1370	RRIRPRLPRLPRPCPRPLQFPRP	-2.845219917
181654	1371	RRIRLRPPRLPRPRPRPLQYPRP	-2.845048414
426954	1372	RRIRSRSPRLPRPRPRPIPLPRP	-2.844544767
283065	1373	RRIRPRPPRLPRPHPRRLSFPRP	-2.837461673
78577	1374	RKIRPRPARLPRPRPRPLLFPRP	-2.836410485
495723	1375	RSIRPRPPRLPRPRPRPLPIPRS	-2.83526411
168413	1376	RRIRHRPPRLPRPRSRPLPFPRL	-2.832649034
12822	1377	MRIRPRPLRLPRPRPRPLPFPRT	-2.829958848
372462	1378	RRIRPRSPRLPRPRPRPSPFHRP	-2.829437689
356112	1379	RRIRPRPTRLPRPRPRPLPFLRS	-2.828394297
153443	1380	RRIRARPPRLPRPRPRPLPVPQP	-2.828102838
435958	1381	RRIRVRPPRLPRPRPRSLPFPRP	-2.827371184
284037	1382	RRIRPRPPRLPRPLPRPLPLPWP	-2.826506256
454206	1383	RRKRPRSPRLPRPRSRPLPFPRP	-2.825677992
83711	1384	RKIRPRPPRLPRPRPRPIPFPRH	-2.824327806
479105	1385	RRRKPRPPRLPRPRPRPLPFPRP	-2.822364851
182077	1386	RRIRLRPPRLPRPRSRPLPFPQP	-2.82047297
372257	1387	RRIRPRSPRLPRPRPRPLPYHRP	-2.819739365
75709	1388	RKIRHRPPRLPRPRPRPLPFPLP	-2.818273278
181590	1389	RRIRLRPPRLPRPRPRPLPLPQP	-2.817153633
415751	1390	RRIRSRPPRLPRPRPRPLPVLRP	-2.816446389
291923	1391	RRIRPRPPRLPRPRPRPLPLPKP	-2.815544461
416297	1392	RRIRSRPPRLPRPRPSPLPFTRP	-2.815502026
464369	1393	RRLRPRPPRLPRPRPRPLLFPRH	-2.814275553
449136	1394	RRKRPRAPRLPRPRPRPLSFPRP	-2.813046851
371022	1395	RRIRPRSPRLPRPRPCPLPFRRP	-2.810145977
448377	1396	RRKRLRPPRLPRPRPRPLLFPRP	-2.808778674
348827	1397	RRIRPRPSRLPRPRPRRLPFSRP	-2.807090714
176333	1398	RRIRLRPDRLPRPRPRPLPFPRP	-2.806878767
464255	1399	RRLRPRPPRLPRPRPRP*PFPRS	-2.806463975
91105	1400	RKIRRRPSRLPRPRPRPLPFPRP	-2.804294365
83068	1401	RKIRPRPPRLPRPNPRPLPFPRP	-2.802301298
372755	1402	RRIRPRSPRLPRPRPRTSPFPRP	-2.802121275
181462	1403	RRIRLRPPRLPRPRPRPLPFARS	-2.802030696
436008	1404	RRIRVRPPRLPRSRLRPLPFPRP	-2.80184862
372487	1405	RRIRPRSPRLPRPRPRPSPSPRP	-2.801385148
402334	1406	RRIRSKPPRLPRPRPRPLPFPRP	-2.799344663
286251	1407	RRIRPRPPRLPRPRLRQLPFLRP	-2.79919976
292431	1408	RRIRPRPPRLPRPRPRPLSFLRR	-2.799093492
288069	1409	RRIRPRPPRLPRPRPHPLPFHGP	-2.796743668
477679	1410	RRMRSRPPRLPRPRPLPLPFPRP	-2.796594241
482837	1411	RRTRPRPPRLPRPRPRPLPFYRP	-2.794131815
425763	1412	RRIRSRSLRLPRPRPRPLPFPRS	-2.792656194
348230	1413	RRIRPRPSRLPRPRPRPLIFPRP	-2.791357978
457669	1414	RRLRARLPRLPRPRPRPLPFPRP	-2.789377822
138795	1415	RRIKPRPPRLPRPRPRPLPFYRP	-2.788634342
83841	1416	RKIRPRPPRLPRPRPRPLPFHRH	-2.788378252
272976	1417	RRIRPRPPRLPKPRPRPSSFPRP	-2.786267813
529634	1418	WRIRPRSPRLPRPRPRPLPFPPP	-2.78549828
167739	1419	RRIRHRPPRLPRPRPRPLALPRP	-2.784924585
287255	1420	RRIRPRPPRLPRPRPCPPPFPRP	-2.782861086
464308	1421	RRLRPRPPRLPRPRPRPIPFSRP	-2.782692695
290811	1422	RRIRPRPPRLPRPRPRPISFPRA	-2.782556316
145834	1423	RRIKSRPPRLPRPRPRPLPFPLP	-2.781321459
162423	1424	RRIRHRAHRLPRPRPRPLPFPRP	-2.780825091
84210	1425	RKIRPRPPRLPRPRPRRLSFPRP	-2.780296713
405465	1426	RRIRSRPDRLPRPRPRPLPFPRP	-2.779679151
168333	1427	RRIRHRPPRLPRPRQRPLPLPRP	-2.778702108
181989	1428	RRIRLRPPRLPRPRQRPLPFPQP	-2.778464947
416565	1429	RRIRSRPPRLPRPRSRPLPFSRP	-2.777513245
356040	1430	RRIRPRPTRLPRPRPRPIAFPRP	-2.774124542
303526	1431	RRIRPRPPRLPRSRQRPLTFPRP	-2.773596868
83256	1432	RKIRPRPPRLPRPRLRPLTFPRP	-2.769357532
172131	1433	RRIRHRPTRLPRPHSRPLPFPRP	-2.768866091
399256	1434	RRIRRRPPRLPRPRPRPLPFARP	-2.767984466
173633	1435	RRIRHRTPRLPRPRPRPLPIPRP	-2.767158709
295858	1436	RRIRPRPPRLPRPRSPPLPLPRP	-2.766980502
174440	1437	RRIRIRPPRLPRPRPRPLPFPQP	-2.765943454
214270	1438	RRIRPRLPRLPKPRPRPLSFPRP	-2.765650132
495687	1439	RSIRPRPPRLPRPRPRPLPFPPP	-2.765340644
226195	1440	RRIRPRPHRLPRPRPRPLPLPRH	-2.76479874
356081	1441	RRIRPRPTRLPRPRPRPLAIPRP	-2.761604727
272442	1442	RRIRPRPPRLPKPRPHPLPFPRT	-2.758765388
168008	1443	RRIRHRPPRLPRPRPRPLSFLRP	-2.757610213
468715	1444	RRLRPRSPRLPRPRPRPLQFPRP	-2.757349267
458819	1445	RRLRLRPPRLPKPRPRPLPFPRP	-2.756903566
35776	1446	QRIRLRPPRLPRPRARPLPFPRP	-2.756784396
94432	1447	RKLRPRPPRLPRPRPRPLPFPRH	-2.754910779
505571	1448	SRIRLRPPRLPRPRPRPLPFPRP	-2.753350268
467581	1449	RRLRPRPSRLPRPRPRPLPFPRH	-2.753120325
479441	1450	RRRRPRPPRLPRPRPRPLPFPRA	-2.75305597
451449	1451	RRKRPRPPRLPRPRPHPLPFPQP	-2.745399797
176692	1452	RRIRLRPHRLPRPRPRPLTFPRP	-2.744605227
435490	1453	RRIRVRLPRLPRSRPRPLPFPRS	-2.743824221
74239	1454	RKIKPRPSRLPRPRPRPLPFPRS	-2.743605265
78343	1455	RKIRPRLPRLPRPRPCPLPFPRP	-2.74249123
236184	1456	RRIRPRPLRLPRPRPRPVPLPRP	-2.742117229
292450	1457	RRIRPRPPRLPRPRPRPLSFPHP	-2.741849012
458369	1458	RRLRHRPPRLPRPRPRPLPFLRP	-2.741661363
372246	1459	RRIRPRSPRLPRPRPRPLPVPLP	-2.739745375
348457	1460	RRIRPRPSRLPRPRPRPLPLARP	-2.738470201
181691	1461	RRIRLRPPRLPRPRPRPLSFSRP	-2.737688329
453517	1462	RRKRPRPSRLPRPRPRPLPFHRP	-2.736600251
280833	1463	RRIRPRPPRLPRPCQRPLPLPRP	-2.73618721
435885	1464	RRIRVRPPRLPRPRPRPIPFPRP	-2.734466813
83858	1465	RKIRPRPPRLPRPRPRPLPFLRS	-2.734319067
482721	1466	RRTRPRPPRLPRPRPRLLPFPRS	-2.733912342
290473	1467	RRIRPRPPRLPRPRPRPFTIPRP	-2.733723374
497826	1468	RSLRPRPPRLPRPRPRPLPFPRS	-2.73363331
348393	1469	RRIRPRPSRLPRPRPRPLPFRQP	-2.733136221
210920	1470	RRIRPRAPRLPRPRPRPMPFPRP	-2.7327143
294928	1471	RRIRPRPPRLPRPRQHPLPFHRP	-2.732269971
3175	1472	GRIRPRPPRLPRPRPLPLPFPWP	-2.73179331
181066	1473	RRIRLRPPRLPRPRPHPLPFPRL	-2.731373995
281719	1474	RRIRPRPPRLPRPHLRPLPFRRP	-2.731044163
40311	1475	QRIRPRPPRLPRPRPRPLPFPLA	-2.731024721
368183	1476	RRIRPRSPRLPIPRPRPLRFPRP	-2.730995745
40164	1477	QRIRPRPPRLPRPRPRPFPFPQP	-2.730763591
286147	1478	RRIRPRPPRLPRPRLRPLSFRRP	-2.73057802
180754	1479	RRIRLRPPRLPRPRARPLPFPRS	-2.730473201
370649	1480	RRIRPRSPRLPRPRARPLLFPRP	-2.726327224
291975	1481	RRIRPRPPRLPRPRPRPLPLSRH	-2.723170895
442957	1482	RRISVRPPRLPRPRPRPLPFPRP	-2.722177232
218933	1483	RRIRPRPARLPRPRPRPLSFPRH	-2.720743988
434832	1484	RRIRTRSPRLPRPRPRPLPFPRA	-2.72026842
182087	1485	RRIRLRPPRLPRPRSRPLPFSRP	-2.719609498
175998	1486	RRIRLRLPRLPRPRPRPLPFLRP	-2.717981346
475058	1487	RRMRPRPPRLPRPRPRPIPFPWP	-2.717487046
167178	1488	RRIRHRPPRLPRPRLRLLPFPRP	-2.716938278
399437	1489	RRIRRRPPRLPRPRPRSLLFPRP	-2.714789997
434847	1490	RRIRTRSPRLPRPRPRPLPLPRP	-2.714636255
218805	1491	RRIRPRPARLPRPRPRPLLLPRP	-2.713652029
346564	1492	RRIRPRPSRLPRPCQRPLPFPRP	-2.71220786
291180	1493	RRIRPRPPRLPRPRPRPLL*PRP	-2.711270051
83665	1494	RKIRPRPPRLPRPRPRP*PFTRP	-2.711206858
451465	1495	RRKRPRPPRLPRPRPHPVPFPRP	-2.710241038
464112	1496	RRLRPRPPRLPRPRPLPLPFLRP	-2.710023599
132350	1497	RRIKLRPPRLPRPRPSPLPFPRP	-2.709459905
372975	1498	RRIRPRSPRLPRPRRRPLRFPRP	-2.708131074
293221	1499	RRIRPRPPRLPRPRPRQIPFHRP	-2.707104235
83853	1500	RKIRPRPPRLPRPRPRPLPFLQP	-2.705831388
227526	1501	RRIRPRPHRLPRWRPRPLPFPRP	-2.704542398
162875	1502	RRIRHRPARLPRPRPRPLLFPRP	-2.70308211
464684	1503	RRLRPRPPRLPRPRPRQLPFPRS	-2.702829223
464212	1504	RRLRPRPPRLPRPRPRLLPFHRP	-2.698177513
167057	1505	RRIRHRPPRLPRPLPRPLPFPRL	-2.697010953
162488	1506	RRIRHRAPRLPRPRPCPLPFPRP	-2.696900516
282967	1507	RRIRPRPPRLPRPHPRPSPLPRP	-2.696622943
479703	1508	RRRRPRSSRLPRPRPRPLPFLRP	-2.696522817
166195	1509	RRIRHRPPRLPKPRPRPLPFSRP	-2.695804069
290893	1510	RRIRPRPPRLPRPRPRPKPFTRP	-2.694096663
40558	1511	QRIRPRPPRLPRPRPRSLPFHRP	-2.692981588
215008	1512	RRIRPRLPRLPRPRPRPIPFPWP	-2.692070186
181441	1513	RRIRLRPPRLPRPRPRPLLFPWS	-2.691811738
294440	1514	RRIRPRPPRLPRPRPSPLPFSRS	-2.69024484
280829	1515	RRIRPRPPRLPRPCQRPLPFTRP	-2.685982029
181480	1516	RRIRLRPPRLPRPRPRPLPFHWP	-2.684442482
166515	1517	RRIRHRPPRLPRLRPRPILFPRP	-2.68345857
464558	1518	RRLRPRPPRLPRPRPRPLRFHRP	-2.683051106
214823	1519	RRIRPRLPRLPRPRPCPLPIPRP	-2.678867274
371519	1520	RRIRPRSPRLPRPRPPQLPFPRP	-2.678722858
295230	1521	RRIRPRPPRLPRPRQRPLPLLRP	-2.67734623
275160	1522	RRIRPRPPRLPRARPRPLPFLRH	-2.677321451
179781	1523	RRIRLRPPRLPKPRPRPLSFPRP	-2.677197255
296825	1524	RRIRPRPPRLPRPRTRPLPFPRR	-2.677075268
160560	1525	RRIRFRPPRLPRPRPRPLPFTRP	-2.676017324
167920	1526	RRIRHRPPRLPRPRPRPLPLPRH	-2.675308652
414290	1527	RRIRSRPPRLPRPRARPLPFPRS	-2.674991555
304599	1528	RRIRPRPPRLPRTRQRPLRFPRP	-2.674287419
415958	1529	RRIRSRPPRLPRPRPRPSPFTRP	-2.673537232
168252	1530	RRIRHRPPRLPRPRPSPLPFLRP	-2.673048013
290356	1531	RRIRPRPPRLPRPRPRPFPFPGP	-2.671546179
157816	1532	RRIRARSPRLPRPRPRP*PFPRP	-2.671198998
294392	1533	RRIRPRPPRLPRPRPSPLPFPCP	-2.670746321
426807	1534	RRIRSRSPRLPRPRPCPLPFHRP	-2.670718023
132317	1535	RRIKLRPPRLPRPRPRPLPLPRP	-2.668983626
40379	1536	QRIRPRPPRLPRPRPRPLPLHRP	-2.668358068
288720	1537	RRIRPRPPRLPRPRPLPLHFPRP	-2.668337486
435823	1538	RRIRVRPPRLPRPRARPLPFPRP	-2.667612059
167329	1539	RRIRHRPPRLPRPRPCPLPFPRT	-2.667464169
166153	1540	RRIRHRPPRLPKPRPHPLPFPRP	-2.666890662
291760	1541	RRIRPRPPRLPRPRPRPLPFTWS	-2.663075135
347711	1542	RRIRPRPSRLPRPRPHPLPFPPP	-2.661740373
167615	1543	RRIRHRPPRLPRPRPRLLPFSRP	-2.66071659
167979	1544	RRIRHRPPRLPRPRPRPLQFPRH	-2.660622234
169203	1545	RRIRHRPPRLPVPRPRPLPFPWP	-2.660057025
214163	1546	RRIRPRLPRLPIPRPRPLLFPRP	-2.659346769
291523	1547	RRIRPRPPRLPRPRPRPLPFLRF	-2.659022211
174417	1548	RRIRIRPPRLPRPRPCPLPFPRP	-2.657952768
489778	1549	RRVRPRPPRLPRPRPRPLSSPRP	-2.657747983
437066	1550	RRIRYRPPRLPRPRPRPLPFPRT	-2.654774179
370908	1551	RRIRPRSPRLPRPRMRPLPFPRP	-2.65459204
432243	1552	RRIRTRPPRLPRPRLRPLPFSRP	-2.65192042
180850	1553	RRIRLRPPRLPRPRLRPLPLPRP	-2.650876725
399203	1554	RRIRRRPPRLPRPRPRPIPFPRS	-2.649788138
359307	1555	RRIRPRQPRLPRLRPRPLPIPRP	-2.649538113
166794	1556	RRIRHRPPRLPRPCQRPLPFPRP	-2.649313172
436977	1557	RRIRYRPPRLPRPRPCPLPFPRS	-2.647047492
291465	1558	RRIRPRPPRLPRPRPRPLPFHRI	-2.647013942
138681	1559	RRIKPRPPRLPRPRPRPLLFTRP	-2.645208933
448405	1560	RRKRLRPPRLPRPRPRSLPFPRP	-2.642420466
153597	1561	RRIRARPPRLPRPRPRQLSFPRP	-2.639879982
285304	1562	RRIRPRPPRLPRPRHYPLPFPRP	-2.639578564
94458	1563	RKLRPRPPRLPRPRPRSLPFPRP	-2.639310952
348554	1564	RRIRPRPSRLPRPRPRPLQFHRP	-2.638855821
294754	1565	RRIRPRPPRLPRPRPYPLPFSRP	-2.638749368
145835	1566	RRIKSRPPRLPRPRPRPLPFPPP	-2.637546688
300108	1567	RRIRPRPPRLPRRRPRPLAFLRP	-2.636626801
291434	1568	RRIRPRPPRLPRPRPRPLPFFQP	-2.636550459
371983	1569	RRIRPRSPRLPRPRPRPLPCPRS	-2.636461326
143629	1570	RRIKPRSPRLPRPLPRPLPFPRP	-2.635978921
360766	1571	RRIRPRRPRLPRQRPRPLPFPRP	-2.635279744
415164	1572	RRIRSRPPRLPRPRPRLLPFPPP	-2.634235502
486851	1573	RRVRLRSPRLPRPRPRPLPFPRP	-2.634042269
84214	1574	RKIRPRPPRLPRPRPRSIPFPRP	-2.63189195
157757	1575	RRIRARSPRLPRPRLRPIPFPRP	-2.631847686
432738	1576	RRIRTRPPRLPRPRPRTLPFPQP	-2.631705712
290235	1577	RRIRPRPPRLPRPRPRP*PFPWS	-2.63058432
282383	1578	RRIRPRPPRLPRPHPRPFQFPRP	-2.630267501
145076	1579	RRIKRRPPRLPRPRLRPLPFPRP	-2.628902289
464413	1580	RRLRPRPPRLPRPRPRPLPFLRL	-2.628207125
458374	1581	RRLRHRPPRLPRPRPRPLPFPRL	-2.628109522
75719	1582	RKIRHRPPRLPRPRPRPLPFPWP	-2.628035069
283767	1583	RRIRPRPPRLPRPLLRPLPIPRP	-2.625675744
168170	1584	RRIRHRPPRLPRPRPRSLLFPRP	-2.625017101
288760	1585	RRIRPRPPRLPRPRPLPLPFP*P	-2.62492077
296187	1586	RRIRPRPPRLPRPRSRPLPFTRL	-2.624270372
70245	1587	RIIRTRPPRLPRPRPRPLPFLRP	-2.623899167
447659	1588	RRKRARPLRLPRPRPRPLPFPRP	-2.622218714
437072	1589	RRIRYRPPRLPRPRPRPLPFTRP	-2.61997095
293522	1590	RRIRPRPPRLPRPRPRRLSLPRP	-2.619313202
180857	1591	RRIRLRPPRLPRPRLRPLSFPRP	-2.618914928
416693	1592	RRIRSRPPRLPRPRTRPLPLPRP	-2.618912932
355829	1593	RRIRPRPTRLPRPRLRPLAFPRP	-2.615814673
47433	1594	QRVRSRPPRLPRPRPRPLPFPRP	-2.614391176
290292	1595	RRIRPRPPRLPRPRPRPCPFPRP	-2.613257374
215118	1596	RRIRPRLPRLPRPRPRPLPFRRP	-2.61322263
176043	1597	RRIRLRLPRLPRSRPRPLPFPRP	-2.613118072
396650	1598	RRIRQRPPRLPRPRPRPLSFPRP	-2.611355574
448399	1599	RRKRLRPPRLPRPRPRPLSFPRP	-2.611120684
348371	1600	RRIRPRPSRLPRPRPRPLPFPRI	-2.608906968
432230	1601	RRIRTRPPRLPRPRLRPLAFPRP	-2.608449264
292543	1602	RRIRPRPPRLPRPRPRPLSIPRL	-2.607843307
84072	1603	RKIRPRPPRLPRPRPRPLSFSRP	-2.605081429
494097	1604	RSIRHRSPRLPRPRPRPLPFPRP	-2.604562338
415617	1605	RRIRSRPPRLPRPRPRPLPFRQP	-2.603921088
414938	1606	RRIRSRPPRLPRPRPLPLPFLRP	-2.603557025
149282	1607	RRIRARPARLPRPRPRPLPFSRP	-2.603403014
187530	1608	RRIRLRSPRLSRPRPRLLPFPRP	-2.603369677
373223	1609	RRIRPRSPRLPRPRTRSLPFPRP	-2.60284729
167978	1610	RRIRHRPPRLPRPRPRPLQFLRP	-2.60111213
296448	1611	RRIRPRPPRLPRPRSRSLPLPRP	-2.600158005
64870	1612	RIIRPRPPRLPRPRPRPLPFLRL	-2.599849855
291057	1613	RRIRPRPPRLPRPRPRPLALPQP	-2.599518913
292537	1614	RRIRPRPPRLPRPRPRPLSIPLP	-2.595638954
371698	1615	RRIRPRSPRLPRPRPRP*PFPQP	-2.595504388
295096	1616	RRIRPRPPRLPRPRQRPISFPRP	-2.595097683
414983	1617	RRIRSRPPRLPRPRPNPLPFPRP	-2.593937594
370692	1618	RRIRPRSPRLPRPRKRPLSFPRP	-2.593708843
398883	1619	RRIRRRPPRLPRPHPRPLPLPRP	-2.592505828
95235	1620	RKTRPRPPRLPRPRPRPLSFPRP	-2.591789278
399018	1621	RRIRRRPPRLPRPRPCPLLFPRP	-2.590460735
463734	1622	RRLRPRPPRLPRPHTRPLPFPRP	-2.589064397
368905	1623	RRIRPRSPRLPRARPRPLPFHRP	-2.588634087
455232	1624	RRKRSRPPRLPRPRPRPLPFPQP	-2.588223691
291378	1625	RRIRPRPPRLPRPRPRPLPCHRP	-2.587179102
218658	1626	RRIRPRPARLPRPRPLPLPFPQP	-2.586520472
295347	1627	RRIRPRPPRLPRPRQRPVPFTRP	-2.586374921
168623	1628	RRIRHRPPRLPRQRPRPLPVPRP	-2.585295879
78362	1629	RKIRPRLPRLPRPRPRPLLFPRP	-2.585152665
368589	1630	RRIRPRSPRLPKPRPRQLPFPRP	-2.584846487
84004	1631	RKIRPRPPRLPRPRPRPLPVSRP	-2.583966522
349096	1632	RRIRPRPSRLPRPRQRPLPFLRP	-2.580596802
294023	1633	RRIRPRPPRLPRPRPRTLPFHRS	-2.580558836
181581	1634	RRIRLRPPRLPRPRPRPLPISRP	-2.580208537
75712	1635	RKIRHRPPRLPRPRPRPLPFPQP	-2.578850363
291447	1636	RRIRPRPPRLPRPRPRPLPFHHP	-2.576656681
138502	1637	RRIKPRPPRLPRPRPRLLPLPRP	-2.576082643
288430	1638	RRIRPRPPRLPRPRPHPVPIPRP	-2.575658151
181499	1639	RRIRLRPPRLPRPRPRPLPFPCP	-2.575303239
145868	1640	RRIKSRPPRLPRPRPRPLRFPRP	-2.574915312
74748	1641	RKIRARPPRLPKPRPRPLPFPRP	-2.572778028
371997	1642	RRIRPRSPRLPRPRPRPLPFHGP	-2.572264358
302694	1643	RRIRPRPPRLPRSRPRPLPFPHP	-2.572261874
348562	1644	RRIRPRPSRLPRPRPRPLQFPRL	-2.571940859
479780	1645	RRRRTRPPRLPRPRPRPLPFPRP	-2.571594755
296429	1646	RRIRPRPPRLPRPRSRSLPFHRP	-2.570720999
89159	1647	RKIRPRSPRLPIPRPRPLPFPRS	-2.569608597
88747	1648	RKIRPRSARLPRPRPRPLPFPRP	-2.569028057
288505	1649	RRIRPRPPRLPRPRPHSLPFHRP	-2.568904171
93201	1650	RKIRVRPPRLPRPRPRPLPFPRP	-2.567009115
285323	1651	RRIRPRPPRLPRPRKRPLSFPRP	-2.566658779
356356	1652	RRIRPRPTRLPRPRSHPLPFPRP	-2.565889907
172359	1653	RRIRHRQPRLPRPRPRTLPFPRP	-2.56559613
371915	1654	RRIRPRSPRLPRPRPRPLHFPRP	-2.564335624
398959	1655	RRIRRRPPRLPRPRLCPLPFPRP	-2.563135507
372913	1656	RRIRPRSPRLPRPRQRPLPFPRL	-2.562496469
187327	1657	RRIRLRSPRLPRPRPRTLPFPRP	-2.562430732
288983	1658	RRIRPRPPRLPRPRPNPLPFSRP	-2.561335099
295099	1659	RRIRPRPPRLPRPRQRPISLPRP	-2.561037533
291604	1660	RRIRPRPPRLPRPRPRPLPFPMS	-2.56060343
181638	1661	RRIRLRPPRLPRPRPRPLPYPRT	-2.559981297
226390	1662	RRIRPRPHRLPRPRPRPVPFPWS	-2.559734239
182663	1663	RRIRLRPPRLPRSRPRPLTFPRP	-2.559530584
83716	1664	RKIRPRPPRLPRPRPRPIPFPRT	-2.559232303
163917	1665	RRIRHRPLRLPRPRPRPLPFPRH	-2.558505579
348793	1666	RRIRPRPSRLPRPRPRQLPFPRH	-2.558448299
290154	1667	RRIRPRPPRLPRPRPRLTPFPRP	-2.55840344
168206	1668	RRIRHRPPRLPRPRPRSVPFPRP	-2.557052683
181886	1669	RRIRLRPPRLPRPRPRTLPFPRS	-2.55598066
181655	1670	RRIRLRPPRLPRPRPRPLRFHRP	-2.554800542
78378	1671	RKIRPRLPRLPRPRPRPLPLPRP	-2.551972772
372195	1672	RRIRPRSPRLPRPRPRPLPLPRA	-2.550830776
96855	1673	RRERPRPPRLPRPRPRLLPFPRP	-2.550500686
437124	1674	RRIRYRPPRLPRPRPSPLPFPRP	-2.549446271
35824	1675	QRIRLRPPRLPRPRPRPLPFPQP	-2.548988316
278219	1676	RRIRPRPPRLPRLRPRPVPFPRH	-2.547699686
451445	1677	RRKRPRPPRLPRPRPHPLPFLRP	-2.547352975
296269	1678	RRIRPRPPRLPRPRSRPLQLPRP	-2.546576343
139002	1679	RRIKPRPPRLPRPRPRPYPFPRP	-2.545785088
285777	1680	RRIRPRPPRLPRPRLRPFPFTRP	-2.545198022
179784	1681	RRIRLRPPRLPKPRPRPLSLPRP	-2.544248612
78347	1682	RKIRPRLPRLPRPRPHPLPFPRP	-2.543696697
167689	1683	RRIRHRPPRLPRPRPRPIPFPRL	-2.543587335
455262	1684	RRKRSRPPRLPRPRPRSLPFPRP	-2.541847068
432544	1685	RRIRTRPPRLPRPRPRPLPFP*P	-2.541624137
290808	1686	RRIRPRPPRLPRPRPRPISFPPP	-2.540896751
138763	1687	RRIKPRPPRLPRPRPRPLPFPSP	-2.540592999
435961	1688	RRIRVRPPRLPRPRPRTLPFPRP	-2.540488248
168204	1689	RRIRHRPPRLPRPRPRSLSFPRP	-2.54006878
434875	1690	RRIRTRSPRLPRPRQRPLPFHRP	-2.539395596
148448	1691	RRIRAPPPRLPIPRPLPLSISRP	-2.538983986
348578	1692	RRIRPRPSRLPRPRPRPLRFLRP	-2.538303396
44092	1693	QRIRPRSTRLPRPRPRPLPFPRP	-2.53824491
40301	1694	QRIRPRPPRLPRPRPRPLPFLRS	-2.537662026
398870	1695	RRIRRRPPRLPRPHPRPLPFPLP	-2.537572498
295307	1696	RRIRPRPPRLPRPRQRPLSSPRP	-2.536634543
131660	1697	RRIKHRPPRLPRPRPRPLPFPWP	-2.535956931
356364	1698	RRIRPRPTRLPRPRSRPIPFPRP	-2.535642672
287357	1699	RRIRPRPPRLPRPRPCRIPFPRP	-2.534732811
285085	1700	RRIRPRPPRLPRPRARPLPCPRP	-2.534641619
76484	1701	RKIRLRPPRLPRPRPRPLAFPRP	-2.53460372
291648	1702	RRIRPRPPRLPRPRPRPLPFPST	-2.53307534
425275	1703	RRIRSRQPRLPRPRPRLLLFPWP	-2.532884784
434242	1704	RRIRTRPSRLPRPRPRPLPFPWP	-2.531729655
414600	1705	RRIRSRPPRLPRPRPCPLPFPPP	-2.531621358
275272	1706	RRIRPRPPRLPRARPRPLPLTRP	-2.531602801
437096	1707	RRIRYRPPRLPRPRPRPLTFPRP	-2.53086556
360619	1708	RRIRPRRPRLPRPRPLPLPFPRP	-2.530794544
293926	1709	RRIRPRPPRLPRPRPRSVSFPRP	-2.530514525
293403	1710	RRIRPRPPRLPRPRPRR*PFPRP	-2.530270906
372191	1711	RRIRPRSPRLPRPRPRPLPLPLP	-2.530215268
372760	1712	RRIRPRSPRLPRPRPRVLPFPRP	-2.529733155
293632	1713	RRIRPRPPRLPRPRPRSLHFPRP	-2.528240693
293640	1714	RRIRPRPPRLPRPRPRSLLFHRP	-2.527402868
181698	1715	RRIRLRPPRLPRPRPRPLSLPRP	-2.526300128
181448	1716	RRIRLRPPRLPRPRPRPLLLPRP	-2.525547847
405204	1717	RRIRSRPARLPRPRPRALPFPRP	-2.525531165
372262	1718	RRIRPRSPRLPRPRPRPLPYPRH	-2.524806116
359437	1719	RRIRPRQPRLPRPRPCPLPFLRP	-2.524632102
369906	1720	RRIRPRSPRLPRPCQRPLPFPRP	-2.524009207
83384	1721	RKIRPRPPRLPRPRPCPSPFPRP	-2.523895818
436958	1722	RRIRYRPPRLPRPRLRPLPFPRP	-2.523576506
153512	1723	RRIRARPPRLPRPRPRPLSFPRA	-2.523349557
288859	1724	RRIRPRPPRLPRPRPLPLSFHRP	-2.523199994
292884	1725	RRIRPRPPRLPRPRPRPSPFPQS	-2.522912463
220498	1726	RRIRPRPCRLPRPRPRQLPFPRP	-2.522000826
174451	1727	RRIRIRPPRLPRPRPRPLPLPRP	-2.521891279
348951	1728	RRIRPRPSRLPRPRPRTLPLPRS	-2.521117994
372797	1729	RRIRPRSPRLPRPRPSPLPFPQP	-2.521062007
167672	1730	RRIRHRPPRLPRPRPRPILFPRP	-2.52077209
74010	1731	RKIKPRPPRLPRPRPRPLPLPRP	-2.520175665
381583	1732	RRIRPRSTRLPRPRSRPLPFPRP	-2.517303984
291426	1733	RRIRPRPPRLPRPRPRPLPFART	-2.516659792
416038	1734	RRIRSRPPRLPRPRPRQIPFPRP	-2.514574279
96269	1735	RNIRPRPPRLPRPRPRPLPFHRP	-2.514522411
291146	1736	RRIRPRPPRLPRPRPRPLIFHRP	-2.51437957
139174	1737	RRIKPRPPRLPRPRQHPLPFPRP	-2.513829625
396576	1738	RRIRQRPPRLPIPRPRPLPFPRP	-2.513769222
153393	1739	RRIRARPPRLPRPRPRPLPILRP	-2.513470041
39953	1740	QRIRPRPPRLPRPRPCPSPFPRP	-2.512690138
181844	1741	RRIRLRPPRLPRPRPRSLPFTRP	-2.512041035
292977	1742	RRIRPRPPRLPRPRPRPV*FPRP	-2.509969849
167925	1743	RRIRHRPPRLPRPRPRPLPLPWP	-2.508831168
162704	1744	RRIRHRLPRLPRPRPRPLSFPRP	-2.508701516
289399	1745	RRIRPRPPRLPRPRPPSIPFPRP	-2.506753812
437067	1746	RRIRYRPPRLPRPRPRPLPFPWP	-2.506613925
167396	1747	RRIRHRPPRLPRPRPHPIPFPRP	-2.505965214
293151	1748	RRIRPRPPRLPRPRPRPVSFRRP	-2.505797821
371951	1749	RRIRPRSPRLPRPRPRPLLFPRR	-2.505543177
417139	1750	RRIRSRPPRLPRRRPRPLAFPRP	-2.504969029
293397	1751	RRIRPRPPRLPRPRPRQVPFPRS	-2.504361046
476514	1752	RRMRPRPSRLPRPRPRPLPFPWP	-2.503560138
371662	1753	RRIRPRSPRLPRPRPRLLPLPWP	-2.503470551
454097	1754	RRKRPRSPRLPRPRLRPLPFPRP	-2.502911355
220472	1755	RRIRPRPCRLPRPRPRPLPFPRL	-2.502075515
40489	1756	QRIRPRPPRLPRPRPRPLVFPRP	-2.501981822
168214	1757	RRIRHRPPRLPRPRPRTLLFPRP	-2.49984262
93043	1758	RKIRTRPPRLPRPRPRPLPLPRP	-2.498810152
295178	1759	RRIRPRPPRLPRPRQRPLPFPQS	-2.498601224
166927	1760	RRIRHRPPRLPRPHPRPLPFARP	-2.497602453
293681	1761	RRIRPRPPRLPRPRPRSLPFIRP	-2.497565157
412359	1762	RRIRSRPPRLPKPRPRPLPFTRP	-2.494411393
475206	1763	RRMRPRPPRLPRPRPRPLSFPRS	-2.494199477
76555	1764	RKIRLRPPRLPRPRSRPLPFPRP	-2.49352445
23596	1765	MRKRLRPPRLPRPRPRPLPFPRP	-2.493482629
133894	1766	RRIKPRLPRLPRPRQRPLPFPRP	-2.493239767
489352	1767	RRVRPRPPRLPRPRLRPLPFPRS	-2.493169595
23939	1768	MRLRHRPPRLPRPRPRPLPFPRP	-2.493085926
452169	1769	RRKRPRPPRLPRSRPRPLPFHRP	-2.492871333
132296	1770	RRIKLRPPRLPRPRPRPLPFHRP	-2.492632297
372145	1771	RRIRPRSPRLPRPRPRPLPIHRP	-2.491906344
455245	1772	RRKRSRPPRLPRPRPRPLPIPRP	-2.491888064
272050	1773	RRIRPRPPRLPKPHPRPLPFPRL	-2.490934081
181632	1774	RRIRLRPPRLPRPRPRPLPYLRP	-2.489601203
290487	1775	RRIRPRPPRLPRPRPRPIAFLRP	-2.488765842
290711	1776	RRIRPRPPRLPRPRPRPIPLPLP	-2.488081949
153526	1777	RRIRARPPRLPRPRPRPLSFTRP	-2.488033839
302873	1778	RRIRPRPPRLPRSRPRPLPVHRP	-2.487829491
181256	1779	RRIRLRPPRLPRPRPRLLPFLRP	-2.487421468
485134	1780	RRTRYRPPRLPRPRPRPLPFPRP	-2.485874499
494058	1781	RSIRHRPPRLPRPRPRPLSFPRP	-2.485429734
371668	1782	RRIRPRSPRLPRPRPRLLRFPRP	-2.484574572
167921	1783	RRIRHRPPRLPRPRPRPLPLPRL	-2.48310098
292991	1784	RRIRPRPPRLPRPRPRPVHFPRP	-2.48232303
149115	1785	RRIRARLPRLPRPRPRPLPIPRP	-2.482061013
93771	1786	RKKRPRPHRLPRPRPRPLPFPRP	-2.480226807
434776	1787	RRIRTRSPRLPRPRLRPLPFPRP	-2.479710178
286888	1788	RRIRPRPPRLPRPRPCPLPFHRH	-2.47781464
160959	1789	RRIRFRPSRLPRPRPRPIPFPRP	-2.477577309
290011	1790	RRIRPRPPRLPRPRPRLLPLARP	-2.477120343
372726	1791	RRIRPRSPRLPRPRPRTLPFPQP	-2.476592721
289664	1792	RRIRPRPPRLPRPRPRHLPIPRP	-2.474824039
464281	1793	RRLRPRPPRLPRPRPRPFTFPRP	-2.473689711
215495	1794	RRIRPRLPRLPRQRPRPLPFPWP	-2.472828898
446930	1795	RRKGPRPPRLPRPRPRPIPFPRP	-2.472475314
180811	1796	RRIRLRPPRLPRPRLRPKPFPRP	-2.471836859
291875	1797	RRIRPRPPRLPRPRPRPLPLAQP	-2.471824781
181600	1798	RRIRLRPPRLPRPRPRPLPLSRP	-2.471314038
415322	1799	RRIRSRPPRLPRPRPRPIPFHRS	-2.471266127
372895	1800	RRIRPRSPRLPRPRQRPIPFPRP	-2.471189567
187287	1801	RRIRLRSPRLPRPRPRPLRFPRP	-2.470154587
380843	1802	RRIRPRSSRLPRPRQRSLPFRRP	-2.470015904
76576	1803	RKIRLRPPRLPRSRPHPLPFPRP	-2.469972459
348381	1804	RRIRPRPSRLPRPRPRPLPFPSP	-2.469856679
484851	1805	RRTRSRPPRLPRPRLRPLPFPRP	-2.469520382
284858	1806	RRIRPRPPRLPRPQPRPLRFPRP	-2.469491868
413273	1807	RRIRSRPPRLPRMRPRPLAFPRP	-2.4685047
372982	1808	RRIRPRSPRLPRPRRRSLPFPRP	-2.467982862
83849	1809	RKIRPRPPRLPRPRPRPLPFIRP	-2.467953258
182722	1810	RRIRLRPPRLPRSRTRPLPFPRP	-2.467491645
214520	1811	RRIRPRLPRLPRPCPRPIPFPRP	-2.467192779
167831	1812	RRIRHRPPRLPRPRPRPLPFPLT	-2.466907679
166182	1813	RRIRHRPPRLPKPRPRPLPFLRP	-2.465623543
40395	1814	QRIRPRPPRLPRPRPRPLPLSRP	-2.465621946
415286	1815	RRIRSRPPRLPRPRPRPFPFSRP	-2.463421676
437035	1816	RRIRYRPPRLPRPRPRPLAFPRP	-2.463117829
84285	1817	RKIRPRPPRLPRPRPRTLPLPRP	-2.462289276
235487	1818	RRIRPRPLRLPRPRPRHLPFPRP	-2.462063716
34455	1819	QRIKPRPPRLPRPRPRPLPFHRP	-2.461657358
475173	1820	RRMRPRPPRLPRPRPRPLPLPRH	-2.460704639
372209	1821	RRIRPRSPRLPRPRPRPLPLSRP	-2.45979946
397183	1822	RRIRRRLPRLPIPRPRPLPFPRP	-2.459605272
162494	1823	RRIRHRAPRLPRPRPHPLPFPRP	-2.459595962
302843	1824	RRIRPRPPRLPRSRPRPLPLTRP	-2.458731568
373095	1825	RRIRPRSPRLPRPRSRPLPFPRT	-2.458377855
489591	1826	RRVRPRPPRLPRPRPRPIPFPRS	-2.45812835
371998	1827	RRIRPRSPRLPRPRPRPLPFHLP	-2.457986986
215401	1828	RRIRPRLPRLPRPRSRPLTFPRP	-2.457527769
360671	1829	RRIRPRRPRLPRPRPRPLPFPLP	-2.456554657
415165	1830	RRIRSRPPRLPRPRPRLLPFPQP	-2.45442927
131088	1831	RRIKARPPRLPRPRPRPLTFPRP	-2.454351839
451225	1832	RRKRPRPPRLPRPHPRPLPLPRP	-2.452719085
371555	1833	RRIRPRSPRLPRPRPRALPFPRS	-2.45139896
435945	1834	RRIRVRPPRLPRPRPRPLTFPRP	-2.451135682
399147	1835	RRIRRRPPRLPRPRPRALPFPRP	-2.450601831
181055	1836	RRIRLRPPRLPRPRPHPLPFHRP	-2.449751125
432259	1837	RRIRTRPPRLPRPRLRSLPFPRP	-2.448141458
297071	1838	RRIRPRPPRLPRPRWRPLPFPRP	-2.445273613
292017	1839	RRIRPRPPRLPRPRPRPLPRPRP	-2.444048171
174484	1840	RRIRIRPPRLPRPRQRPLPFPRP	-2.444025358
168336	1841	RRIRHRPPRLPRPRQRPLSFPRP	-2.443921902
282974	1842	RRIRPRPPRLPRPHPRPTPFSRP	-2.443883515
426988	1843	RRIRSRSPRLPRPRPRPLLLPRP	-2.443404501
226425	1844	RRIRPRPHRLPRPRPRQLPFPRS	-2.442832948
181485	1845	RRIRLRPPRLPRPRPRPLPFLPP	-2.442768915
505844	1846	SRKRPRPPRLPRPRPRPLPFPRP	-2.442071111
286348	1847	RRIRPRPPRLPRPRLRTLPIPRP	-2.442059978
296828	1848	RRIRPRPPRLPRPRTRPLPFPRY	-2.441970554
182071	1849	RRIRLRPPRLPRPRSRPLPFLRP	-2.441114547
279013	1850	RRIRPRPPRLPRMRPRPLPYPRP	-2.440304695
46321	1851	QRKRPRPPRLPRPRPRPLSFPRP	-2.439646063
95505	1852	RKVRPRPPRLPRPRPRPIPFPRP	-2.439381634
273016	1853	RRIRPRPPRLPKPRPRRLPFLRP	-2.439262995
107732	1854	RRI*PRSPRLPRPRPRPLPFPGP	-2.438848439
372939	1855	RRIRPRSPRLPRPRQRPLSFPRP	-2.438363276
401384	1856	RRIRRRSPRLPRPRPRPLTFPRP	-2.438235672
3205	1857	GRIRPRPPRLPRPRPRPIPFHRP	-2.437853768
143667	1858	RRIKPRSPRLPRPRPCPLPFPRS	-2.43774331
348743	1859	RRIRPRPSRLPRPRPRPVLFPRP	-2.437397634
489539	1860	RRVRPRPPRLPRPRPRALSFPRP	-2.436819395
290924	1861	RRIRPRPPRLPRPRPRPL*LPRP	-2.436708683
464144	1862	RRLRPRPPRLPRPRPPPIPFPRP	-2.436153475
83365	1863	RKIRPRPPRLPRPRPCPLPSPRP	-2.433512711
214799	1864	RRIRPRLPRLPRPRPCPLAFPRP	-2.432551455
360615	1865	RRIRPRRPRLPRPRPHPLPFPRP	-2.431838134
83813	1866	RKIRPRPPRLPRPRPRPLLFRRP	-2.431643517
64835	1867	RIIRPRPPRLPRPRPRPLLFTRP	-2.431638658
167234	1868	RRIRHRPPRLPRPRLRPLRFPRP	-2.430089659
32725	1869	QKIRHRPPRLPRPRPRPLPFPRP	-2.429395877
215245	1870	RRIRPRLPRLPRPRPRPVAFPRP	-2.429075925
75996	1871	RKIRHRPTRLPRPRPRPLPFPRP	-2.428244641
180924	1872	RRIRLRPPRLPRPRPCPLPFHRP	-2.42804117
145915	1873	RRIKSRPPRLPRPRQRPLPIPRP	-2.427826902
291407	1874	RRIRPRPPRLPRPRPRPLPF*RP	-2.427549141
295086	1875	RRIRPRPPRLPRPRQRPIPLPRP	-2.426951564
40022	1876	QRIRPRPPRLPRPRPHPLPFSRP	-2.426097791
373150	1877	RRIRPRSPRLPRPRSRTLPFPRP	-2.425204443
372002	1878	RRIRPRSPRLPRPRPRPLPFHRH	-2.42474575
181338	1879	RRIRLRPPRLPRPRPRPILFPRP	-2.424544411
173088	1880	RRIRHRSPRLPRPRPRSLPFPRP	-2.424466797
290334	1881	RRIRPRPPRLPRPRPRPFLFSRP	-2.424264835
298838	1882	RRIRPRPPRLPRQRPRPIPFPQP	-2.423288296
359568	1883	RRIRPRQPRLPRPRPRPLPFSRS	-2.422621174
83338	1884	RKIRPRPPRLPRPRPCPLPFPPP	-2.422482864
139187	1885	RRIKPRPPRLPRPRQRPLLFPRP	-2.421264982
437070	1886	RRIRYRPPRLPRPRPRPLPFSRP	-2.421097335
371836	1887	RRIRPRSPRLPRPRPRPIPVPRS	-2.420954656
373193	1888	RRIRPRSPRLPRPRTRPLPFPRA	-2.420541249
40088	1889	QRIRPRPPRLPRPRPPPLRFPRP	-2.420500393
463989	1890	RRLRPRPPRLPRPRPCPLRFPRP	-2.420245766
455871	1891	RRKTPRSPRLPRPRPRPLPFPRP	-2.419297943
512370	1892	WRIRARPPRLPRPRPRPILFPRP	-2.418583307
295528	1893	RRIRPRPPRLPRPRRRPLPFPRH	-2.417802975
290721	1894	RRIRPRPPRLPRPRPRPIPLPWP	-2.417243807
293475	1895	RRIRPRPPRLPRPRPRRLPFSRP	-2.417098595
372007	1896	RRIRPRSPRLPRPRPRPLPFHRT	-2.416037269
458572	1897	RRLRHRSPRLPRPRPRPLPFPRP	-2.415965971
292629	1898	RRIRPRPPRLPRPRPRPLSYPWP	-2.415505958
432229	1899	RRIRTRPPRLPRPRLRPIPFPRP	-2.415404259
291062	1900	RRIRPRPPRLPRPRPRPLALPRS	-2.413937923
359237	1901	RRIRPRQPRLPKPRPRPLPFPRP	-2.41388338
35365	1902	QRIRHRPPRLPRPRPRPLPFHRP	-2.41385323
416143	1903	RRIRSRPPRLPRPRPRSLPFPRF	-2.412105774
215076	1904	RRIRPRLPRLPRPRPRPLPFHRS	-2.410848986
83623	1905	RKIRPRPPRLPRPRPRLLPFPLP	-2.409924988
162679	1906	RRIRHRLPRLPRPRPHPLPFPRP	-2.409416381
180861	1907	RRIRLRPPRLPRPRLRPLSLPRP	-2.408952514
146824	1908	RRIKYRPPRLPRPRPRPLPFPRP	-2.407734675
386589	1909	RRIRPRVPRLPRPRPRPLPFSRP	-2.407398145
174398	1910	RRIRIRPPRLPRPCPRPLPFPRP	-2.407339018
291676	1911	RRIRPRPPRLPRPRPRPLPFRGP	-2.406689624
449502	1912	RRKRPRPHRLPRPRPRPLPFPWP	-2.406195734
349140	1913	RRIRPRPSRLPRPRQRTLPFPRP	-2.405703248
180663	1914	RRIRLRPPRLPRPLPRPIPFPRP	-2.403888666
143827	1915	RRIKPRSPRLPRPRPRTLPFPRP	-2.403808624
181580	1916	RRIRLRPPRLPRPRPRPLPIPWP	-2.403250924
349085	1917	RRIRPRPSRLPRPRQRPFPFPRP	-2.402800688
454175	1918	RRKRPRSPRLPRPRPRPLRFPRP	-2.402742359
188611	1919	RRIRNRPPRLPRPRPRSLPFPRP	-2.402035511
486699	1920	RRVRLRPPRLPKPRPRPLPFPRP	-2.401600827
291951	1921	RRIRPRPPRLPRPRPRPLPLPRY	-2.401153602
218914	1922	RRIRPRPARLPRPRPRPLQFPRP	-2.400636808
427219	1923	RRIRSRSPRLPRPRSRPLPFPRS	-2.400608828
64928	1924	RIIRPRPPRLPRPRPRPLPFTQP	-2.400343522
294859	1925	RRIRPRPPRLPRPRQCPLPFSRP	-2.399982993
285865	1926	RRIRPRPPRLPRPRLRPLALPRP	-2.399957
175743	1927	RRIRLRAPRLPRPRPRLLPFPRP	-2.399561841
447744	1928	RRKRARPPRLPRPRPRSLPFPRP	-2.399549305
416210	1929	RRIRSRPPRLPRPRPRTLPFHRP	-2.398778973
482841	1930	RRTRPRPPRLPRPRPRPLPIPRS	-2.398568739
372018	1931	RRIRPRSPRLPRPRPRPLPFLQP	-2.398262887
182035	1932	RRIRLRPPRLPRPRSCPLPFPRP	-2.398158688
361996	1933	RRIRPRSHRLPRPRPRPISFPRP	-2.398093159
404729	1934	RRIRSRLPRLPRPRPRLLPFPRP	-2.397660792
491653	1935	RRVRPRRPRLPRPRPRPLPFPRP	-2.397436888
171698	1936	RRIRHRPSRLPRPRPRPLPFPLP	-2.396003637
415954	1937	RRIRSRPPRLPRPRPRPSPFPWP	-2.3959846
95224	1938	RKTRPRPPRLPRPRPRPLPFLRP	-2.395921244
295368	1939	RRIRPRPPRLPRPRQRSIPFPRP	-2.393743719
372864	1940	RRIRPRSPRLPRPRQCPLPFPRP	-2.393606487
290090	1941	RRIRPRPPRLPRPRPRLLSFPLP	-2.393057323
295385	1942	RRIRPRPPRLPRPRQRSLPIPRP	-2.392868809
294080	1943	RRIRPRPPRLPRPRPRTLPIPRS	-2.391370506
173123	1944	RRIRHRSPRLPRPRTRPLPFPRP	-2.391356434
348226	1945	RRIRPRPSRLPRPRPRPLHFPRP	-2.389837677
463762	1946	RRLRPRPPRLPRPLPRPLSFPRP	-2.389584111
214804	1947	RRIRPRLPRLPRPRPCPLPFLRP	-2.389526002
372444	1948	RRIRPRSPRLPRPRPRPLVFPRP	-2.389410709
480914	1949	RRTRLRPPRLPRPRPRPLPFLRP	-2.38845457
159195	1950	RRIRCRPPRLPRPRPRPLPIPRP	-2.388423816
437058	1951	RRIRYRPPRLPRPRPRPLPFPRA	-2.38837604
40380	1952	QRIRPRPPRLPRPRPRPLPLLRP	-2.387372469
160543	1953	RRIRFRPPRLPRPRPRPLPFPLP	-2.387233771
59583	1954	RIIRARPPRLPRPRPRPLPFHRP	-2.386198604
359586	1955	RRIRPRQPRLPRPRPRPLPYPRP	-2.385987455
283335	1956	RRIRPRPPRLPRPHQRPLPIPRP	-2.38578078
356140	1957	RRIRPRPTRLPRPRPRPLPFPWH	-2.385673783
451219	1958	RRKRPRPPRLPRPHPRPLPFPWP	-2.384995358
280834	1959	RRIRPRPPRLPRPCQRPLPSPRP	-2.38494071
404281	1960	RRIRSRAPRLPRPRPRPVPFPRP	-2.383507731
468696	1961	RRLRPRSPRLPRPRPRPLPFRRP	-2.382997949
304977	1962	RRIRPRPPRLPRWRPCPLPFPRP	-2.382459154
404278	1963	RRIRSRAPRLPRPRPRPLTFPRP	-2.381028139
172403	1964	RRIRHRRPRLPRPRPRPLPFPRP	-2.380859149
292520	1965	RRIRPRPPRLPRPRPRPLSFTRH	-2.380770214
131641	1966	RRIKHRPPRLPRPRPRPIPFPRP	-2.380336532
35816	1967	QRIRLRPPRLPRPRPRPLAFPRP	-2.3798614
479755	1968	RRRRSRPPRLPRPRPRPLSFPRP	-2.37978387
372873	1969	RRIRPRSPRLPRPRQHPLPFPRP	-2.379452201
372689	1970	RRIRPRSPRLPRPRPRSLRFPRP	-2.379227376
145838	1971	RRIKSRPPRLPRPRPRPLPFPQS	-2.3792083
167447	1972	RRIRHRPPRLPRPRPHPLPSPRP	-2.378943266
40250	1973	QRIRPRPPRLPRPRPRPLIFPRP	-2.378795781
290825	1974	RRIRPRPPRLPRPRPRPISFSRP	-2.378254839
188526	1975	RRIRNRPHRLPRPRPRPLPFPRP	-2.377851562
372419	1976	RRIRPRSPRLPRPRPRPLTFPRL	-2.375445929
235824	1977	RRIRPRPLRLPRPRPRPLPFPLA	-2.37431172
434537	1978	RRIRTRRPRLPRPRPRPLPFPRP	-2.373427414
240946	1979	RRIRPRPNRLPRPRPRPLPFPQP	-2.373123369
160437	1980	RRIRFRPPRLPRPLPRPLPFPRP	-2.37280585
173016	1981	RRIRHRSPRLPRPRPRPLPFHRP	-2.372063347
361217	1982	RRIRPRSARLPRPRPRPLPFPWP	-2.371791677
218745	1983	RRIRPRPARLPRPRPRPIPFLRP	-2.371518572
289198	1984	RRIRPRPPRLPRPRPPPLPFPPS	-2.371228351
44677	1985	QRIRRRPPRLPRPRPRPLPFPRS	-2.370630212
171628	1986	RRIRHRPSRLPRPRPLPLPFPRP	-2.370500999
373115	1987	RRIRPRSPRLPRPRSRPLPLPRS	-2.370205971
43757	1988	QRIRPRSPRLPRPRPRPLPFPRL	-2.370053119
292710	1989	RRIRPRPPRLPRPRPRPLTLHRP	-2.370031728
180851	1990	RRIRLRPPRLPRPRLRPLPSPRP	-2.369940394
415266	1991	RRIRSRPPRLPRPRPRPFAFPRP	-2.36968901
371538	1992	RRIRPRSPRLPRPRPR*LPFPRP	-2.369240373
181094	1993	RRIRLRPPRLPRPRPHPLRFPRP	-2.368502247
464306	1994	RRLRPRPPRLPRPRPRPIPFPWP	-2.368481716
181222	1995	RRIRLRPPRLPRPRPRALPFPRS	-2.368388815
289562	1996	RRIRPRPPRLPRPRPRALPFPPP	-2.368275893
414885	1997	RRIRSRPPRLPRPRPHPSPFPRP	-2.368255197
167677	1998	RRIRHRPPRLPRPRPRPIPFHRP	-2.367489608
88728	1999	RKIRPRRPRLPRPRPRPLPFPRP	-2.366971414
[truncated: 599,552 more rows]
