# Supplementary material for: Optimization of the antimicrobial peptide Bac7 by deep mutational scanning
Source: BMC Biol. 2022 May 16;20:114. doi: 10.1186/s12915-022-01304-4 (PMC9112550; doi:10.1186/s12915-022-01304-4)
Supplement: Supplementary file 4 — Additional file 4. NGS read counts for each peptide of the site-saturation library. [file 12915_2022_1304_MOESM4_ESM.csv]

ID	Sequence	t0A	t0B	t0C	t2A	t2B	t2C	t4A	t4B	t4C	t5A	t5B	t5C
1	RRIRDRPPRLPRPRPRPGDDPRP	27	39	54	70	29	43	18	12	58	50	58	61
2	RRIRDRPPRLPRPRPRPGDGPRP	27	35	34	52	30	25	27	8	42	40	46	29
3	RRIRDRPPRLPRPRPRPGDVPRP	11	15	17	15	9	8	3	5	11	16	21	20
4	RRIRDRPPRLPRPRPRPGDNPRP	13	14	11	19	5	18	16	20	43	101	103	108
5	RRIRDRPPRLPRPRPRPGDSPRP	17	13	18	12	9	12	11	1	13	14	14	15
6	RRIRDRPPRLPRPRPRPGDIPRP	6	4	5	7	2	2	1	2	1	2	5	4
7	RRIRDRPPRLPRPRPRPGDYPRP	17	10	23	7	4	9	4	3	18	14	17	16
8	RRIRDRPPRLPRPRPRPGDCPRP	10	8	9	2	5	9	5	2	6	12	6	13
9	RRIRDRPPRLPRPRPRPGDFPRP	0	1	0	1	0	0	0	0	0	0	0	2
10	RRIRDRPPRLPRPRPRPGDHPRP	3	4	3	6	0	6	0	1	4	4	2	1
11	RRIRDRPPRLPRPRPRPGDRPRP	7	11	10	11	6	6	3	1	8	10	8	14
12	RRIRDRPPRLPRPRPRPGDLPRP	58	53	56	52	31	56	24	12	45	37	67	44
13	RRIRDRPPRLPRPRPRPGGDPRP	74	87	98	132	56	69	70	25	110	135	175	148
14	RRIRDRPPRLPRPRPRPGGGPRP	181	164	281	247	146	167	191	71	280	165	248	181
15	RRIRDRPPRLPRPRPRPGGVPRP	73	83	106	116	52	59	38	32	76	58	77	78
16	RRIRDRPPRLPRPRPRPGGNPRP	19	24	25	20	7	20	11	1	13	8	19	20
17	RRIRDRPPRLPRPRPRPGGSPRP	29	25	50	43	15	24	18	8	29	31	35	30
18	RRIRDRPPRLPRPRPRPGGIPRP	59	49	67	74	28	38	18	15	49	42	43	58
19	RRIRDRPPRLPRPRPRPGGYPRP	15	13	12	15	8	5	6	1	13	4	15	6
20	RRIRDRPPRLPRPRPRPGGCPRP	52	57	76	79	43	42	33	26	65	45	72	54
21	RRIRDRPPRLPRPRPRPGGFPRP	19	13	33	26	4	12	11	5	16	13	13	5
22	RRIRDRPPRLPRPRPRPGGHPRP	53	36	78	66	30	45	15	15	54	50	55	46
23	RRIRDRPPRLPRPRPRPGGRPRP	103	89	112	112	71	88	68	23	100	93	117	81
24	RRIRDRPPRLPRPRPRPGGLPRP	25	24	38	34	13	22	9	14	35	23	35	25
25	RRIRDRPPRLPRPRPRPGVDPRP	15	12	9	20	15	11	9	7	30	18	22	26
26	RRIRDRPPRLPRPRPRPGVGPRP	54	60	76	69	32	47	34	17	68	49	61	47
27	RRIRDRPPRLPRPRPRPGVVPRP	48	43	76	67	30	53	35	17	68	58	66	66
28	RRIRDRPPRLPRPRPRPGVNPRP	3	2	1	5	1	2	1	3	1	2	5	9
29	RRIRDRPPRLPRPRPRPGVSPRP	49	43	48	40	21	33	17	11	40	35	43	44
30	RRIRDRPPRLPRPRPRPGVIPRP	0	1	1	0	1	2	0	0	1	2	0	1
31	RRIRDRPPRLPRPRPRPGVYPRP	3	3	1	3	0	0	1	0	3	1	1	0
32	RRIRDRPPRLPRPRPRPGVCPRP	32	23	42	33	23	25	16	9	32	18	42	24
33	RRIRDRPPRLPRPRPRPGVFPRP	4	4	1	6	2	2	1	0	3	1	1	3
34	RRIRDRPPRLPRPRPRPGVHPRP	0	0	2	2	0	0	0	0	0	1	2	2
35	RRIRDRPPRLPRPRPRPGVRPRP	17	14	9	18	7	7	8	4	18	16	13	11
36	RRIRDRPPRLPRPRPRPGVLPRP	36	14	23	24	16	13	6	3	16	14	21	16
37	RRIRDRPPRLPRPRPRPGNDPRP	9	6	10	7	0	3	5	2	5	7	7	12
38	RRIRDRPPRLPRPRPRPGNGPRP	29	19	25	32	11	20	10	4	22	19	22	21
39	RRIRDRPPRLPRPRPRPGNVPRP	4	3	6	4	5	5	1	1	1	3	3	6
40	RRIRDRPPRLPRPRPRPGNNPRP	14	8	12	8	1	5	4	1	5	6	6	8
41	RRIRDRPPRLPRPRPRPGNSPRP	8	0	6	3	0	2	1	1	1	1	5	3
42	RRIRDRPPRLPRPRPRPGNIPRP	0	3	4	0	1	0	0	0	2	2	1	1
43	RRIRDRPPRLPRPRPRPGNYPRP	7	14	10	11	8	6	2	4	5	11	5	11
44	RRIRDRPPRLPRPRPRPGNCPRP	3	1	6	12	1	2	3	4	0	2	5	5
45	RRIRDRPPRLPRPRPRPGNFPRP	29	18	19	24	7	16	7	5	10	19	13	16
46	RRIRDRPPRLPRPRPRPGNHPRP	0	0	1	1	0	0	0	0	1	0	0	0
47	RRIRDRPPRLPRPRPRPGNRPRP	0	0	2	0	1	0	0	0	0	0	2	0
48	RRIRDRPPRLPRPRPRPGNLPRP	2	2	1	1	0	0	0	0	1	1	0	0
49	RRIRDRPPRLPRPRPRPGSDPRP	19	17	24	28	13	20	10	8	22	13	25	18
50	RRIRDRPPRLPRPRPRPGSGPRP	81	84	104	109	54	77	40	25	102	74	76	82
51	RRIRDRPPRLPRPRPRPGSVPRP	11	8	17	11	5	11	5	3	11	6	8	14
52	RRIRDRPPRLPRPRPRPGSNPRP	23	25	33	15	12	11	4	3	22	12	13	16
53	RRIRDRPPRLPRPRPRPGSSPRP	64	67	87	73	25	51	24	18	54	52	51	69
54	RRIRDRPPRLPRPRPRPGSIPRP	3	4	4	2	0	2	2	1	2	1	4	7
55	RRIRDRPPRLPRPRPRPGSYPRP	10	7	13	7	4	5	1	3	6	3	5	5
56	RRIRDRPPRLPRPRPRPGSCPRP	7	6	13	9	9	2	5	2	7	7	8	11
57	RRIRDRPPRLPRPRPRPGSFPRP	9	11	11	14	4	13	5	0	10	8	12	7
58	RRIRDRPPRLPRPRPRPGSHPRP	13	5	7	12	3	11	4	3	10	7	13	6
59	RRIRDRPPRLPRPRPRPGSRPRP	25	36	43	43	28	36	8	4	35	32	49	32
60	RRIRDRPPRLPRPRPRPGSLPRP	20	19	17	26	12	10	5	3	14	10	19	15
61	RRIRDRPPRLPRPRPRPGIDPRP	10	12	12	13	4	4	2	0	6	8	9	14
62	RRIRDRPPRLPRPRPRPGIGPRP	38	22	28	41	14	14	22	12	30	34	37	25
63	RRIRDRPPRLPRPRPRPGIVPRP	26	26	36	23	14	27	10	4	30	37	41	44
64	RRIRDRPPRLPRPRPRPGINPRP	27	22	26	26	13	19	9	3	22	15	21	35
65	RRIRDRPPRLPRPRPRPGISPRP	6	2	7	5	4	4	1	2	3	6	3	4
66	RRIRDRPPRLPRPRPRPGIIPRP	15	10	8	9	6	6	0	0	9	10	14	5
67	RRIRDRPPRLPRPRPRPGIYPRP	5	3	11	6	4	5	1	0	3	1	2	2
68	RRIRDRPPRLPRPRPRPGICPRP	7	10	8	8	3	5	3	1	4	3	3	1
69	RRIRDRPPRLPRPRPRPGIFPRP	9	12	10	11	5	5	7	1	7	8	9	4
70	RRIRDRPPRLPRPRPRPGIHPRP	17	20	28	17	2	14	2	2	6	15	9	16
71	RRIRDRPPRLPRPRPRPGIRPRP	17	23	23	21	7	17	7	0	14	8	15	18
72	RRIRDRPPRLPRPRPRPGILPRP	14	21	25	21	7	12	0	5	13	16	19	17
73	RRIRDRPPRLPRPRPRPGYDPRP	7	11	20	17	7	15	5	3	8	13	12	18
74	RRIRDRPPRLPRPRPRPGYGPRP	71	58	80	86	32	49	19	19	39	56	57	49
75	RRIRDRPPRLPRPRPRPGYVPRP	53	47	58	52	23	38	11	11	33	41	41	46
76	RRIRDRPPRLPRPRPRPGYNPRP	23	18	30	35	14	12	5	4	16	17	22	18
77	RRIRDRPPRLPRPRPRPGYSPRP	30	25	48	27	13	24	7	1	15	21	29	21
78	RRIRDRPPRLPRPRPRPGYIPRP	19	20	31	15	13	29	2	2	17	13	19	15
79	RRIRDRPPRLPRPRPRPGYYPRP	12	10	10	15	4	2	1	6	10	2	10	8
80	RRIRDRPPRLPRPRPRPGYCPRP	19	25	37	30	10	16	3	4	8	14	17	22
81	RRIRDRPPRLPRPRPRPGYFPRP	26	24	35	25	2	16	3	2	6	16	23	23
82	RRIRDRPPRLPRPRPRPGYHPRP	9	6	9	8	2	1	0	2	5	10	10	2
83	RRIRDRPPRLPRPRPRPGYRPRP	38	34	35	47	12	20	14	3	29	22	23	23
84	RRIRDRPPRLPRPRPRPGYLPRP	16	30	33	15	14	20	4	3	12	13	16	18
85	RRIRDRPPRLPRPRPRPGCDPRP	101	123	173	189	75	107	72	48	168	144	204	166
86	RRIRDRPPRLPRPRPRPGCGPRP	552	478	638	687	349	481	372	202	707	577	719	603
87	RRIRDRPPRLPRPRPRPGCVPRP	357	334	464	468	199	279	204	131	373	379	408	436
88	RRIRDRPPRLPRPRPRPGCNPRP	35	33	26	32	14	22	8	11	23	21	33	34
89	RRIRDRPPRLPRPRPRPGCSPRP	76	57	69	80	32	43	26	19	59	81	81	82
90	RRIRDRPPRLPRPRPRPGCIPRP	23	22	23	25	10	20	5	0	19	15	34	18
91	RRIRDRPPRLPRPRPRPGCYPRP	61	48	68	60	24	32	20	14	41	44	55	55
92	RRIRDRPPRLPRPRPRPGCCPRP	191	155	199	240	105	159	96	52	201	202	244	211
93	RRIRDRPPRLPRPRPRPGCFPRP	110	129	152	143	75	97	63	48	127	117	119	153
94	RRIRDRPPRLPRPRPRPGCHPRP	13	11	22	17	11	15	6	2	18	5	18	9
95	RRIRDRPPRLPRPRPRPGCRPRP	106	66	108	110	51	75	39	17	114	97	104	89
96	RRIRDRPPRLPRPRPRPGCLPRP	45	65	54	59	35	46	28	19	60	64	61	60
97	RRIRDRPPRLPRPRPRPGFDPRP	25	32	32	37	15	28	23	13	38	38	46	25
98	RRIRDRPPRLPRPRPRPGFGPRP	80	77	90	99	37	57	46	17	61	62	76	70
99	RRIRDRPPRLPRPRPRPGFVPRP	67	69	92	64	36	60	31	14	57	61	58	52
100	RRIRDRPPRLPRPRPRPGFNPRP	13	25	22	24	12	12	10	7	10	18	13	10
101	RRIRDRPPRLPRPRPRPGFSPRP	21	24	30	27	12	22	7	2	33	36	18	26
102	RRIRDRPPRLPRPRPRPGFIPRP	5	10	5	7	1	6	0	1	2	5	2	4
103	RRIRDRPPRLPRPRPRPGFYPRP	70	72	79	75	31	51	30	14	43	42	69	52
104	RRIRDRPPRLPRPRPRPGFCPRP	67	72	112	92	48	64	44	28	84	75	85	79
105	RRIRDRPPRLPRPRPRPGFFPRP	98	100	145	105	57	81	41	35	109	72	93	97
106	RRIRDRPPRLPRPRPRPGFHPRP	26	29	33	46	10	18	9	6	24	27	13	24
107	RRIRDRPPRLPRPRPRPGFRPRP	32	33	37	43	18	40	15	8	33	39	34	33
108	RRIRDRPPRLPRPRPRPGFLPRP	46	42	44	77	30	40	18	15	40	68	73	57
109	RRIRDRPPRLPRPRPRPGHDPRP	10	13	7	13	8	3	3	4	11	8	8	11
110	RRIRDRPPRLPRPRPRPGHGPRP	24	25	33	36	17	24	7	6	20	17	15	24
111	RRIRDRPPRLPRPRPRPGHVPRP	8	16	12	7	3	12	5	0	8	8	7	2
112	RRIRDRPPRLPRPRPRPGHNPRP	5	3	10	9	0	5	2	1	1	3	8	4
113	RRIRDRPPRLPRPRPRPGHSPRP	0	1	0	0	0	0	0	0	0	0	0	0
114	RRIRDRPPRLPRPRPRPGHIPRP	5	13	11	7	5	6	3	1	5	11	10	8
115	RRIRDRPPRLPRPRPRPGHYPRP	5	4	4	5	3	2	0	1	5	2	4	1
116	RRIRDRPPRLPRPRPRPGHCPRP	0	1	0	1	0	0	0	0	0	0	0	1
117	RRIRDRPPRLPRPRPRPGHFPRP	23	24	31	27	16	23	6	7	19	14	26	16
118	RRIRDRPPRLPRPRPRPGHHPRP	19	20	32	32	13	20	9	3	23	21	15	14
119	RRIRDRPPRLPRPRPRPGHRPRP	16	11	16	21	8	7	3	2	10	9	13	9
120	RRIRDRPPRLPRPRPRPGHLPRP	0	1	0	1	0	1	0	0	1	0	0	1
121	RRIRDRPPRLPRPRPRPGRDPRP	51	48	76	76	39	36	17	12	61	40	54	40
122	RRIRDRPPRLPRPRPRPGRGPRP	66	64	91	118	47	63	61	17	81	75	66	68
123	RRIRDRPPRLPRPRPRPGRVPRP	29	22	34	29	8	17	12	6	26	24	14	16
124	RRIRDRPPRLPRPRPRPGRNPRP	25	20	29	27	8	14	5	2	8	17	21	9
125	RRIRDRPPRLPRPRPRPGRSPRP	11	14	23	12	7	13	6	2	14	14	21	10
126	RRIRDRPPRLPRPRPRPGRIPRP	29	30	39	25	9	18	11	5	17	22	19	23
127	RRIRDRPPRLPRPRPRPGRYPRP	33	34	38	49	18	21	11	3	22	26	38	24
128	RRIRDRPPRLPRPRPRPGRCPRP	66	57	75	88	39	54	26	29	65	51	66	33
129	RRIRDRPPRLPRPRPRPGRFPRP	28	11	30	19	11	17	11	7	23	21	28	23
130	RRIRDRPPRLPRPRPRPGRHPRP	3	4	8	5	4	3	1	1	12	2	5	6
131	RRIRDRPPRLPRPRPRPGRRPRP	26	24	26	39	10	28	14	4	29	22	36	16
132	RRIRDRPPRLPRPRPRPGRLPRP	6	5	14	8	4	5	2	1	10	6	7	5
133	RRIRDRPPRLPRPRPRPGLDPRP	15	3	10	14	5	8	4	2	8	6	10	5
134	RRIRDRPPRLPRPRPRPGLGPRP	30	24	32	31	18	22	15	6	23	18	26	20
135	RRIRDRPPRLPRPRPRPGLVPRP	22	14	21	27	6	5	12	7	25	24	18	19
136	RRIRDRPPRLPRPRPRPGLNPRP	2	2	3	1	0	5	1	2	5	3	3	4
137	RRIRDRPPRLPRPRPRPGLSPRP	20	20	35	27	11	22	12	4	27	18	34	25
138	RRIRDRPPRLPRPRPRPGLIPRP	2	0	1	0	0	1	1	1	0	0	1	2
139	RRIRDRPPRLPRPRPRPGLYPRP	16	13	11	28	9	16	5	1	20	9	23	12
140	RRIRDRPPRLPRPRPRPGLCPRP	12	10	10	14	6	13	10	1	10	11	7	12
141	RRIRDRPPRLPRPRPRPGLFPRP	15	10	17	16	8	8	11	10	17	12	19	21
142	RRIRDRPPRLPRPRPRPGLHPRP	10	10	22	12	9	13	2	3	13	13	15	7
143	RRIRDRPPRLPRPRPRPGLRPRP	12	8	18	17	4	8	9	2	15	16	8	16
144	RRIRDRPPRLPRPRPRPGLLPRP	14	13	14	7	5	10	6	4	12	16	16	14
145	RRIRDRPPRLPRPRPRPEDDPRP	0	0	0	0	0	0	0	0	0	0	0	1
146	RRIRDRPPRLPRPRPRPEDGPRP	3	5	8	10	3	11	4	1	10	9	9	11
147	RRIRDRPPRLPRPRPRPEDVPRP	0	0	0	1	0	0	0	0	0	0	0	1
148	RRIRDRPPRLPRPRPRPEDNPRP	6	7	8	19	6	16	4	4	23	17	20	19
149	RRIRDRPPRLPRPRPRPEDSPRP	8	2	6	10	7	5	4	3	12	12	19	13
150	RRIRDRPPRLPRPRPRPEDIPRP	0	0	1	0	0	1	0	1	0	0	0	0
151	RRIRDRPPRLPRPRPRPEDYPRP	0	0	0	1	0	0	1	0	0	1	0	0
152	RRIRDRPPRLPRPRPRPEDCPRP	0	0	1	0	0	1	0	0	0	0	1	0
153	RRIRDRPPRLPRPRPRPEDFPRP	14	11	16	22	11	12	9	3	17	18	25	13
154	RRIRDRPPRLPRPRPRPEDHPRP	11	24	35	44	17	27	16	12	39	37	46	49
155	RRIRDRPPRLPRPRPRPEDRPRP	0	0	0	1	1	1	0	1	0	1	0	0
156	RRIRDRPPRLPRPRPRPEDLPRP	21	23	28	31	20	25	13	8	44	49	67	54
157	RRIRDRPPRLPRPRPRPEGDPRP	1	2	5	5	4	8	2	4	4	10	12	8
158	RRIRDRPPRLPRPRPRPEGGPRP	29	19	21	47	24	24	14	12	35	35	32	37
159	RRIRDRPPRLPRPRPRPEGVPRP	8	0	4	3	1	5	3	1	5	8	5	6
160	RRIRDRPPRLPRPRPRPEGNPRP	0	0	0	0	0	0	0	1	0	0	0	0
161	RRIRDRPPRLPRPRPRPEGSPRP	10	16	13	23	10	16	8	4	33	16	26	22
162	RRIRDRPPRLPRPRPRPEGIPRP	0	2	2	0	0	1	0	0	1	0	1	0
163	RRIRDRPPRLPRPRPRPEGYPRP	27	24	23	29	13	14	15	7	30	31	51	38
164	RRIRDRPPRLPRPRPRPEGCPRP	0	0	1	0	0	4	0	2	0	0	0	1
165	RRIRDRPPRLPRPRPRPEGFPRP	1	5	4	8	3	3	6	2	4	5	17	11
166	RRIRDRPPRLPRPRPRPEGHPRP	0	0	2	3	1	0	0	0	0	1	3	1
167	RRIRDRPPRLPRPRPRPEGRPRP	11	9	26	25	8	12	11	6	16	27	28	22
168	RRIRDRPPRLPRPRPRPEGLPRP	8	5	7	7	1	3	3	1	6	4	6	10
169	RRIRDRPPRLPRPRPRPEVDPRP	0	1	2	0	0	0	0	0	2	2	2	0
170	RRIRDRPPRLPRPRPRPEVGPRP	1	1	1	1	1	0	0	0	2	0	1	1
171	RRIRDRPPRLPRPRPRPEVVPRP	0	0	0	1	0	1	0	0	0	0	1	1
172	RRIRDRPPRLPRPRPRPEVNPRP	4	6	3	7	1	4	1	1	5	4	7	12
173	RRIRDRPPRLPRPRPRPEVSPRP	11	16	12	20	7	13	12	2	10	26	33	18
174	RRIRDRPPRLPRPRPRPEVIPRP	0	0	0	0	0	0	0	1	0	0	0	0
175	RRIRDRPPRLPRPRPRPEVYPRP	0	2	1	0	0	0	1	0	0	1	0	1
176	RRIRDRPPRLPRPRPRPEVCPRP	0	0	2	4	0	1	0	1	1	4	3	3
177	RRIRDRPPRLPRPRPRPEVFPRP	6	11	10	12	8	7	8	0	16	16	15	11
178	RRIRDRPPRLPRPRPRPEVHPRP	3	2	3	5	3	5	2	1	4	4	4	4
179	RRIRDRPPRLPRPRPRPEVRPRP	8	5	6	17	8	19	9	6	20	21	17	7
180	RRIRDRPPRLPRPRPRPEVLPRP	8	10	15	17	13	10	11	6	18	29	25	25
181	RRIRDRPPRLPRPRPRPENDPRP	2	5	9	3	6	10	2	2	14	10	8	9
182	RRIRDRPPRLPRPRPRPENGPRP	0	1	0	0	0	1	0	1	0	0	0	0
183	RRIRDRPPRLPRPRPRPENVPRP	3	4	1	5	1	2	2	1	6	3	4	6
184	RRIRDRPPRLPRPRPRPENNPRP	36	27	34	34	23	26	10	8	37	37	42	34
185	RRIRDRPPRLPRPRPRPENSPRP	3	2	4	5	3	3	1	0	5	2	7	5
186	RRIRDRPPRLPRPRPRPENIPRP	36	25	30	27	13	21	2	6	23	30	41	30
187	RRIRDRPPRLPRPRPRPENYPRP	5	3	6	5	1	2	1	1	6	3	3	4
188	RRIRDRPPRLPRPRPRPENCPRP	1	0	0	0	0	1	0	0	0	0	0	0
189	RRIRDRPPRLPRPRPRPENFPRP	1	0	1	0	0	1	1	0	1	1	1	0
190	RRIRDRPPRLPRPRPRPENHPRP	10	26	23	8	6	13	6	3	10	11	16	12
191	RRIRDRPPRLPRPRPRPENRPRP	3	2	4	2	0	1	0	0	5	1	3	4
192	RRIRDRPPRLPRPRPRPENLPRP	11	27	20	27	17	16	6	2	21	25	18	22
193	RRIRDRPPRLPRPRPRPESDPRP	2	0	1	1	2	1	0	1	0	5	1	3
194	RRIRDRPPRLPRPRPRPESGPRP	21	31	28	35	18	19	19	11	31	34	46	49
195	RRIRDRPPRLPRPRPRPESVPRP	4	3	2	1	0	1	0	2	1	6	3	0
196	RRIRDRPPRLPRPRPRPESNPRP	41	58	45	62	46	67	26	13	90	79	112	110
197	RRIRDRPPRLPRPRPRPESSPRP	4	9	7	9	4	10	5	1	11	14	8	20
198	RRIRDRPPRLPRPRPRPESIPRP	2	0	1	1	1	0	0	0	0	1	0	2
199	RRIRDRPPRLPRPRPRPESYPRP	0	0	1	1	0	1	0	0	1	1	1	1
200	RRIRDRPPRLPRPRPRPESCPRP	4	3	10	8	6	6	3	5	10	10	5	24
201	RRIRDRPPRLPRPRPRPESFPRP	4	8	3	6	3	4	0	1	3	6	8	1
202	RRIRDRPPRLPRPRPRPESHPRP	7	11	8	12	3	8	1	2	10	9	7	9
203	RRIRDRPPRLPRPRPRPESRPRP	2	1	1	2	0	1	1	1	0	1	1	1
204	RRIRDRPPRLPRPRPRPESLPRP	21	12	18	15	7	15	12	12	24	16	17	26
205	RRIRDRPPRLPRPRPRPEIDPRP	4	4	3	1	2	2	0	1	6	3	7	3
206	RRIRDRPPRLPRPRPRPEIGPRP	10	12	16	17	9	8	12	3	19	14	24	19
207	RRIRDRPPRLPRPRPRPEIVPRP	0	1	1	1	0	0	1	0	1	2	2	1
208	RRIRDRPPRLPRPRPRPEINPRP	15	21	13	20	14	13	9	5	25	23	34	30
209	RRIRDRPPRLPRPRPRPEISPRP	16	16	14	19	8	20	7	4	12	25	29	24
210	RRIRDRPPRLPRPRPRPEIIPRP	7	7	12	6	3	4	3	2	8	11	9	6
211	RRIRDRPPRLPRPRPRPEIYPRP	9	12	12	25	5	15	2	3	12	19	23	18
212	RRIRDRPPRLPRPRPRPEICPRP	0	0	0	0	0	0	0	0	1	0	1	2
213	RRIRDRPPRLPRPRPRPEIFPRP	1	1	1	0	0	0	0	0	1	0	0	2
214	RRIRDRPPRLPRPRPRPEIHPRP	11	7	14	23	10	14	8	2	18	17	22	16
215	RRIRDRPPRLPRPRPRPEIRPRP	0	0	0	0	0	0	0	0	0	0	1	0
216	RRIRDRPPRLPRPRPRPEILPRP	7	12	17	10	3	9	4	0	9	13	7	9
217	RRIRDRPPRLPRPRPRPEYDPRP	22	10	19	19	7	19	4	2	17	39	32	28
218	RRIRDRPPRLPRPRPRPEYGPRP	3	4	1	1	1	2	2	3	4	3	4	2
219	RRIRDRPPRLPRPRPRPEYVPRP	0	1	1	0	0	1	0	0	1	0	1	0
220	RRIRDRPPRLPRPRPRPEYNPRP	7	7	11	19	6	12	0	1	7	7	12	7
221	RRIRDRPPRLPRPRPRPEYSPRP	13	8	6	9	4	9	2	1	13	12	16	12
222	RRIRDRPPRLPRPRPRPEYIPRP	9	14	15	14	5	10	4	2	9	13	14	10
223	RRIRDRPPRLPRPRPRPEYYPRP	1	2	0	0	0	3	2	0	0	2	0	0
224	RRIRDRPPRLPRPRPRPEYCPRP	2	0	0	1	0	0	0	0	0	0	0	1
225	RRIRDRPPRLPRPRPRPEYFPRP	17	10	26	23	8	15	7	2	15	23	25	12
226	RRIRDRPPRLPRPRPRPEYHPRP	3	2	1	0	1	1	0	0	4	1	2	2
227	RRIRDRPPRLPRPRPRPEYRPRP	11	3	7	4	3	7	3	1	4	12	4	8
228	RRIRDRPPRLPRPRPRPEYLPRP	2	4	0	1	3	3	2	0	3	5	1	2
229	RRIRDRPPRLPRPRPRPECDPRP	40	32	48	94	32	63	31	21	86	94	116	94
230	RRIRDRPPRLPRPRPRPECGPRP	52	46	51	92	35	48	59	29	116	93	121	89
231	RRIRDRPPRLPRPRPRPECVPRP	12	25	26	28	18	22	20	9	41	34	52	47
232	RRIRDRPPRLPRPRPRPECNPRP	23	19	38	43	19	29	17	10	35	42	37	41
233	RRIRDRPPRLPRPRPRPECSPRP	2	7	4	2	1	4	1	1	4	2	9	3
234	RRIRDRPPRLPRPRPRPECIPRP	1	0	1	0	0	1	1	0	0	0	2	2
235	RRIRDRPPRLPRPRPRPECYPRP	7	6	10	9	4	10	2	0	9	15	12	13
236	RRIRDRPPRLPRPRPRPECCPRP	36	33	46	63	21	35	21	14	60	67	50	67
237	RRIRDRPPRLPRPRPRPECFPRP	17	13	25	34	11	21	7	21	41	34	56	33
238	RRIRDRPPRLPRPRPRPECHPRP	15	16	15	25	8	17	5	6	24	19	24	15
239	RRIRDRPPRLPRPRPRPECRPRP	11	6	11	18	7	13	7	4	21	11	19	11
240	RRIRDRPPRLPRPRPRPECLPRP	4	1	5	5	3	3	2	0	4	3	3	7
241	RRIRDRPPRLPRPRPRPEFDPRP	13	21	10	6	8	14	7	6	17	21	28	30
242	RRIRDRPPRLPRPRPRPEFGPRP	17	19	34	38	11	25	21	8	32	18	46	34
243	RRIRDRPPRLPRPRPRPEFVPRP	5	0	9	0	0	5	3	2	6	7	7	9
244	RRIRDRPPRLPRPRPRPEFNPRP	78	58	67	86	34	62	36	19	78	83	110	94
245	RRIRDRPPRLPRPRPRPEFSPRP	4	0	3	1	0	2	2	1	7	1	4	5
246	RRIRDRPPRLPRPRPRPEFIPRP	9	3	14	11	3	9	3	4	8	7	14	16
247	RRIRDRPPRLPRPRPRPEFYPRP	12	8	9	10	6	10	7	4	12	10	25	19
248	RRIRDRPPRLPRPRPRPEFCPRP	6	7	9	19	5	3	5	7	14	12	14	19
249	RRIRDRPPRLPRPRPRPEFFPRP	43	40	58	57	30	34	24	25	63	51	79	62
250	RRIRDRPPRLPRPRPRPEFHPRP	25	15	35	31	9	21	18	11	33	46	37	42
251	RRIRDRPPRLPRPRPRPEFRPRP	11	7	14	15	6	3	5	5	10	17	20	12
252	RRIRDRPPRLPRPRPRPEFLPRP	4	5	10	4	5	10	1	3	6	5	4	5
253	RRIRDRPPRLPRPRPRPEHDPRP	1	4	5	7	5	5	0	1	3	5	5	6
254	RRIRDRPPRLPRPRPRPEHGPRP	29	27	38	27	12	23	13	6	23	34	21	33
255	RRIRDRPPRLPRPRPRPEHVPRP	25	16	25	35	13	24	8	5	24	22	17	14
256	RRIRDRPPRLPRPRPRPEHNPRP	71	62	84	76	30	58	22	19	62	67	73	85
257	RRIRDRPPRLPRPRPRPEHSPRP	9	3	5	10	1	3	2	1	3	5	11	14
258	RRIRDRPPRLPRPRPRPEHIPRP	6	4	7	9	2	5	0	0	3	4	6	4
259	RRIRDRPPRLPRPRPRPEHYPRP	10	13	9	5	8	2	5	1	4	9	9	8
260	RRIRDRPPRLPRPRPRPEHCPRP	1	0	0	0	0	1	0	0	0	0	0	2
261	RRIRDRPPRLPRPRPRPEHFPRP	10	5	6	9	7	8	1	1	3	4	5	5
262	RRIRDRPPRLPRPRPRPEHHPRP	24	31	41	30	13	23	12	10	24	33	27	37
263	RRIRDRPPRLPRPRPRPEHRPRP	0	0	1	0	0	0	0	0	0	1	0	0
264	RRIRDRPPRLPRPRPRPEHLPRP	0	0	0	1	0	1	0	0	0	0	1	1
265	RRIRDRPPRLPRPRPRPERDPRP	11	11	24	33	10	19	7	7	14	11	11	12
266	RRIRDRPPRLPRPRPRPERGPRP	8	7	5	7	6	3	6	4	9	8	11	9
267	RRIRDRPPRLPRPRPRPERVPRP	43	27	35	47	33	26	14	12	36	33	39	38
268	RRIRDRPPRLPRPRPRPERNPRP	8	7	15	16	3	7	6	5	8	11	14	10
269	RRIRDRPPRLPRPRPRPERSPRP	17	13	14	12	11	14	7	6	12	14	15	18
270	RRIRDRPPRLPRPRPRPERIPRP	1	0	1	1	0	0	0	0	0	1	1	0
271	RRIRDRPPRLPRPRPRPERYPRP	0	0	2	0	1	0	0	1	0	0	1	1
272	RRIRDRPPRLPRPRPRPERCPRP	6	4	10	6	3	8	5	4	9	2	13	4
273	RRIRDRPPRLPRPRPRPERFPRP	10	5	6	6	10	3	2	5	11	7	10	10
274	RRIRDRPPRLPRPRPRPERHPRP	5	15	10	13	9	3	14	3	14	11	18	8
275	RRIRDRPPRLPRPRPRPERRPRP	5	3	5	9	5	3	1	0	6	3	0	3
276	RRIRDRPPRLPRPRPRPERLPRP	19	10	20	14	9	15	15	3	23	21	20	15
277	RRIRDRPPRLPRPRPRPELDPRP	5	4	12	26	8	13	7	5	18	14	21	24
278	RRIRDRPPRLPRPRPRPELGPRP	7	11	15	19	10	17	13	5	29	18	25	27
279	RRIRDRPPRLPRPRPRPELVPRP	2	1	0	1	1	0	0	1	0	2	3	0
280	RRIRDRPPRLPRPRPRPELNPRP	11	24	23	23	14	43	16	7	36	33	43	34
281	RRIRDRPPRLPRPRPRPELSPRP	3	3	4	3	3	2	3	4	11	9	10	4
282	RRIRDRPPRLPRPRPRPELIPRP	1	0	0	0	0	1	0	0	2	2	0	0
283	RRIRDRPPRLPRPRPRPELYPRP	31	31	26	48	19	30	26	15	41	43	68	56
284	RRIRDRPPRLPRPRPRPELCPRP	0	1	1	2	0	0	0	0	0	0	1	1
285	RRIRDRPPRLPRPRPRPELFPRP	1	0	0	0	2	0	3	0	1	2	3	1
286	RRIRDRPPRLPRPRPRPELHPRP	25	25	24	24	14	19	9	7	29	22	35	30
287	RRIRDRPPRLPRPRPRPELRPRP	9	15	19	13	11	14	9	5	21	15	16	11
288	RRIRDRPPRLPRPRPRPELLPRP	1	1	3	0	0	2	0	1	1	3	0	1
289	RRIRDRPPRLPRPRPRPDDDPRP	0	0	0	1	0	0	0	0	0	0	0	2
290	RRIRDRPPRLPRPRPRPDDGPRP	0	0	0	0	0	0	0	0	0	1	0	0
291	RRIRDRPPRLPRPRPRPDDVPRP	10	4	5	9	3	8	1	2	17	9	9	21
292	RRIRDRPPRLPRPRPRPDDNPRP	8	7	10	17	8	5	3	1	12	13	6	8
293	RRIRDRPPRLPRPRPRPDDSPRP	5	8	3	4	1	1	0	1	5	3	5	8
294	RRIRDRPPRLPRPRPRPDDIPRP	0	0	0	0	0	1	0	0	0	0	0	1
295	RRIRDRPPRLPRPRPRPDDYPRP	0	0	0	0	0	0	0	0	0	0	0	1
296	RRIRDRPPRLPRPRPRPDDCPRP	1	0	0	0	1	0	0	0	0	0	0	0
297	RRIRDRPPRLPRPRPRPDDFPRP	0	0	0	0	0	0	0	0	0	0	0	0
298	RRIRDRPPRLPRPRPRPDDHPRP	0	0	0	0	1	1	0	0	1	0	0	0
299	RRIRDRPPRLPRPRPRPDDRPRP	5	7	10	8	4	8	3	2	7	10	9	5
300	RRIRDRPPRLPRPRPRPDDLPRP	1	0	1	1	0	1	1	0	0	0	0	0
301	RRIRDRPPRLPRPRPRPDGDPRP	0	0	1	0	1	0	0	0	0	0	0	0
302	RRIRDRPPRLPRPRPRPDGGPRP	4	2	4	9	3	2	0	0	5	3	10	10
303	RRIRDRPPRLPRPRPRPDGVPRP	0	1	1	1	0	0	0	0	0	0	0	0
304	RRIRDRPPRLPRPRPRPDGNPRP	0	0	0	2	0	0	0	0	0	0	1	1
305	RRIRDRPPRLPRPRPRPDGSPRP	6	0	5	7	2	5	1	1	5	4	6	5
306	RRIRDRPPRLPRPRPRPDGIPRP	0	0	2	1	0	0	0	0	0	0	0	0
307	RRIRDRPPRLPRPRPRPDGYPRP	1	1	0	1	0	0	0	0	0	0	1	0
308	RRIRDRPPRLPRPRPRPDGCPRP	4	2	3	5	2	8	0	2	9	6	11	9
309	RRIRDRPPRLPRPRPRPDGFPRP	0	1	1	4	0	0	1	1	0	0	0	5
310	RRIRDRPPRLPRPRPRPDGHPRP	0	0	0	0	0	0	0	0	0	0	0	0
311	RRIRDRPPRLPRPRPRPDGRPRP	5	7	10	16	5	13	7	5	8	10	10	9
312	RRIRDRPPRLPRPRPRPDGLPRP	11	9	8	14	5	9	2	4	8	14	17	13
313	RRIRDRPPRLPRPRPRPDVDPRP	0	0	0	0	0	1	0	1	0	0	1	1
314	RRIRDRPPRLPRPRPRPDVGPRP	9	9	11	9	7	12	4	1	16	9	21	12
315	RRIRDRPPRLPRPRPRPDVVPRP	0	3	3	5	2	2	0	1	1	2	2	4
316	RRIRDRPPRLPRPRPRPDVNPRP	11	10	12	15	7	13	6	2	12	17	19	13
317	RRIRDRPPRLPRPRPRPDVSPRP	0	0	1	0	0	2	0	0	0	0	0	0
318	RRIRDRPPRLPRPRPRPDVIPRP	3	4	1	2	1	0	0	0	3	3	4	1
319	RRIRDRPPRLPRPRPRPDVYPRP	0	1	0	0	0	0	0	0	0	1	0	0
320	RRIRDRPPRLPRPRPRPDVCPRP	6	18	10	14	2	8	8	3	26	11	22	15
321	RRIRDRPPRLPRPRPRPDVFPRP	0	0	0	0	0	0	0	1	1	1	0	0
322	RRIRDRPPRLPRPRPRPDVHPRP	7	12	14	16	5	9	2	2	21	23	21	12
323	RRIRDRPPRLPRPRPRPDVRPRP	0	0	1	3	0	0	0	0	2	0	0	0
324	RRIRDRPPRLPRPRPRPDVLPRP	1	0	0	0	0	0	0	0	1	1	1	1
325	RRIRDRPPRLPRPRPRPDNDPRP	12	11	22	23	15	26	8	2	16	25	38	29
326	RRIRDRPPRLPRPRPRPDNGPRP	11	14	11	10	5	11	2	0	7	7	16	8
327	RRIRDRPPRLPRPRPRPDNVPRP	18	18	31	23	5	11	4	1	15	26	15	20
328	RRIRDRPPRLPRPRPRPDNNPRP	9	26	33	27	10	13	6	4	14	21	19	25
329	RRIRDRPPRLPRPRPRPDNSPRP	3	2	9	12	6	8	1	1	5	7	7	6
330	RRIRDRPPRLPRPRPRPDNIPRP	7	13	12	16	5	10	0	3	7	14	12	13
331	RRIRDRPPRLPRPRPRPDNYPRP	37	36	32	35	12	25	8	6	23	31	35	27
332	RRIRDRPPRLPRPRPRPDNCPRP	0	0	0	0	0	0	0	0	0	1	2	0
333	RRIRDRPPRLPRPRPRPDNFPRP	0	0	0	2	1	0	0	0	1	0	0	0
334	RRIRDRPPRLPRPRPRPDNHPRP	22	32	38	18	5	24	10	2	24	20	24	29
335	RRIRDRPPRLPRPRPRPDNRPRP	6	3	4	4	0	3	5	1	3	4	5	3
336	RRIRDRPPRLPRPRPRPDNLPRP	0	0	0	1	0	0	1	0	1	2	1	1
337	RRIRDRPPRLPRPRPRPDSDPRP	0	0	0	1	0	0	1	1	0	1	0	1
338	RRIRDRPPRLPRPRPRPDSGPRP	1	2	0	0	0	0	0	0	1	0	0	0
339	RRIRDRPPRLPRPRPRPDSVPRP	0	2	2	0	0	1	1	0	0	1	0	1
340	RRIRDRPPRLPRPRPRPDSNPRP	31	35	35	40	23	36	11	7	37	34	40	42
341	RRIRDRPPRLPRPRPRPDSSPRP	0	0	0	0	0	1	2	1	0	0	0	0
342	RRIRDRPPRLPRPRPRPDSIPRP	29	24	23	32	6	19	6	10	17	17	24	29
343	RRIRDRPPRLPRPRPRPDSYPRP	1	1	1	0	0	0	0	0	0	0	1	0
344	RRIRDRPPRLPRPRPRPDSCPRP	16	16	19	9	13	9	3	4	16	27	30	24
345	RRIRDRPPRLPRPRPRPDSFPRP	2	1	0	1	0	0	0	0	2	0	0	1
346	RRIRDRPPRLPRPRPRPDSHPRP	0	1	1	0	0	0	0	0	2	0	2	1
347	RRIRDRPPRLPRPRPRPDSRPRP	2	2	1	0	2	0	0	0	2	0	1	0
348	RRIRDRPPRLPRPRPRPDSLPRP	0	3	0	0	0	0	1	0	1	1	1	0
349	RRIRDRPPRLPRPRPRPDIDPRP	0	0	1	0	0	0	0	0	0	0	1	1
350	RRIRDRPPRLPRPRPRPDIGPRP	0	0	0	0	0	0	0	1	0	0	0	0
351	RRIRDRPPRLPRPRPRPDIVPRP	5	2	8	5	3	2	0	3	6	3	8	4
352	RRIRDRPPRLPRPRPRPDINPRP	34	30	39	41	22	42	11	11	48	47	76	57
353	RRIRDRPPRLPRPRPRPDISPRP	10	8	3	8	2	5	1	1	9	13	13	10
354	RRIRDRPPRLPRPRPRPDIIPRP	12	16	6	20	9	5	6	1	14	6	16	11
355	RRIRDRPPRLPRPRPRPDIYPRP	4	1	2	3	3	3	0	3	0	4	3	4
356	RRIRDRPPRLPRPRPRPDICPRP	2	1	1	0	0	0	0	0	0	0	0	1
357	RRIRDRPPRLPRPRPRPDIFPRP	26	15	28	21	9	20	7	7	22	29	37	31
358	RRIRDRPPRLPRPRPRPDIHPRP	2	2	2	3	0	0	1	0	1	0	1	0
359	RRIRDRPPRLPRPRPRPDIRPRP	0	0	0	0	0	0	0	0	0	1	0	2
360	RRIRDRPPRLPRPRPRPDILPRP	0	0	2	3	1	0	0	2	1	1	1	2
361	RRIRDRPPRLPRPRPRPDYDPRP	0	1	0	1	0	0	0	0	0	1	0	0
362	RRIRDRPPRLPRPRPRPDYGPRP	23	22	23	26	11	13	3	4	14	8	18	15
363	RRIRDRPPRLPRPRPRPDYVPRP	1	1	2	1	1	0	0	0	0	0	0	0
364	RRIRDRPPRLPRPRPRPDYNPRP	6	6	14	8	5	10	0	1	5	6	7	5
365	RRIRDRPPRLPRPRPRPDYSPRP	2	0	0	0	0	1	0	1	0	0	0	0
366	RRIRDRPPRLPRPRPRPDYIPRP	2	7	4	11	8	7	0	0	9	8	10	3
367	RRIRDRPPRLPRPRPRPDYYPRP	0	0	2	0	1	0	0	0	1	1	0	0
368	RRIRDRPPRLPRPRPRPDYCPRP	5	4	8	12	5	8	2	0	4	8	18	9
369	RRIRDRPPRLPRPRPRPDYFPRP	16	13	17	15	9	10	1	5	11	9	6	9
370	RRIRDRPPRLPRPRPRPDYHPRP	2	0	0	0	0	0	0	0	0	0	0	1
371	RRIRDRPPRLPRPRPRPDYRPRP	10	13	15	17	2	8	5	0	4	7	5	7
372	RRIRDRPPRLPRPRPRPDYLPRP	19	17	13	17	10	10	4	2	17	28	24	23
373	RRIRDRPPRLPRPRPRPDCDPRP	3	4	3	2	3	6	1	2	4	5	5	4
374	RRIRDRPPRLPRPRPRPDCGPRP	8	7	17	19	3	13	6	5	10	16	21	22
375	RRIRDRPPRLPRPRPRPDCVPRP	15	26	30	31	11	29	16	5	25	38	30	30
376	RRIRDRPPRLPRPRPRPDCNPRP	14	17	31	27	15	26	12	4	36	56	55	62
377	RRIRDRPPRLPRPRPRPDCSPRP	44	44	37	49	25	40	17	8	71	60	100	80
378	RRIRDRPPRLPRPRPRPDCIPRP	1	2	5	12	0	5	5	1	6	7	5	6
379	RRIRDRPPRLPRPRPRPDCYPRP	13	9	13	18	3	13	4	5	15	9	10	17
380	RRIRDRPPRLPRPRPRPDCCPRP	0	1	0	1	0	1	0	0	0	2	1	0
381	RRIRDRPPRLPRPRPRPDCFPRP	21	18	42	39	8	22	20	14	40	33	40	45
382	RRIRDRPPRLPRPRPRPDCHPRP	10	8	17	10	5	7	7	4	16	14	24	18
383	RRIRDRPPRLPRPRPRPDCRPRP	3	10	9	10	6	6	3	2	11	8	11	11
384	RRIRDRPPRLPRPRPRPDCLPRP	19	21	24	30	11	12	13	10	29	35	33	46
385	RRIRDRPPRLPRPRPRPDFDPRP	9	8	13	12	4	12	7	6	11	8	14	8
386	RRIRDRPPRLPRPRPRPDFGPRP	1	2	2	8	1	6	0	0	2	3	1	3
387	RRIRDRPPRLPRPRPRPDFVPRP	5	7	6	13	8	14	5	4	18	14	10	16
388	RRIRDRPPRLPRPRPRPDFNPRP	28	14	24	23	15	18	8	1	11	17	18	20
389	RRIRDRPPRLPRPRPRPDFSPRP	0	1	0	6	1	2	0	0	1	1	1	0
390	RRIRDRPPRLPRPRPRPDFIPRP	44	29	67	46	27	40	15	15	30	51	55	56
391	RRIRDRPPRLPRPRPRPDFYPRP	7	8	19	12	5	10	4	3	6	9	15	15
392	RRIRDRPPRLPRPRPRPDFCPRP	1	2	0	1	0	0	0	0	0	0	2	1
393	RRIRDRPPRLPRPRPRPDFFPRP	51	48	50	33	24	27	19	11	44	37	45	37
394	RRIRDRPPRLPRPRPRPDFHPRP	9	14	11	10	3	6	1	1	8	13	14	7
395	RRIRDRPPRLPRPRPRPDFRPRP	4	1	5	2	4	2	2	0	0	4	0	2
396	RRIRDRPPRLPRPRPRPDFLPRP	13	15	29	24	8	14	6	4	20	28	22	20
397	RRIRDRPPRLPRPRPRPDHDPRP	0	0	0	0	0	0	0	0	1	0	0	0
398	RRIRDRPPRLPRPRPRPDHGPRP	0	0	0	0	0	0	0	0	0	0	0	1
399	RRIRDRPPRLPRPRPRPDHVPRP	0	1	0	0	0	0	0	0	0	0	0	2
400	RRIRDRPPRLPRPRPRPDHNPRP	8	11	15	9	2	6	2	5	7	5	14	6
401	RRIRDRPPRLPRPRPRPDHSPRP	0	0	0	0	0	0	0	0	0	0	0	1
402	RRIRDRPPRLPRPRPRPDHIPRP	6	11	15	11	3	14	1	1	12	13	12	19
403	RRIRDRPPRLPRPRPRPDHYPRP	10	18	19	16	3	6	3	3	6	8	12	7
404	RRIRDRPPRLPRPRPRPDHCPRP	1	1	0	0	0	0	0	0	1	0	0	0
405	RRIRDRPPRLPRPRPRPDHFPRP	0	1	0	1	0	1	0	0	0	0	1	0
406	RRIRDRPPRLPRPRPRPDHHPRP	29	43	51	35	19	17	2	4	23	19	25	29
407	RRIRDRPPRLPRPRPRPDHRPRP	0	0	0	0	0	0	0	0	0	0	0	0
408	RRIRDRPPRLPRPRPRPDHLPRP	0	0	0	0	1	0	0	0	0	0	0	0
409	RRIRDRPPRLPRPRPRPDRDPRP	14	5	11	4	3	9	3	1	6	9	13	6
410	RRIRDRPPRLPRPRPRPDRGPRP	1	0	0	0	0	0	0	0	0	0	0	0
411	RRIRDRPPRLPRPRPRPDRVPRP	1	1	2	1	0	0	0	0	0	0	0	0
412	RRIRDRPPRLPRPRPRPDRNPRP	0	2	0	0	1	0	0	0	0	2	0	1
413	RRIRDRPPRLPRPRPRPDRSPRP	1	0	2	1	0	1	1	1	1	2	1	3
414	RRIRDRPPRLPRPRPRPDRIPRP	3	2	4	2	1	4	1	0	2	1	3	3
415	RRIRDRPPRLPRPRPRPDRYPRP	16	17	11	15	5	7	1	2	5	14	12	16
416	RRIRDRPPRLPRPRPRPDRCPRP	6	13	13	17	6	8	2	1	6	13	8	9
417	RRIRDRPPRLPRPRPRPDRFPRP	1	0	0	0	0	0	1	0	0	0	0	0
418	RRIRDRPPRLPRPRPRPDRHPRP	6	6	8	8	4	12	0	0	3	2	3	3
419	RRIRDRPPRLPRPRPRPDRRPRP	0	0	0	0	0	0	0	0	0	0	0	0
420	RRIRDRPPRLPRPRPRPDRLPRP	0	0	0	1	0	1	1	0	0	0	0	1
421	RRIRDRPPRLPRPRPRPDLDPRP	9	3	14	9	4	10	4	3	20	14	17	15
422	RRIRDRPPRLPRPRPRPDLGPRP	16	14	25	25	15	21	15	9	21	33	30	32
423	RRIRDRPPRLPRPRPRPDLVPRP	3	3	9	1	5	7	4	5	11	8	18	12
424	RRIRDRPPRLPRPRPRPDLNPRP	8	5	2	4	2	4	1	1	3	12	3	9
425	RRIRDRPPRLPRPRPRPDLSPRP	0	0	0	3	0	0	0	2	2	0	0	2
426	RRIRDRPPRLPRPRPRPDLIPRP	0	0	0	1	0	0	1	1	1	0	0	1
427	RRIRDRPPRLPRPRPRPDLYPRP	6	10	19	11	1	12	4	4	18	15	21	13
428	RRIRDRPPRLPRPRPRPDLCPRP	0	0	0	1	0	0	0	0	0	0	0	1
429	RRIRDRPPRLPRPRPRPDLFPRP	0	1	1	3	0	1	1	0	1	0	0	2
430	RRIRDRPPRLPRPRPRPDLHPRP	1	2	1	1	1	1	0	0	0	1	2	0
431	RRIRDRPPRLPRPRPRPDLRPRP	1	0	1	0	1	2	0	0	0	0	1	1
432	RRIRDRPPRLPRPRPRPDLLPRP	10	7	6	5	4	6	3	3	6	7	5	7
433	RRIRDRPPRLPRPRPRPVDDPRP	0	0	0	0	0	1	0	0	0	0	0	0
434	RRIRDRPPRLPRPRPRPVDGPRP	1	4	2	2	0	2	0	1	3	3	0	3
435	RRIRDRPPRLPRPRPRPVDVPRP	12	9	18	13	9	8	2	3	5	5	14	16
436	RRIRDRPPRLPRPRPRPVDNPRP	0	0	0	1	0	0	0	0	1	0	1	0
437	RRIRDRPPRLPRPRPRPVDSPRP	1	1	1	1	0	1	0	0	1	1	0	0
438	RRIRDRPPRLPRPRPRPVDIPRP	6	8	10	7	1	3	0	2	5	4	3	4
439	RRIRDRPPRLPRPRPRPVDYPRP	0	0	1	0	0	0	0	0	0	0	0	0
440	RRIRDRPPRLPRPRPRPVDCPRP	9	9	11	9	7	1	2	3	5	7	10	10
441	RRIRDRPPRLPRPRPRPVDFPRP	0	0	0	0	1	1	0	1	1	0	0	1
442	RRIRDRPPRLPRPRPRPVDHPRP	10	13	13	6	5	9	2	1	7	9	15	9
443	RRIRDRPPRLPRPRPRPVDRPRP	2	1	3	7	4	5	3	1	5	6	2	9
444	RRIRDRPPRLPRPRPRPVDLPRP	12	17	16	16	7	6	5	1	15	8	7	11
445	RRIRDRPPRLPRPRPRPVGDPRP	21	12	26	39	8	20	8	9	24	27	13	30
446	RRIRDRPPRLPRPRPRPVGGPRP	46	33	62	66	36	37	90	51	101	195	231	167
447	RRIRDRPPRLPRPRPRPVGVPRP	30	23	53	39	17	24	18	7	28	24	25	23
448	RRIRDRPPRLPRPRPRPVGNPRP	3	2	5	8	5	7	4	0	3	2	1	3
449	RRIRDRPPRLPRPRPRPVGSPRP	39	51	49	57	21	36	26	12	52	49	57	53
450	RRIRDRPPRLPRPRPRPVGIPRP	10	4	6	5	2	9	4	0	3	7	8	13
451	RRIRDRPPRLPRPRPRPVGYPRP	32	23	50	38	18	28	9	11	27	38	44	37
452	RRIRDRPPRLPRPRPRPVGCPRP	15	13	17	20	8	5	9	3	14	14	15	14
453	RRIRDRPPRLPRPRPRPVGFPRP	58	68	87	69	35	54	56	26	78	76	89	92
454	RRIRDRPPRLPRPRPRPVGHPRP	21	15	19	16	9	13	13	4	20	14	27	15
455	RRIRDRPPRLPRPRPRPVGRPRP	9	10	18	10	12	16	7	4	13	6	12	5
456	RRIRDRPPRLPRPRPRPVGLPRP	18	20	16	21	18	14	14	6	20	28	22	24
457	RRIRDRPPRLPRPRPRPVVDPRP	3	2	2	0	2	0	0	2	4	2	7	4
458	RRIRDRPPRLPRPRPRPVVGPRP	81	64	70	83	44	69	44	19	88	45	97	89
459	RRIRDRPPRLPRPRPRPVVVPRP	14	21	20	17	10	23	6	7	24	14	15	24
460	RRIRDRPPRLPRPRPRPVVNPRP	23	29	33	31	16	14	9	7	32	23	18	24
461	RRIRDRPPRLPRPRPRPVVSPRP	1	0	7	1	1	3	1	0	5	2	2	1
462	RRIRDRPPRLPRPRPRPVVIPRP	7	4	7	9	6	5	8	11	40	68	81	54
463	RRIRDRPPRLPRPRPRPVVYPRP	39	42	49	32	20	16	8	7	20	26	25	33
464	RRIRDRPPRLPRPRPRPVVCPRP	12	12	16	14	3	11	7	7	9	20	15	19
465	RRIRDRPPRLPRPRPRPVVFPRP	64	67	81	69	37	53	37	22	64	64	67	65
466	RRIRDRPPRLPRPRPRPVVHPRP	6	8	6	6	3	3	4	2	4	4	7	7
467	RRIRDRPPRLPRPRPRPVVRPRP	9	8	7	5	2	3	5	1	9	5	8	7
468	RRIRDRPPRLPRPRPRPVVLPRP	30	28	45	30	17	29	19	11	23	25	31	44
469	RRIRDRPPRLPRPRPRPVNDPRP	22	15	11	19	8	12	4	2	8	16	17	20
470	RRIRDRPPRLPRPRPRPVNGPRP	1	0	0	0	1	0	0	0	0	1	0	0
471	RRIRDRPPRLPRPRPRPVNVPRP	27	37	38	36	15	20	2	4	11	19	19	25
472	RRIRDRPPRLPRPRPRPVNNPRP	8	9	6	7	4	10	2	2	8	4	4	5
473	RRIRDRPPRLPRPRPRPVNSPRP	23	19	19	12	11	14	3	5	20	17	9	14
474	RRIRDRPPRLPRPRPRPVNIPRP	2	1	0	1	1	0	0	1	1	0	0	0
475	RRIRDRPPRLPRPRPRPVNYPRP	2	9	9	2	2	2	1	1	2	0	5	5
476	RRIRDRPPRLPRPRPRPVNCPRP	8	12	13	8	5	6	1	2	2	4	13	5
477	RRIRDRPPRLPRPRPRPVNFPRP	5	1	17	15	4	7	2	3	3	5	5	8
478	RRIRDRPPRLPRPRPRPVNHPRP	44	46	37	28	9	21	6	4	22	19	19	27
479	RRIRDRPPRLPRPRPRPVNRPRP	1	4	15	6	3	2	2	0	0	0	7	1
480	RRIRDRPPRLPRPRPRPVNLPRP	0	0	1	0	0	0	0	0	1	1	1	0
481	RRIRDRPPRLPRPRPRPVSDPRP	18	8	11	15	4	11	1	2	8	10	18	12
482	RRIRDRPPRLPRPRPRPVSGPRP	14	11	17	16	8	12	9	3	7	8	12	14
483	RRIRDRPPRLPRPRPRPVSVPRP	6	5	5	10	4	6	1	1	4	4	3	6
484	RRIRDRPPRLPRPRPRPVSNPRP	0	4	4	4	3	8	0	2	1	3	5	5
485	RRIRDRPPRLPRPRPRPVSSPRP	6	8	7	9	4	7	2	0	5	11	7	9
486	RRIRDRPPRLPRPRPRPVSIPRP	35	25	33	31	13	15	6	6	21	34	23	27
487	RRIRDRPPRLPRPRPRPVSYPRP	13	18	15	23	5	7	2	3	12	18	19	26
488	RRIRDRPPRLPRPRPRPVSCPRP	10	7	7	18	6	8	4	3	11	10	12	9
489	RRIRDRPPRLPRPRPRPVSFPRP	36	41	53	36	14	32	13	8	20	34	43	40
490	RRIRDRPPRLPRPRPRPVSHPRP	15	7	21	18	2	11	6	3	8	10	13	10
491	RRIRDRPPRLPRPRPRPVSRPRP	13	13	16	15	10	6	7	5	11	16	12	9
492	RRIRDRPPRLPRPRPRPVSLPRP	44	37	42	29	15	27	10	4	17	27	22	25
493	RRIRDRPPRLPRPRPRPVIDPRP	33	37	57	48	24	35	18	17	34	53	57	68
494	RRIRDRPPRLPRPRPRPVIGPRP	9	2	10	12	3	8	6	1	6	4	11	4
495	RRIRDRPPRLPRPRPRPVIVPRP	40	41	47	44	18	28	11	11	38	34	36	49
496	RRIRDRPPRLPRPRPRPVINPRP	40	34	27	38	16	20	6	5	28	19	34	33
497	RRIRDRPPRLPRPRPRPVISPRP	9	5	10	8	3	10	1	5	14	4	12	8
498	RRIRDRPPRLPRPRPRPVIIPRP	26	21	31	21	10	15	3	4	14	21	10	19
499	RRIRDRPPRLPRPRPRPVIYPRP	15	2	6	7	2	3	4	1	4	1	6	10
500	RRIRDRPPRLPRPRPRPVICPRP	22	18	20	23	11	10	11	1	14	26	25	38
501	RRIRDRPPRLPRPRPRPVIFPRP	23	26	36	33	12	20	13	4	30	26	32	28
502	RRIRDRPPRLPRPRPRPVIHPRP	20	25	36	24	13	17	8	5	24	27	26	38
503	RRIRDRPPRLPRPRPRPVIRPRP	36	20	36	28	11	20	6	2	23	28	27	17
504	RRIRDRPPRLPRPRPRPVILPRP	27	18	27	28	10	19	3	5	16	19	27	20
505	RRIRDRPPRLPRPRPRPVYDPRP	24	29	35	29	10	17	2	2	20	29	19	30
506	RRIRDRPPRLPRPRPRPVYGPRP	28	41	41	49	15	26	5	3	26	19	19	30
507	RRIRDRPPRLPRPRPRPVYVPRP	45	48	40	28	24	46	6	5	21	16	31	26
508	RRIRDRPPRLPRPRPRPVYNPRP	6	7	10	13	3	8	1	2	7	2	4	5
509	RRIRDRPPRLPRPRPRPVYSPRP	3	9	5	9	1	4	4	1	3	6	3	5
510	RRIRDRPPRLPRPRPRPVYIPRP	13	10	10	15	4	14	1	0	4	6	8	10
511	RRIRDRPPRLPRPRPRPVYYPRP	59	53	70	51	31	35	7	5	30	28	35	35
512	RRIRDRPPRLPRPRPRPVYCPRP	7	7	12	12	3	4	1	1	6	0	1	6
513	RRIRDRPPRLPRPRPRPVYFPRP	36	42	58	60	18	23	4	7	24	25	30	28
514	RRIRDRPPRLPRPRPRPVYHPRP	19	16	16	23	7	8	5	1	12	15	13	9
515	RRIRDRPPRLPRPRPRPVYRPRP	9	4	5	8	7	4	3	0	3	4	1	3
516	RRIRDRPPRLPRPRPRPVYLPRP	14	11	19	15	8	7	4	1	6	6	9	8
517	RRIRDRPPRLPRPRPRPVCDPRP	82	69	86	131	59	86	41	28	97	102	150	156
518	RRIRDRPPRLPRPRPRPVCGPRP	200	193	277	275	127	185	144	93	303	251	301	294
519	RRIRDRPPRLPRPRPRPVCVPRP	172	142	226	193	106	166	84	57	178	197	272	255
520	RRIRDRPPRLPRPRPRPVCNPRP	5	9	13	13	12	6	7	7	11	7	25	25
521	RRIRDRPPRLPRPRPRPVCSPRP	18	27	30	30	25	20	10	7	22	27	33	33
522	RRIRDRPPRLPRPRPRPVCIPRP	29	17	55	27	20	22	10	7	25	41	24	45
523	RRIRDRPPRLPRPRPRPVCYPRP	75	60	77	80	38	49	18	16	46	82	64	89
524	RRIRDRPPRLPRPRPRPVCCPRP	64	90	96	90	62	73	53	41	105	93	132	149
525	RRIRDRPPRLPRPRPRPVCFPRP	189	186	222	228	102	136	107	67	192	202	255	253
526	RRIRDRPPRLPRPRPRPVCHPRP	14	15	20	16	5	15	10	1	9	17	14	23
527	RRIRDRPPRLPRPRPRPVCRPRP	51	60	74	69	33	65	21	18	56	51	68	60
528	RRIRDRPPRLPRPRPRPVCLPRP	89	82	99	92	53	70	39	23	85	114	136	142
529	RRIRDRPPRLPRPRPRPVFDPRP	27	28	28	37	11	21	9	13	23	26	34	32
530	RRIRDRPPRLPRPRPRPVFGPRP	63	68	101	84	46	50	31	25	67	60	64	52
531	RRIRDRPPRLPRPRPRPVFVPRP	74	62	75	80	40	59	35	21	43	45	55	54
532	RRIRDRPPRLPRPRPRPVFNPRP	40	47	45	33	20	30	11	0	29	19	20	21
533	RRIRDRPPRLPRPRPRPVFSPRP	14	15	20	18	6	5	3	6	15	7	13	6
534	RRIRDRPPRLPRPRPRPVFIPRP	49	58	58	47	20	48	7	8	29	33	44	39
535	RRIRDRPPRLPRPRPRPVFYPRP	82	79	90	61	32	57	19	16	40	34	61	52
536	RRIRDRPPRLPRPRPRPVFCPRP	43	47	82	70	30	30	18	15	36	41	46	35
537	RRIRDRPPRLPRPRPRPVFFPRP	377	361	498	475	201	309	156	106	309	260	292	286
538	RRIRDRPPRLPRPRPRPVFHPRP	47	32	43	30	16	29	6	4	16	22	17	31
539	RRIRDRPPRLPRPRPRPVFRPRP	61	54	79	86	32	47	19	26	43	53	46	52
540	RRIRDRPPRLPRPRPRPVFLPRP	75	51	88	44	34	49	16	16	36	39	43	43
541	RRIRDRPPRLPRPRPRPVHDPRP	8	20	9	15	13	11	6	3	10	11	14	6
542	RRIRDRPPRLPRPRPRPVHGPRP	16	11	13	17	7	13	19	8	21	16	20	12
543	RRIRDRPPRLPRPRPRPVHVPRP	9	5	4	6	5	3	1	1	6	2	4	3
544	RRIRDRPPRLPRPRPRPVHNPRP	29	39	37	31	18	23	5	5	11	21	21	10
545	RRIRDRPPRLPRPRPRPVHSPRP	10	6	5	5	2	3	0	1	1	1	1	2
546	RRIRDRPPRLPRPRPRPVHIPRP	8	5	14	13	4	14	1	1	5	5	10	1
547	RRIRDRPPRLPRPRPRPVHYPRP	10	7	10	8	5	3	4	2	5	2	4	8
548	RRIRDRPPRLPRPRPRPVHCPRP	7	10	15	8	3	8	2	3	7	3	2	4
549	RRIRDRPPRLPRPRPRPVHFPRP	3	1	1	2	0	0	1	0	2	2	1	1
550	RRIRDRPPRLPRPRPRPVHHPRP	6	2	5	6	3	3	3	0	4	6	5	6
551	RRIRDRPPRLPRPRPRPVHRPRP	12	15	26	20	9	10	5	5	14	10	7	18
552	RRIRDRPPRLPRPRPRPVHLPRP	27	19	25	21	4	13	9	3	7	8	7	13
553	RRIRDRPPRLPRPRPRPVRDPRP	35	24	42	36	17	24	15	5	34	28	30	24
554	RRIRDRPPRLPRPRPRPVRGPRP	36	38	35	34	32	26	34	18	38	26	36	39
555	RRIRDRPPRLPRPRPRPVRVPRP	15	15	14	21	11	15	10	10	20	9	14	23
556	RRIRDRPPRLPRPRPRPVRNPRP	76	61	80	76	51	36	34	27	44	45	55	66
557	RRIRDRPPRLPRPRPRPVRSPRP	6	14	8	10	5	11	3	3	11	8	6	9
558	RRIRDRPPRLPRPRPRPVRIPRP	12	5	16	24	6	7	6	4	8	8	13	12
559	RRIRDRPPRLPRPRPRPVRYPRP	26	35	45	40	28	29	12	8	32	20	36	40
560	RRIRDRPPRLPRPRPRPVRCPRP	22	26	30	22	10	20	12	10	23	24	24	15
561	RRIRDRPPRLPRPRPRPVRFPRP	30	28	37	27	23	10	14	9	24	16	21	30
562	RRIRDRPPRLPRPRPRPVRHPRP	5	16	16	11	2	14	9	10	9	7	16	13
563	RRIRDRPPRLPRPRPRPVRRPRP	12	10	19	21	10	12	10	7	23	9	15	9
564	RRIRDRPPRLPRPRPRPVRLPRP	12	13	14	12	10	11	9	5	9	4	18	15
565	RRIRDRPPRLPRPRPRPVLDPRP	3	3	4	2	0	5	0	0	4	1	3	4
566	RRIRDRPPRLPRPRPRPVLGPRP	23	15	32	24	10	14	9	4	24	20	24	19
567	RRIRDRPPRLPRPRPRPVLVPRP	7	17	7	7	6	7	4	0	14	9	13	16
568	RRIRDRPPRLPRPRPRPVLNPRP	4	6	9	6	0	7	0	1	3	3	4	6
569	RRIRDRPPRLPRPRPRPVLSPRP	24	24	37	35	12	21	11	1	23	19	35	17
570	RRIRDRPPRLPRPRPRPVLIPRP	1	1	4	1	0	2	1	0	1	0	0	1
571	RRIRDRPPRLPRPRPRPVLYPRP	8	17	16	17	6	7	4	1	6	7	6	5
572	RRIRDRPPRLPRPRPRPVLCPRP	4	2	5	3	1	1	4	2	5	2	2	3
573	RRIRDRPPRLPRPRPRPVLFPRP	53	58	79	65	31	43	23	18	43	43	57	45
574	RRIRDRPPRLPRPRPRPVLHPRP	17	18	28	34	10	20	7	1	23	20	21	26
575	RRIRDRPPRLPRPRPRPVLRPRP	36	21	48	29	17	27	11	4	30	29	21	28
576	RRIRDRPPRLPRPRPRPVLLPRP	10	9	10	8	4	7	2	3	6	7	10	3
577	RRIRDRPPRLPRPRPRPADDPRP	10	14	20	12	14	9	7	7	21	15	25	18
578	RRIRDRPPRLPRPRPRPADGPRP	0	0	0	0	1	1	0	0	0	0	1	0
579	RRIRDRPPRLPRPRPRPADVPRP	33	26	28	41	23	40	9	7	45	24	35	39
580	RRIRDRPPRLPRPRPRPADNPRP	14	27	31	28	14	18	3	5	19	20	22	32
581	RRIRDRPPRLPRPRPRPADSPRP	20	17	23	36	10	15	4	4	26	24	22	23
582	RRIRDRPPRLPRPRPRPADIPRP	0	0	0	1	0	0	0	0	0	1	1	0
583	RRIRDRPPRLPRPRPRPADYPRP	2	1	1	0	0	0	0	0	0	0	0	1
584	RRIRDRPPRLPRPRPRPADCPRP	20	18	31	22	7	21	4	4	20	12	26	22
585	RRIRDRPPRLPRPRPRPADFPRP	5	5	4	8	6	9	0	1	4	4	7	10
586	RRIRDRPPRLPRPRPRPADHPRP	19	27	26	39	9	16	7	4	16	21	23	18
587	RRIRDRPPRLPRPRPRPADRPRP	8	5	6	5	1	6	3	0	6	3	10	6
588	RRIRDRPPRLPRPRPRPADLPRP	5	2	13	10	3	7	2	0	6	4	2	14
589	RRIRDRPPRLPRPRPRPAGDPRP	61	74	75	94	42	45	31	20	81	76	87	75
590	RRIRDRPPRLPRPRPRPAGGPRP	86	65	86	108	49	93	65	30	124	171	197	115
591	RRIRDRPPRLPRPRPRPAGVPRP	2	2	4	4	3	3	2	0	9	4	3	6
592	RRIRDRPPRLPRPRPRPAGNPRP	20	11	10	16	5	14	4	3	11	17	22	15
593	RRIRDRPPRLPRPRPRPAGSPRP	31	18	37	39	21	15	12	7	24	33	39	25
594	RRIRDRPPRLPRPRPRPAGIPRP	0	1	1	4	0	0	1	0	0	1	1	1
595	RRIRDRPPRLPRPRPRPAGYPRP	15	10	9	18	4	13	7	5	15	14	17	12
596	RRIRDRPPRLPRPRPRPAGCPRP	64	48	69	85	38	58	37	19	77	74	79	71
597	RRIRDRPPRLPRPRPRPAGFPRP	7	10	11	6	5	5	3	1	8	18	10	5
598	RRIRDRPPRLPRPRPRPAGHPRP	33	13	30	26	22	20	14	4	26	19	31	27
599	RRIRDRPPRLPRPRPRPAGRPRP	31	26	21	41	16	23	21	5	32	39	33	38
600	RRIRDRPPRLPRPRPRPAGLPRP	0	0	2	0	0	1	1	0	0	0	2	0
601	RRIRDRPPRLPRPRPRPAVDPRP	5	4	5	10	2	2	4	0	0	0	7	9
602	RRIRDRPPRLPRPRPRPAVGPRP	26	14	27	23	24	16	6	4	27	17	33	27
603	RRIRDRPPRLPRPRPRPAVVPRP	5	5	9	4	5	5	3	2	3	4	5	3
604	RRIRDRPPRLPRPRPRPAVNPRP	26	37	50	48	16	32	13	6	35	48	42	41
605	RRIRDRPPRLPRPRPRPAVSPRP	0	0	0	0	0	0	0	0	0	2	0	0
606	RRIRDRPPRLPRPRPRPAVIPRP	0	0	2	0	0	0	0	0	0	1	0	0
607	RRIRDRPPRLPRPRPRPAVYPRP	19	24	26	21	8	9	2	3	23	16	15	24
608	RRIRDRPPRLPRPRPRPAVCPRP	16	8	6	17	4	15	17	2	17	18	22	12
609	RRIRDRPPRLPRPRPRPAVFPRP	16	15	8	13	4	8	2	3	10	9	18	18
610	RRIRDRPPRLPRPRPRPAVHPRP	9	9	24	12	7	12	6	3	14	13	14	11
611	RRIRDRPPRLPRPRPRPAVRPRP	4	10	6	6	0	7	3	1	4	6	1	6
612	RRIRDRPPRLPRPRPRPAVLPRP	1	1	1	1	0	0	0	0	1	1	2	1
613	RRIRDRPPRLPRPRPRPANDPRP	16	14	23	24	11	9	3	2	11	12	22	17
614	RRIRDRPPRLPRPRPRPANGPRP	0	0	1	1	1	0	0	0	0	0	0	0
615	RRIRDRPPRLPRPRPRPANVPRP	0	1	0	0	0	0	0	0	0	0	0	0
616	RRIRDRPPRLPRPRPRPANNPRP	65	46	91	66	31	48	11	10	49	50	47	45
617	RRIRDRPPRLPRPRPRPANSPRP	4	2	5	8	1	5	7	10	22	66	51	22
618	RRIRDRPPRLPRPRPRPANIPRP	12	9	8	9	1	7	2	1	7	7	1	9
619	RRIRDRPPRLPRPRPRPANYPRP	17	13	17	10	7	14	4	0	13	9	7	13
620	RRIRDRPPRLPRPRPRPANCPRP	0	0	0	1	0	0	0	0	0	2	1	1
621	RRIRDRPPRLPRPRPRPANFPRP	0	1	0	1	0	0	0	1	0	0	0	0
622	RRIRDRPPRLPRPRPRPANHPRP	13	24	19	19	3	9	1	1	10	11	8	12
623	RRIRDRPPRLPRPRPRPANRPRP	4	3	5	9	3	1	2	0	2	3	3	4
624	RRIRDRPPRLPRPRPRPANLPRP	40	35	43	52	22	34	10	9	25	31	30	35
625	RRIRDRPPRLPRPRPRPASDPRP	10	2	12	12	6	5	7	0	3	4	5	2
626	RRIRDRPPRLPRPRPRPASGPRP	39	36	53	64	21	41	21	7	33	29	61	29
627	RRIRDRPPRLPRPRPRPASVPRP	16	10	18	20	15	13	5	2	12	14	19	9
628	RRIRDRPPRLPRPRPRPASNPRP	8	13	8	7	4	4	2	2	3	8	8	14
629	RRIRDRPPRLPRPRPRPASSPRP	11	14	21	18	10	6	3	5	11	11	20	19
630	RRIRDRPPRLPRPRPRPASIPRP	1	1	0	3	2	1	0	0	3	1	3	4
631	RRIRDRPPRLPRPRPRPASYPRP	9	10	12	9	10	6	2	2	6	5	8	6
632	RRIRDRPPRLPRPRPRPASCPRP	13	6	16	12	7	14	5	4	6	11	21	15
633	RRIRDRPPRLPRPRPRPASFPRP	10	5	14	8	6	4	5	4	6	5	6	3
634	RRIRDRPPRLPRPRPRPASHPRP	1	5	1	1	2	1	0	0	4	4	3	1
635	RRIRDRPPRLPRPRPRPASRPRP	22	7	15	30	16	15	6	3	14	23	24	14
636	RRIRDRPPRLPRPRPRPASLPRP	16	22	19	23	9	19	13	7	17	19	13	15
637	RRIRDRPPRLPRPRPRPAIDPRP	6	8	12	14	6	13	4	2	15	7	16	9
638	RRIRDRPPRLPRPRPRPAIGPRP	12	5	18	13	13	12	3	4	21	13	7	21
639	RRIRDRPPRLPRPRPRPAIVPRP	20	18	27	26	18	13	11	7	23	34	32	26
640	RRIRDRPPRLPRPRPRPAINPRP	3	1	5	2	0	1	0	0	1	1	1	5
641	RRIRDRPPRLPRPRPRPAISPRP	9	7	10	8	11	9	0	5	4	15	20	14
642	RRIRDRPPRLPRPRPRPAIIPRP	2	3	3	1	1	5	2	1	3	0	0	2
643	RRIRDRPPRLPRPRPRPAIYPRP	20	33	38	42	15	28	14	3	20	26	31	19
644	RRIRDRPPRLPRPRPRPAICPRP	4	3	1	4	2	3	4	1	6	3	3	2
645	RRIRDRPPRLPRPRPRPAIFPRP	7	12	6	17	4	12	9	3	11	10	14	15
646	RRIRDRPPRLPRPRPRPAIHPRP	52	45	57	61	14	44	17	7	43	63	57	53
647	RRIRDRPPRLPRPRPRPAIRPRP	19	23	23	34	11	24	13	6	27	26	39	25
648	RRIRDRPPRLPRPRPRPAILPRP	19	11	18	17	13	15	5	5	13	13	21	20
649	RRIRDRPPRLPRPRPRPAYDPRP	13	14	10	16	14	11	5	1	10	10	13	23
650	RRIRDRPPRLPRPRPRPAYGPRP	8	18	16	24	4	12	4	3	6	13	10	16
651	RRIRDRPPRLPRPRPRPAYVPRP	0	0	0	2	1	0	0	0	0	0	1	0
652	RRIRDRPPRLPRPRPRPAYNPRP	63	59	70	50	27	31	5	7	29	39	36	26
653	RRIRDRPPRLPRPRPRPAYSPRP	2	1	8	6	1	2	1	0	5	1	5	3
654	RRIRDRPPRLPRPRPRPAYIPRP	16	12	10	8	3	7	3	3	6	9	5	2
655	RRIRDRPPRLPRPRPRPAYYPRP	28	28	35	31	10	19	2	2	12	10	16	20
656	RRIRDRPPRLPRPRPRPAYCPRP	0	1	0	1	0	0	0	0	1	0	0	0
657	RRIRDRPPRLPRPRPRPAYFPRP	0	1	1	3	2	5	1	0	3	0	1	2
658	RRIRDRPPRLPRPRPRPAYHPRP	8	14	20	8	6	9	1	1	8	8	8	5
659	RRIRDRPPRLPRPRPRPAYRPRP	9	16	15	10	8	9	4	3	6	4	4	10
660	RRIRDRPPRLPRPRPRPAYLPRP	6	3	6	5	2	12	2	0	5	7	6	7
661	RRIRDRPPRLPRPRPRPACDPRP	84	80	93	112	46	72	39	21	97	93	111	92
662	RRIRDRPPRLPRPRPRPACGPRP	107	104	119	151	55	113	69	30	130	112	144	132
663	RRIRDRPPRLPRPRPRPACVPRP	47	56	76	71	22	30	27	16	55	62	81	65
664	RRIRDRPPRLPRPRPRPACNPRP	40	45	54	41	29	32	16	8	38	29	58	49
665	RRIRDRPPRLPRPRPRPACSPRP	12	11	19	23	7	14	8	2	21	20	29	16
666	RRIRDRPPRLPRPRPRPACIPRP	24	27	42	29	16	36	15	9	22	45	36	38
667	RRIRDRPPRLPRPRPRPACYPRP	21	10	23	13	8	3	1	4	12	7	13	15
668	RRIRDRPPRLPRPRPRPACCPRP	39	45	50	33	24	35	29	8	51	35	63	52
669	RRIRDRPPRLPRPRPRPACFPRP	45	33	78	61	26	30	38	13	58	59	63	65
670	RRIRDRPPRLPRPRPRPACHPRP	40	24	35	41	12	29	7	6	35	23	40	44
671	RRIRDRPPRLPRPRPRPACRPRP	61	50	85	71	32	51	23	12	68	60	81	59
672	RRIRDRPPRLPRPRPRPACLPRP	18	28	20	37	21	11	17	5	29	33	34	25
673	RRIRDRPPRLPRPRPRPAFDPRP	4	3	4	7	1	4	5	1	5	4	5	4
674	RRIRDRPPRLPRPRPRPAFGPRP	79	80	92	78	34	47	37	19	68	63	77	62
675	RRIRDRPPRLPRPRPRPAFVPRP	38	32	53	35	19	28	9	9	26	21	34	36
676	RRIRDRPPRLPRPRPRPAFNPRP	61	44	62	64	30	37	12	9	33	39	42	40
677	RRIRDRPPRLPRPRPRPAFSPRP	7	8	6	6	3	4	0	2	6	4	6	7
678	RRIRDRPPRLPRPRPRPAFIPRP	79	54	63	62	30	42	13	17	38	52	45	44
679	RRIRDRPPRLPRPRPRPAFYPRP	40	49	54	59	20	51	9	4	33	27	44	40
680	RRIRDRPPRLPRPRPRPAFCPRP	48	37	53	38	27	28	22	9	30	21	54	40
681	RRIRDRPPRLPRPRPRPAFFPRP	73	101	114	90	58	66	38	33	77	60	95	82
682	RRIRDRPPRLPRPRPRPAFHPRP	55	67	85	70	40	47	18	12	38	40	65	53
683	RRIRDRPPRLPRPRPRPAFRPRP	12	12	13	15	6	12	6	4	14	13	15	8
684	RRIRDRPPRLPRPRPRPAFLPRP	38	44	59	50	17	28	17	11	27	29	33	30
685	RRIRDRPPRLPRPRPRPAHDPRP	10	9	20	16	7	6	8	5	15	13	13	6
686	RRIRDRPPRLPRPRPRPAHGPRP	17	12	23	15	9	17	5	3	10	11	10	12
687	RRIRDRPPRLPRPRPRPAHVPRP	3	1	3	3	0	3	0	0	2	1	2	2
688	RRIRDRPPRLPRPRPRPAHNPRP	84	82	109	92	43	77	22	12	64	57	70	76
689	RRIRDRPPRLPRPRPRPAHSPRP	10	8	10	16	5	6	4	1	2	8	7	3
690	RRIRDRPPRLPRPRPRPAHIPRP	29	30	40	35	14	36	9	7	23	16	22	15
691	RRIRDRPPRLPRPRPRPAHYPRP	18	12	21	19	8	13	8	5	10	13	19	14
692	RRIRDRPPRLPRPRPRPAHCPRP	1	2	1	1	0	0	0	0	0	0	0	0
693	RRIRDRPPRLPRPRPRPAHFPRP	6	7	9	11	4	14	9	1	9	2	8	11
694	RRIRDRPPRLPRPRPRPAHHPRP	64	61	77	64	41	40	28	13	49	50	62	60
695	RRIRDRPPRLPRPRPRPAHRPRP	18	16	22	23	14	10	7	3	9	11	6	15
696	RRIRDRPPRLPRPRPRPAHLPRP	5	3	10	6	3	5	1	4	4	2	6	1
697	RRIRDRPPRLPRPRPRPARDPRP	44	47	67	75	33	34	34	14	68	46	63	46
698	RRIRDRPPRLPRPRPRPARGPRP	61	31	69	65	25	45	48	13	62	33	63	47
699	RRIRDRPPRLPRPRPRPARVPRP	58	45	62	71	31	51	41	20	77	57	52	50
700	RRIRDRPPRLPRPRPRPARNPRP	7	5	4	11	11	8	4	0	11	7	11	12
701	RRIRDRPPRLPRPRPRPARSPRP	9	16	8	7	3	7	7	3	3	7	6	4
702	RRIRDRPPRLPRPRPRPARIPRP	20	13	27	15	9	16	7	5	19	16	16	21
703	RRIRDRPPRLPRPRPRPARYPRP	16	17	36	32	15	11	13	2	16	13	28	24
704	RRIRDRPPRLPRPRPRPARCPRP	47	39	45	55	30	33	21	13	44	37	73	38
705	RRIRDRPPRLPRPRPRPARFPRP	16	21	27	26	12	21	13	7	22	15	20	22
706	RRIRDRPPRLPRPRPRPARHPRP	79	64	78	118	48	71	32	16	78	70	69	54
707	RRIRDRPPRLPRPRPRPARRPRP	17	15	43	52	14	17	16	10	27	28	21	25
708	RRIRDRPPRLPRPRPRPARLPRP	22	31	44	49	22	30	14	10	35	20	28	37
709	RRIRDRPPRLPRPRPRPALDPRP	40	20	37	45	18	40	35	10	44	57	56	44
710	RRIRDRPPRLPRPRPRPALGPRP	47	25	38	47	20	31	29	14	49	35	51	44
711	RRIRDRPPRLPRPRPRPALVPRP	3	0	1	0	1	0	1	0	1	2	2	3
712	RRIRDRPPRLPRPRPRPALNPRP	28	18	27	27	8	16	9	7	9	25	23	28
713	RRIRDRPPRLPRPRPRPALSPRP	1	0	0	0	1	0	1	0	2	1	0	0
714	RRIRDRPPRLPRPRPRPALIPRP	9	3	3	5	5	4	5	1	3	3	6	1
715	RRIRDRPPRLPRPRPRPALYPRP	20	26	33	31	22	27	13	11	26	26	33	41
716	RRIRDRPPRLPRPRPRPALCPRP	3	1	4	5	2	5	3	1	4	4	5	4
717	RRIRDRPPRLPRPRPRPALFPRP	45	39	55	50	26	27	27	22	73	47	65	79
718	RRIRDRPPRLPRPRPRPALHPRP	93	77	74	98	38	76	37	26	78	80	108	89
719	RRIRDRPPRLPRPRPRPALRPRP	21	17	34	31	9	9	11	4	18	17	24	14
720	RRIRDRPPRLPRPRPRPALLPRP	34	35	48	63	22	35	29	13	65	46	67	48
721	RRIRDRPPRLPRPRPRPRDDPRP	24	26	38	27	14	28	10	3	24	24	28	29
722	RRIRDRPPRLPRPRPRPRDGPRP	44	62	74	78	34	40	38	18	83	38	65	54
723	RRIRDRPPRLPRPRPRPRDVPRP	33	37	42	37	18	22	13	10	29	14	26	26
724	RRIRDRPPRLPRPRPRPRDNPRP	11	9	7	6	7	4	0	0	4	4	3	11
725	RRIRDRPPRLPRPRPRPRDSPRP	34	35	52	45	20	26	12	5	25	39	36	45
726	RRIRDRPPRLPRPRPRPRDIPRP	10	11	5	19	3	4	3	1	9	9	11	7
727	RRIRDRPPRLPRPRPRPRDYPRP	7	4	11	6	5	5	1	2	8	4	8	7
728	RRIRDRPPRLPRPRPRPRDCPRP	5	3	9	4	6	4	3	2	4	3	3	3
729	RRIRDRPPRLPRPRPRPRDFPRP	25	40	38	29	13	26	13	6	29	26	37	23
730	RRIRDRPPRLPRPRPRPRDHPRP	54	42	41	53	20	41	11	12	36	40	40	41
731	RRIRDRPPRLPRPRPRPRDRPRP	5	8	9	8	4	6	3	0	12	8	8	4
732	RRIRDRPPRLPRPRPRPRDLPRP	2	4	2	4	2	4	1	3	2	2	1	5
733	RRIRDRPPRLPRPRPRPRGDPRP	33	26	36	41	12	26	10	10	31	32	30	31
734	RRIRDRPPRLPRPRPRPRGGPRP	64	63	93	77	52	59	46	22	88	41	75	56
735	RRIRDRPPRLPRPRPRPRGVPRP	12	9	17	10	10	10	13	5	7	7	20	14
736	RRIRDRPPRLPRPRPRPRGNPRP	8	12	17	12	9	11	6	1	12	11	10	15
737	RRIRDRPPRLPRPRPRPRGSPRP	23	15	13	22	14	18	12	2	16	15	17	14
738	RRIRDRPPRLPRPRPRPRGIPRP	0	1	2	0	0	1	0	0	0	0	1	1
739	RRIRDRPPRLPRPRPRPRGYPRP	80	61	68	81	28	40	19	16	52	36	52	46
740	RRIRDRPPRLPRPRPRPRGCPRP	35	20	44	45	20	23	20	19	34	23	35	42
741	RRIRDRPPRLPRPRPRPRGFPRP	6	5	1	8	2	3	4	2	9	3	5	3
742	RRIRDRPPRLPRPRPRPRGHPRP	27	18	31	28	12	21	14	4	29	26	25	19
743	RRIRDRPPRLPRPRPRPRGRPRP	43	35	57	54	20	39	30	11	53	34	45	41
744	RRIRDRPPRLPRPRPRPRGLPRP	17	11	24	22	9	11	9	12	23	11	25	20
745	RRIRDRPPRLPRPRPRPRVDPRP	34	24	45	39	19	34	17	10	31	24	35	29
746	RRIRDRPPRLPRPRPRPRVGPRP	17	10	12	21	13	16	9	7	22	17	16	14
747	RRIRDRPPRLPRPRPRPRVVPRP	31	40	29	25	19	16	13	9	23	10	16	28
748	RRIRDRPPRLPRPRPRPRVNPRP	14	22	20	18	7	9	2	2	14	13	21	10
749	RRIRDRPPRLPRPRPRPRVSPRP	9	6	19	18	12	5	3	4	15	14	9	7
750	RRIRDRPPRLPRPRPRPRVIPRP	38	47	49	33	16	35	8	7	26	29	24	44
751	RRIRDRPPRLPRPRPRPRVYPRP	6	7	8	12	2	1	4	2	5	4	9	5
752	RRIRDRPPRLPRPRPRPRVCPRP	22	19	33	33	5	24	16	8	21	16	25	26
753	RRIRDRPPRLPRPRPRPRVFPRP	54	54	92	68	31	37	40	21	56	40	49	43
754	RRIRDRPPRLPRPRPRPRVHPRP	4	4	5	6	0	3	1	0	2	1	6	4
755	RRIRDRPPRLPRPRPRPRVRPRP	14	13	20	15	9	10	9	3	10	10	14	12
756	RRIRDRPPRLPRPRPRPRVLPRP	11	20	24	18	10	9	6	6	17	18	10	10
757	RRIRDRPPRLPRPRPRPRNDPRP	22	25	24	22	13	18	6	2	7	19	16	19
758	RRIRDRPPRLPRPRPRPRNGPRP	2	5	1	7	0	6	1	0	5	2	7	8
759	RRIRDRPPRLPRPRPRPRNVPRP	9	12	17	14	7	8	4	6	7	4	5	8
760	RRIRDRPPRLPRPRPRPRNNPRP	57	63	83	57	21	56	19	12	36	54	49	49
761	RRIRDRPPRLPRPRPRPRNSPRP	8	11	12	15	7	11	1	0	4	7	11	9
762	RRIRDRPPRLPRPRPRPRNIPRP	14	21	19	23	8	21	6	3	11	7	11	8
763	RRIRDRPPRLPRPRPRPRNYPRP	20	26	46	21	13	15	6	6	11	19	25	21
764	RRIRDRPPRLPRPRPRPRNCPRP	26	14	32	18	9	20	9	3	10	11	14	13
765	RRIRDRPPRLPRPRPRPRNFPRP	6	8	4	8	1	8	4	0	7	4	8	4
766	RRIRDRPPRLPRPRPRPRNHPRP	25	31	34	30	8	15	5	0	14	26	20	14
767	RRIRDRPPRLPRPRPRPRNRPRP	9	6	15	9	6	6	1	3	10	10	8	7
768	RRIRDRPPRLPRPRPRPRNLPRP	0	2	1	1	2	0	0	0	0	0	1	0
769	RRIRDRPPRLPRPRPRPRSDPRP	2	5	3	4	4	2	2	4	6	2	5	3
770	RRIRDRPPRLPRPRPRPRSGPRP	44	43	55	70	25	46	27	11	36	26	40	35
771	RRIRDRPPRLPRPRPRPRSVPRP	7	4	9	12	0	8	0	3	14	3	9	10
772	RRIRDRPPRLPRPRPRPRSNPRP	33	32	40	35	26	18	10	9	33	20	36	39
773	RRIRDRPPRLPRPRPRPRSSPRP	31	30	30	21	20	24	11	8	14	16	21	23
774	RRIRDRPPRLPRPRPRPRSIPRP	0	1	3	0	1	1	0	0	1	2	5	0
775	RRIRDRPPRLPRPRPRPRSYPRP	17	14	17	15	8	10	3	5	10	10	16	11
776	RRIRDRPPRLPRPRPRPRSCPRP	8	14	21	16	6	12	7	3	15	7	12	10
777	RRIRDRPPRLPRPRPRPRSFPRP	30	26	53	47	17	19	21	12	32	25	34	30
778	RRIRDRPPRLPRPRPRPRSHPRP	21	21	32	30	11	17	9	4	13	18	14	9
779	RRIRDRPPRLPRPRPRPRSRPRP	8	7	14	8	9	5	2	1	10	7	9	7
780	RRIRDRPPRLPRPRPRPRSLPRP	2	3	0	1	0	2	0	0	2	3	1	1
781	RRIRDRPPRLPRPRPRPRIDPRP	13	17	29	22	15	19	6	5	16	9	15	15
782	RRIRDRPPRLPRPRPRPRIGPRP	20	17	23	17	7	12	6	6	11	20	16	19
783	RRIRDRPPRLPRPRPRPRIVPRP	28	34	30	20	8	23	5	2	19	17	19	26
784	RRIRDRPPRLPRPRPRPRINPRP	40	34	38	48	20	32	11	10	24	31	42	26
785	RRIRDRPPRLPRPRPRPRISPRP	15	10	26	17	12	11	8	5	7	16	24	10
786	RRIRDRPPRLPRPRPRPRIIPRP	5	4	1	2	1	1	1	0	3	4	0	1
787	RRIRDRPPRLPRPRPRPRIYPRP	14	16	20	19	5	11	5	3	6	14	6	12
788	RRIRDRPPRLPRPRPRPRICPRP	19	39	41	25	15	23	12	7	19	19	23	18
789	RRIRDRPPRLPRPRPRPRIFPRP	17	12	22	10	9	11	7	3	8	6	13	16
790	RRIRDRPPRLPRPRPRPRIHPRP	29	29	37	17	7	27	3	4	15	19	11	21
791	RRIRDRPPRLPRPRPRPRIRPRP	31	22	37	48	22	24	6	4	26	19	29	16
792	RRIRDRPPRLPRPRPRPRILPRP	15	13	21	21	9	13	1	2	14	14	16	5
793	RRIRDRPPRLPRPRPRPRYDPRP	51	44	44	39	17	40	7	7	30	41	39	43
794	RRIRDRPPRLPRPRPRPRYGPRP	17	16	23	19	8	9	6	4	10	10	13	10
795	RRIRDRPPRLPRPRPRPRYVPRP	8	8	6	8	2	15	1	1	8	7	8	5
796	RRIRDRPPRLPRPRPRPRYNPRP	56	44	57	44	17	41	4	3	39	23	35	26
797	RRIRDRPPRLPRPRPRPRYSPRP	33	37	32	34	12	25	4	1	17	19	25	16
798	RRIRDRPPRLPRPRPRPRYIPRP	11	19	20	16	2	10	4	1	5	5	3	10
799	RRIRDRPPRLPRPRPRPRYYPRP	28	21	19	14	9	12	2	5	14	11	12	13
800	RRIRDRPPRLPRPRPRPRYCPRP	35	32	46	44	9	17	5	8	16	24	21	24
801	RRIRDRPPRLPRPRPRPRYFPRP	2	2	4	3	0	4	3	3	2	0	3	5
802	RRIRDRPPRLPRPRPRPRYHPRP	11	12	17	16	9	10	2	2	14	9	8	18
803	RRIRDRPPRLPRPRPRPRYRPRP	18	9	17	10	8	14	2	1	14	9	12	9
804	RRIRDRPPRLPRPRPRPRYLPRP	26	21	26	25	8	25	3	6	14	15	19	15
805	RRIRDRPPRLPRPRPRPRCDPRP	117	100	159	165	55	93	35	24	96	95	92	105
806	RRIRDRPPRLPRPRPRPRCGPRP	113	98	148	135	64	64	55	36	136	98	108	91
807	RRIRDRPPRLPRPRPRPRCVPRP	145	130	177	155	67	95	58	33	109	112	111	115
808	RRIRDRPPRLPRPRPRPRCNPRP	34	44	40	31	23	30	6	11	29	23	34	31
809	RRIRDRPPRLPRPRPRPRCSPRP	11	20	17	11	10	10	6	1	8	4	19	13
810	RRIRDRPPRLPRPRPRPRCIPRP	10	6	13	12	6	8	3	0	10	6	6	5
811	RRIRDRPPRLPRPRPRPRCYPRP	32	27	42	43	18	27	7	9	32	32	30	22
812	RRIRDRPPRLPRPRPRPRCCPRP	74	62	92	68	42	59	32	17	59	51	74	62
813	RRIRDRPPRLPRPRPRPRCFPRP	63	79	94	100	36	73	85	53	166	248	380	294
814	RRIRDRPPRLPRPRPRPRCHPRP	12	26	25	16	8	13	8	1	13	12	19	14
815	RRIRDRPPRLPRPRPRPRCRPRP	68	55	82	71	23	55	15	11	55	37	55	44
816	RRIRDRPPRLPRPRPRPRCLPRP	66	40	61	70	28	34	22	6	37	47	34	38
817	RRIRDRPPRLPRPRPRPRFDPRP	25	19	25	28	13	8	5	9	9	15	25	23
818	RRIRDRPPRLPRPRPRPRFGPRP	84	65	99	79	41	73	35	23	59	48	70	55
819	RRIRDRPPRLPRPRPRPRFVPRP	50	49	46	44	19	36	20	10	31	34	27	30
820	RRIRDRPPRLPRPRPRPRFNPRP	39	33	50	24	30	31	20	15	68	96	126	104
821	RRIRDRPPRLPRPRPRPRFSPRP	37	36	48	43	20	19	12	10	23	28	26	28
822	RRIRDRPPRLPRPRPRPRFIPRP	17	20	26	20	8	14	1	5	12	7	10	14
823	RRIRDRPPRLPRPRPRPRFYPRP	29	37	53	50	32	29	19	12	37	26	45	35
824	RRIRDRPPRLPRPRPRPRFCPRP	35	24	24	25	9	18	15	9	24	19	32	29
825	RRIRDRPPRLPRPRPRPRFFPRP	71	80	85	87	38	62	40	11	70	53	70	59
826	RRIRDRPPRLPRPRPRPRFHPRP	27	30	37	36	14	19	8	4	16	23	16	20
827	RRIRDRPPRLPRPRPRPRFRPRP	37	33	36	46	21	25	22	21	43	29	35	29
828	RRIRDRPPRLPRPRPRPRFLPRP	37	42	41	43	21	32	8	4	29	26	29	28
829	RRIRDRPPRLPRPRPRPRHDPRP	38	37	59	43	20	35	16	11	33	33	34	46
830	RRIRDRPPRLPRPRPRPRHGPRP	13	12	16	16	7	10	2	2	12	9	10	5
831	RRIRDRPPRLPRPRPRPRHVPRP	14	13	28	25	9	9	7	3	20	10	19	18
832	RRIRDRPPRLPRPRPRPRHNPRP	47	41	64	42	20	35	5	9	23	32	25	36
833	RRIRDRPPRLPRPRPRPRHSPRP	14	18	26	28	7	9	7	1	16	7	9	14
834	RRIRDRPPRLPRPRPRPRHIPRP	57	55	47	53	31	33	12	6	31	31	41	28
835	RRIRDRPPRLPRPRPRPRHYPRP	13	20	21	19	12	12	6	3	14	20	14	13
836	RRIRDRPPRLPRPRPRPRHCPRP	0	0	0	0	0	0	0	0	0	0	0	1
837	RRIRDRPPRLPRPRPRPRHFPRP	0	0	1	0	1	0	0	0	0	0	0	0
838	RRIRDRPPRLPRPRPRPRHHPRP	94	99	127	114	53	82	29	17	84	77	86	75
839	RRIRDRPPRLPRPRPRPRHRPRP	41	34	51	64	30	38	19	9	47	35	53	28
840	RRIRDRPPRLPRPRPRPRHLPRP	32	20	34	26	15	10	5	2	21	13	15	15
841	RRIRDRPPRLPRPRPRPRRDPRP	58	35	68	65	27	31	37	12	50	45	54	40
842	RRIRDRPPRLPRPRPRPRRGPRP	120	86	130	132	69	77	52	26	106	76	97	84
843	RRIRDRPPRLPRPRPRPRRVPRP	32	25	41	46	15	32	12	19	26	25	34	24
844	RRIRDRPPRLPRPRPRPRRNPRP	16	19	30	31	13	20	12	5	18	13	19	15
845	RRIRDRPPRLPRPRPRPRRSPRP	50	47	58	51	28	36	20	10	47	44	44	48
846	RRIRDRPPRLPRPRPRPRRIPRP	4	4	9	13	3	2	6	0	2	1	3	2
847	RRIRDRPPRLPRPRPRPRRYPRP	55	60	61	96	29	40	34	11	44	45	53	45
848	RRIRDRPPRLPRPRPRPRRCPRP	30	19	21	25	14	21	8	4	25	12	19	15
849	RRIRDRPPRLPRPRPRPRRFPRP	13	21	17	20	5	8	7	5	17	4	8	7
850	RRIRDRPPRLPRPRPRPRRHPRP	53	65	89	82	33	48	28	17	52	50	58	58
851	RRIRDRPPRLPRPRPRPRRRPRP	56	44	64	85	29	51	38	14	70	42	66	35
852	RRIRDRPPRLPRPRPRPRRLPRP	23	15	31	33	13	30	17	4	27	17	29	18
853	RRIRDRPPRLPRPRPRPRLDPRP	46	30	47	37	23	22	19	9	31	34	47	46
854	RRIRDRPPRLPRPRPRPRLGPRP	49	36	49	55	26	43	33	17	53	34	46	46
855	RRIRDRPPRLPRPRPRPRLVPRP	92	79	121	118	56	63	46	29	74	68	63	96
856	RRIRDRPPRLPRPRPRPRLNPRP	48	42	55	42	16	35	19	9	28	34	41	47
857	RRIRDRPPRLPRPRPRPRLSPRP	16	22	18	21	15	9	16	3	14	8	19	26
858	RRIRDRPPRLPRPRPRPRLIPRP	34	38	46	45	19	28	8	8	22	23	27	28
859	RRIRDRPPRLPRPRPRPRLYPRP	4	12	10	12	3	10	2	2	5	6	5	6
860	RRIRDRPPRLPRPRPRPRLCPRP	37	39	68	53	17	32	22	8	51	33	36	20
861	RRIRDRPPRLPRPRPRPRLFPRP	19	33	24	42	17	28	15	11	29	14	35	35
862	RRIRDRPPRLPRPRPRPRLHPRP	123	125	172	143	63	104	52	29	106	83	97	94
863	RRIRDRPPRLPRPRPRPRLRPRP	16	20	29	22	11	14	7	5	20	12	15	11
864	RRIRDRPPRLPRPRPRPRLLPRP	37	41	49	48	18	28	18	12	28	26	27	26
865	RRIRDRPPRLPRPRPRPSDDPRP	22	18	18	15	9	19	7	4	19	24	25	24
866	RRIRDRPPRLPRPRPRPSDGPRP	3	2	14	13	4	7	4	3	4	11	7	8
867	RRIRDRPPRLPRPRPRPSDVPRP	6	5	8	4	1	6	1	2	4	7	9	4
868	RRIRDRPPRLPRPRPRPSDNPRP	32	33	47	48	16	24	4	4	40	47	42	39
869	RRIRDRPPRLPRPRPRPSDSPRP	4	0	5	2	1	3	0	1	1	1	2	5
870	RRIRDRPPRLPRPRPRPSDIPRP	27	15	32	20	8	17	4	5	24	13	17	24
871	RRIRDRPPRLPRPRPRPSDYPRP	18	27	24	14	7	7	2	2	9	15	26	15
872	RRIRDRPPRLPRPRPRPSDCPRP	20	21	24	7	8	12	3	2	8	11	8	11
873	RRIRDRPPRLPRPRPRPSDFPRP	34	20	31	31	19	27	13	4	33	26	30	28
874	RRIRDRPPRLPRPRPRPSDHPRP	72	61	70	44	25	37	8	11	38	52	38	46
875	RRIRDRPPRLPRPRPRPSDRPRP	9	10	6	20	4	7	2	2	13	5	10	12
876	RRIRDRPPRLPRPRPRPSDLPRP	14	11	14	23	4	9	5	3	10	10	11	11
877	RRIRDRPPRLPRPRPRPSGDPRP	16	11	27	27	14	14	5	5	19	21	24	30
878	RRIRDRPPRLPRPRPRPSGGPRP	20	24	27	30	8	17	13	5	27	21	27	12
879	RRIRDRPPRLPRPRPRPSGVPRP	16	22	26	31	12	13	9	3	20	19	17	15
880	RRIRDRPPRLPRPRPRPSGNPRP	8	7	9	15	12	7	5	4	11	12	11	13
881	RRIRDRPPRLPRPRPRPSGSPRP	27	23	26	29	6	12	9	5	16	28	32	27
882	RRIRDRPPRLPRPRPRPSGIPRP	0	0	1	1	0	0	0	0	0	1	2	0
883	RRIRDRPPRLPRPRPRPSGYPRP	0	0	1	0	1	0	0	1	0	1	0	0
884	RRIRDRPPRLPRPRPRPSGCPRP	3	0	1	4	0	1	0	2	0	2	1	0
885	RRIRDRPPRLPRPRPRPSGFPRP	77	89	85	81	28	53	25	20	58	77	86	71
886	RRIRDRPPRLPRPRPRPSGHPRP	48	45	58	53	24	37	30	25	96	184	187	108
887	RRIRDRPPRLPRPRPRPSGRPRP	30	28	43	32	10	30	13	7	29	26	29	17
888	RRIRDRPPRLPRPRPRPSGLPRP	24	27	37	30	8	27	18	7	25	38	29	27
889	RRIRDRPPRLPRPRPRPSVDPRP	1	0	2	1	0	1	2	0	1	0	1	0
890	RRIRDRPPRLPRPRPRPSVGPRP	21	15	22	18	15	21	9	1	27	18	23	25
891	RRIRDRPPRLPRPRPRPSVVPRP	4	14	10	8	8	2	1	3	6	5	16	10
892	RRIRDRPPRLPRPRPRPSVNPRP	37	29	38	27	15	28	16	5	26	36	44	31
893	RRIRDRPPRLPRPRPRPSVSPRP	2	1	3	0	0	0	1	0	2	0	1	0
894	RRIRDRPPRLPRPRPRPSVIPRP	9	8	12	14	5	10	5	3	5	4	8	9
895	RRIRDRPPRLPRPRPRPSVYPRP	30	29	43	32	14	17	5	3	19	28	35	31
896	RRIRDRPPRLPRPRPRPSVCPRP	25	21	42	31	10	27	14	9	26	20	38	22
897	RRIRDRPPRLPRPRPRPSVFPRP	86	76	88	112	51	84	39	20	90	71	88	99
898	RRIRDRPPRLPRPRPRPSVHPRP	28	41	44	39	21	28	9	5	20	27	33	41
899	RRIRDRPPRLPRPRPRPSVRPRP	31	33	38	41	20	28	14	5	24	29	34	29
900	RRIRDRPPRLPRPRPRPSVLPRP	39	30	54	31	14	33	2	7	34	36	42	43
901	RRIRDRPPRLPRPRPRPSNDPRP	49	55	66	78	23	54	16	17	43	54	63	67
902	RRIRDRPPRLPRPRPRPSNGPRP	0	0	0	1	0	0	0	0	0	0	0	0
903	RRIRDRPPRLPRPRPRPSNVPRP	3	7	7	2	3	7	1	1	3	1	4	7
904	RRIRDRPPRLPRPRPRPSNNPRP	110	114	118	111	42	76	11	17	73	87	79	112
905	RRIRDRPPRLPRPRPRPSNSPRP	16	16	15	18	2	10	3	2	4	12	13	11
906	RRIRDRPPRLPRPRPRPSNIPRP	26	30	31	24	6	23	5	5	20	14	10	23
907	RRIRDRPPRLPRPRPRPSNYPRP	47	35	69	45	33	39	8	7	31	35	35	26
908	RRIRDRPPRLPRPRPRPSNCPRP	22	12	20	15	10	10	3	1	5	12	19	13
909	RRIRDRPPRLPRPRPRPSNFPRP	8	9	13	11	2	4	2	5	3	4	8	7
910	RRIRDRPPRLPRPRPRPSNHPRP	84	70	93	58	22	46	12	11	41	41	45	39
911	RRIRDRPPRLPRPRPRPSNRPRP	14	15	12	21	3	16	1	5	9	10	9	13
912	RRIRDRPPRLPRPRPRPSNLPRP	2	2	1	0	1	2	0	0	2	1	5	2
913	RRIRDRPPRLPRPRPRPSSDPRP	13	9	9	29	8	14	6	2	16	14	17	8
914	RRIRDRPPRLPRPRPRPSSGPRP	22	14	20	24	10	11	5	2	13	11	29	9
915	RRIRDRPPRLPRPRPRPSSVPRP	27	30	47	30	16	32	10	7	20	35	27	36
916	RRIRDRPPRLPRPRPRPSSNPRP	6	11	10	8	3	7	1	1	5	2	9	5
917	RRIRDRPPRLPRPRPRPSSSPRP	8	4	8	11	5	6	1	2	11	5	7	14
918	RRIRDRPPRLPRPRPRPSSIPRP	0	0	0	2	0	0	0	0	2	0	1	2
919	RRIRDRPPRLPRPRPRPSSYPRP	15	11	14	15	6	11	1	0	4	19	16	7
920	RRIRDRPPRLPRPRPRPSSCPRP	1	1	2	0	0	0	0	0	3	0	2	0
921	RRIRDRPPRLPRPRPRPSSFPRP	52	45	53	48	27	57	8	10	33	47	43	30
922	RRIRDRPPRLPRPRPRPSSHPRP	26	17	26	20	6	16	4	4	16	26	23	21
923	RRIRDRPPRLPRPRPRPSSRPRP	7	4	9	8	3	5	0	0	7	5	10	6
924	RRIRDRPPRLPRPRPRPSSLPRP	18	20	14	15	13	11	5	5	16	11	19	11
925	RRIRDRPPRLPRPRPRPSIDPRP	22	14	31	17	17	15	4	3	16	16	16	25
926	RRIRDRPPRLPRPRPRPSIGPRP	22	11	17	15	7	14	6	4	18	20	9	21
927	RRIRDRPPRLPRPRPRPSIVPRP	9	10	16	11	7	19	0	2	12	15	21	15
928	RRIRDRPPRLPRPRPRPSINPRP	55	79	105	68	35	53	14	17	58	66	75	67
929	RRIRDRPPRLPRPRPRPSISPRP	2	1	2	2	0	2	0	0	0	1	1	0
930	RRIRDRPPRLPRPRPRPSIIPRP	40	35	48	30	11	29	5	2	39	46	28	41
931	RRIRDRPPRLPRPRPRPSIYPRP	54	44	40	58	20	26	7	4	31	38	40	41
932	RRIRDRPPRLPRPRPRPSICPRP	2	2	6	5	2	2	0	0	4	4	1	0
933	RRIRDRPPRLPRPRPRPSIFPRP	70	54	68	73	33	47	4	18	59	47	78	63
934	RRIRDRPPRLPRPRPRPSIHPRP	107	97	125	95	47	92	19	25	79	101	126	96
935	RRIRDRPPRLPRPRPRPSIRPRP	16	9	14	22	6	9	2	4	6	17	14	18
936	RRIRDRPPRLPRPRPRPSILPRP	18	16	16	25	6	17	8	3	18	12	20	14
937	RRIRDRPPRLPRPRPRPSYDPRP	21	32	30	34	19	21	6	5	15	21	26	30
938	RRIRDRPPRLPRPRPRPSYGPRP	1	2	2	1	0	0	0	0	0	0	0	0
939	RRIRDRPPRLPRPRPRPSYVPRP	15	11	24	25	10	7	3	1	10	12	15	10
940	RRIRDRPPRLPRPRPRPSYNPRP	58	59	55	38	16	46	9	13	30	33	35	46
941	RRIRDRPPRLPRPRPRPSYSPRP	24	22	31	10	4	15	3	0	15	20	22	19
942	RRIRDRPPRLPRPRPRPSYIPRP	17	27	20	22	9	10	2	0	17	6	21	17
943	RRIRDRPPRLPRPRPRPSYYPRP	5	3	5	2	1	1	0	0	4	1	7	2
944	RRIRDRPPRLPRPRPRPSYCPRP	9	4	14	7	4	5	2	1	7	6	9	6
945	RRIRDRPPRLPRPRPRPSYFPRP	67	47	67	49	15	29	10	8	43	33	36	41
946	RRIRDRPPRLPRPRPRPSYHPRP	32	24	24	13	10	12	2	0	12	12	17	10
947	RRIRDRPPRLPRPRPRPSYRPRP	2	0	2	2	3	1	1	0	1	0	1	3
948	RRIRDRPPRLPRPRPRPSYLPRP	29	18	32	25	11	18	3	5	15	23	27	17
949	RRIRDRPPRLPRPRPRPSCDPRP	25	32	43	38	14	27	9	8	18	33	35	37
950	RRIRDRPPRLPRPRPRPSCGPRP	51	44	61	71	23	45	14	19	52	52	66	52
951	RRIRDRPPRLPRPRPRPSCVPRP	54	53	66	63	36	42	14	21	57	72	68	62
952	RRIRDRPPRLPRPRPRPSCNPRP	43	36	32	30	8	29	4	3	23	25	24	34
953	RRIRDRPPRLPRPRPRPSCSPRP	10	8	10	6	6	8	0	1	5	13	9	12
954	RRIRDRPPRLPRPRPRPSCIPRP	37	24	29	22	10	24	6	11	25	23	28	32
955	RRIRDRPPRLPRPRPRPSCYPRP	31	24	52	43	16	25	3	6	23	25	28	32
956	RRIRDRPPRLPRPRPRPSCCPRP	25	22	27	31	24	21	13	28	52	120	155	137
957	RRIRDRPPRLPRPRPRPSCFPRP	84	82	82	102	42	95	21	21	77	82	130	103
958	RRIRDRPPRLPRPRPRPSCHPRP	49	70	75	68	34	54	19	6	36	65	60	78
959	RRIRDRPPRLPRPRPRPSCRPRP	19	19	32	25	12	13	3	1	28	21	31	13
960	RRIRDRPPRLPRPRPRPSCLPRP	75	63	77	69	35	48	18	15	56	58	82	70
961	RRIRDRPPRLPRPRPRPSFDPRP	12	15	22	14	10	7	2	6	8	16	20	20
962	RRIRDRPPRLPRPRPRPSFGPRP	75	86	126	76	40	71	37	18	48	56	74	63
963	RRIRDRPPRLPRPRPRPSFVPRP	72	79	79	96	45	69	15	9	72	53	61	61
964	RRIRDRPPRLPRPRPRPSFNPRP	80	71	110	77	37	70	8	15	39	55	62	70
965	RRIRDRPPRLPRPRPRPSFSPRP	38	37	33	31	10	25	7	7	30	30	38	28
966	RRIRDRPPRLPRPRPRPSFIPRP	154	167	194	167	54	125	30	21	87	117	134	118
967	RRIRDRPPRLPRPRPRPSFYPRP	119	139	162	121	67	112	31	29	97	83	99	116
968	RRIRDRPPRLPRPRPRPSFCPRP	87	45	69	59	31	51	17	10	51	60	53	65
969	RRIRDRPPRLPRPRPRPSFFPRP	340	313	466	343	153	247	91	63	255	240	279	240
970	RRIRDRPPRLPRPRPRPSFHPRP	113	101	99	115	42	84	19	14	58	53	77	74
971	RRIRDRPPRLPRPRPRPSFRPRP	47	34	51	38	9	38	10	7	26	31	25	17
972	RRIRDRPPRLPRPRPRPSFLPRP	73	66	93	74	37	68	22	11	46	69	66	61
973	RRIRDRPPRLPRPRPRPSHDPRP	20	12	25	23	12	14	2	2	9	19	23	9
974	RRIRDRPPRLPRPRPRPSHGPRP	2	1	6	1	1	1	2	0	1	1	1	3
975	RRIRDRPPRLPRPRPRPSHVPRP	9	15	11	9	3	7	3	0	2	6	6	11
976	RRIRDRPPRLPRPRPRPSHNPRP	88	72	89	72	24	56	15	13	50	49	49	44
977	RRIRDRPPRLPRPRPRPSHSPRP	14	13	12	9	8	11	6	0	6	13	7	10
978	RRIRDRPPRLPRPRPRPSHIPRP	56	64	79	52	19	37	7	6	20	32	44	46
979	RRIRDRPPRLPRPRPRPSHYPRP	28	16	23	25	10	7	1	1	6	13	15	7
980	RRIRDRPPRLPRPRPRPSHCPRP	14	14	13	12	7	8	0	4	4	5	6	7
981	RRIRDRPPRLPRPRPRPSHFPRP	24	12	20	14	6	10	7	3	11	6	12	11
982	RRIRDRPPRLPRPRPRPSHHPRP	71	77	85	71	31	51	14	11	46	48	54	50
983	RRIRDRPPRLPRPRPRPSHRPRP	27	28	39	42	16	21	8	9	26	18	23	13
984	RRIRDRPPRLPRPRPRPSHLPRP	13	21	22	27	13	17	4	1	10	17	14	9
985	RRIRDRPPRLPRPRPRPSRDPRP	2	0	3	3	0	1	1	0	1	0	1	3
986	RRIRDRPPRLPRPRPRPSRGPRP	52	52	57	67	29	46	30	15	45	34	51	46
987	RRIRDRPPRLPRPRPRPSRVPRP	37	34	48	58	21	24	16	4	34	31	41	39
988	RRIRDRPPRLPRPRPRPSRNPRP	25	21	21	26	22	12	10	8	21	8	11	11
989	RRIRDRPPRLPRPRPRPSRSPRP	16	14	10	12	4	4	2	4	10	8	6	5
990	RRIRDRPPRLPRPRPRPSRIPRP	45	52	48	35	26	31	7	9	26	34	41	33
991	RRIRDRPPRLPRPRPRPSRYPRP	18	24	39	30	12	22	5	4	16	16	21	25
992	RRIRDRPPRLPRPRPRPSRCPRP	11	8	11	17	7	10	2	5	16	9	10	9
993	RRIRDRPPRLPRPRPRPSRFPRP	23	21	21	19	16	10	10	4	17	7	22	16
994	RRIRDRPPRLPRPRPRPSRHPRP	83	41	72	79	41	58	17	10	62	57	62	58
995	RRIRDRPPRLPRPRPRPSRRPRP	29	22	23	33	8	19	9	4	26	18	24	20
996	RRIRDRPPRLPRPRPRPSRLPRP	7	1	5	5	3	5	2	0	4	4	9	1
997	RRIRDRPPRLPRPRPRPSLDPRP	62	50	66	56	31	47	17	7	47	54	70	51
998	RRIRDRPPRLPRPRPRPSLGPRP	26	27	25	33	12	20	9	11	31	29	44	20
999	RRIRDRPPRLPRPRPRPSLVPRP	14	10	9	8	1	3	2	2	7	7	2	11
1000	RRIRDRPPRLPRPRPRPSLNPRP	52	48	60	78	21	50	19	15	41	68	58	81
1001	RRIRDRPPRLPRPRPRPSLSPRP	36	33	51	41	11	30	12	7	28	47	39	36
1002	RRIRDRPPRLPRPRPRPSLIPRP	40	49	42	35	13	31	8	6	34	31	31	30
1003	RRIRDRPPRLPRPRPRPSLYPRP	23	31	32	35	15	21	9	8	32	31	31	30
1004	RRIRDRPPRLPRPRPRPSLCPRP	38	31	47	41	16	23	12	4	33	34	42	36
1005	RRIRDRPPRLPRPRPRPSLFPRP	92	94	122	121	33	85	39	26	84	89	128	95
1006	RRIRDRPPRLPRPRPRPSLHPRP	29	35	38	47	19	33	11	11	23	43	34	35
1007	RRIRDRPPRLPRPRPRPSLRPRP	33	24	31	20	12	25	6	11	31	22	24	28
1008	RRIRDRPPRLPRPRPRPSLLPRP	27	24	33	34	14	38	8	6	24	51	37	28
1009	RRIRDRPPRLPRPRPRPKDDPRP	16	10	13	11	5	8	5	2	13	18	17	31
1010	RRIRDRPPRLPRPRPRPKDGPRP	5	5	5	5	4	3	0	0	6	4	5	3
1011	RRIRDRPPRLPRPRPRPKDVPRP	0	0	0	0	0	0	0	0	0	0	1	0
1012	RRIRDRPPRLPRPRPRPKDNPRP	36	34	38	36	26	27	11	5	22	27	30	34
1013	RRIRDRPPRLPRPRPRPKDSPRP	7	6	8	8	1	4	0	2	6	3	1	7
1014	RRIRDRPPRLPRPRPRPKDIPRP	3	6	11	7	3	3	0	0	9	5	4	9
1015	RRIRDRPPRLPRPRPRPKDYPRP	24	13	23	25	8	19	2	5	10	17	17	12
1016	RRIRDRPPRLPRPRPRPKDCPRP	27	31	28	36	24	24	6	8	31	24	25	26
1017	RRIRDRPPRLPRPRPRPKDFPRP	0	1	0	1	0	0	0	0	0	0	0	0
1018	RRIRDRPPRLPRPRPRPKDHPRP	19	14	19	14	6	8	7	3	11	16	19	11
1019	RRIRDRPPRLPRPRPRPKDRPRP	3	6	7	6	2	4	2	1	7	9	3	6
1020	RRIRDRPPRLPRPRPRPKDLPRP	2	1	1	2	0	3	0	1	0	0	1	1
1021	RRIRDRPPRLPRPRPRPKGDPRP	1	0	0	0	0	0	0	0	1	0	0	0
1022	RRIRDRPPRLPRPRPRPKGGPRP	1	0	0	0	0	0	0	0	0	0	0	0
1023	RRIRDRPPRLPRPRPRPKGVPRP	1	0	0	0	0	0	0	0	1	0	0	1
1024	RRIRDRPPRLPRPRPRPKGNPRP	52	26	43	50	24	46	15	12	24	30	32	29
1025	RRIRDRPPRLPRPRPRPKGSPRP	3	9	7	1	3	7	0	1	3	5	5	3
1026	RRIRDRPPRLPRPRPRPKGIPRP	0	0	1	0	0	1	0	1	0	0	0	0
1027	RRIRDRPPRLPRPRPRPKGYPRP	4	2	5	3	3	2	0	1	1	3	3	1
1028	RRIRDRPPRLPRPRPRPKGCPRP	0	0	0	1	0	0	0	0	1	0	1	0
1029	RRIRDRPPRLPRPRPRPKGFPRP	9	4	8	4	1	1	2	1	3	2	2	3
1030	RRIRDRPPRLPRPRPRPKGHPRP	12	16	7	10	4	2	8	0	7	5	15	9
1031	RRIRDRPPRLPRPRPRPKGRPRP	3	0	7	5	2	2	2	2	5	6	4	3
1032	RRIRDRPPRLPRPRPRPKGLPRP	9	10	7	11	6	4	7	3	6	8	9	6
1033	RRIRDRPPRLPRPRPRPKVDPRP	12	13	17	15	8	6	2	3	8	8	14	11
1034	RRIRDRPPRLPRPRPRPKVGPRP	2	0	4	5	1	4	1	0	1	0	0	2
1035	RRIRDRPPRLPRPRPRPKVVPRP	1	0	0	0	0	0	0	0	0	0	0	1
1036	RRIRDRPPRLPRPRPRPKVNPRP	44	51	57	39	23	33	6	9	33	24	43	41
1037	RRIRDRPPRLPRPRPRPKVSPRP	0	0	0	0	0	0	0	0	2	1	1	0
1038	RRIRDRPPRLPRPRPRPKVIPRP	44	33	44	47	18	27	9	5	27	32	36	28
1039	RRIRDRPPRLPRPRPRPKVYPRP	1	0	1	1	1	1	0	0	0	0	0	0
1040	RRIRDRPPRLPRPRPRPKVCPRP	0	1	2	0	0	0	0	0	0	0	0	0
1041	RRIRDRPPRLPRPRPRPKVFPRP	6	7	13	6	2	12	3	2	8	9	8	3
1042	RRIRDRPPRLPRPRPRPKVHPRP	18	14	18	9	5	10	3	3	7	19	11	12
1043	RRIRDRPPRLPRPRPRPKVRPRP	0	1	0	0	0	1	0	0	1	2	0	0
1044	RRIRDRPPRLPRPRPRPKVLPRP	1	0	1	0	2	0	0	0	0	1	1	0
1045	RRIRDRPPRLPRPRPRPKNDPRP	60	69	92	69	47	51	17	14	51	44	68	64
1046	RRIRDRPPRLPRPRPRPKNGPRP	19	37	32	34	20	19	11	21	30	78	91	65
1047	RRIRDRPPRLPRPRPRPKNVPRP	0	0	2	2	0	0	0	0	0	1	1	0
1048	RRIRDRPPRLPRPRPRPKNNPRP	560	521	679	549	286	428	89	98	298	343	399	448
1049	RRIRDRPPRLPRPRPRPKNSPRP	30	34	47	30	23	29	13	12	71	102	107	94
1050	RRIRDRPPRLPRPRPRPKNIPRP	93	101	101	79	51	66	14	14	54	67	59	57
1051	RRIRDRPPRLPRPRPRPKNYPRP	30	35	36	15	10	17	3	8	16	17	13	14
1052	RRIRDRPPRLPRPRPRPKNCPRP	23	22	21	15	7	18	5	2	16	25	18	20
1053	RRIRDRPPRLPRPRPRPKNFPRP	5	4	4	4	2	1	0	1	0	2	4	1
1054	RRIRDRPPRLPRPRPRPKNHPRP	176	153	233	160	91	121	41	42	108	121	146	154
1055	RRIRDRPPRLPRPRPRPKNRPRP	5	4	10	10	5	1	2	3	4	4	7	5
1056	RRIRDRPPRLPRPRPRPKNLPRP	10	16	21	19	14	16	2	4	10	16	10	12
1057	RRIRDRPPRLPRPRPRPKSDPRP	41	31	41	38	19	36	15	10	39	27	33	28
1058	RRIRDRPPRLPRPRPRPKSGPRP	0	0	0	0	0	1	0	1	3	0	0	0
1059	RRIRDRPPRLPRPRPRPKSVPRP	0	0	0	0	0	0	1	0	0	2	1	1
1060	RRIRDRPPRLPRPRPRPKSNPRP	67	68	72	56	29	45	18	10	34	47	41	45
1061	RRIRDRPPRLPRPRPRPKSSPRP	0	1	0	1	0	3	0	0	2	0	1	1
1062	RRIRDRPPRLPRPRPRPKSIPRP	1	3	6	3	2	1	1	2	4	0	2	4
1063	RRIRDRPPRLPRPRPRPKSYPRP	1	3	5	7	2	0	0	0	5	1	7	4
1064	RRIRDRPPRLPRPRPRPKSCPRP	6	5	7	8	4	5	2	1	4	7	6	6
1065	RRIRDRPPRLPRPRPRPKSFPRP	0	0	0	0	0	0	0	0	0	0	1	0
1066	RRIRDRPPRLPRPRPRPKSHPRP	26	24	29	36	12	12	6	5	12	18	18	23
1067	RRIRDRPPRLPRPRPRPKSRPRP	1	1	1	1	0	0	1	1	1	0	0	1
1068	RRIRDRPPRLPRPRPRPKSLPRP	5	11	7	9	3	3	6	3	5	8	5	5
1069	RRIRDRPPRLPRPRPRPKIDPRP	9	16	16	13	8	14	2	3	14	13	18	16
1070	RRIRDRPPRLPRPRPRPKIGPRP	1	0	1	0	0	0	0	0	0	0	1	1
1071	RRIRDRPPRLPRPRPRPKIVPRP	7	6	20	7	1	8	2	1	4	5	5	3
1072	RRIRDRPPRLPRPRPRPKINPRP	139	150	167	132	55	101	37	18	83	115	112	111
1073	RRIRDRPPRLPRPRPRPKISPRP	18	17	22	13	9	14	2	1	17	11	14	21
1074	RRIRDRPPRLPRPRPRPKIIPRP	30	23	38	33	18	21	5	7	27	19	25	39
1075	RRIRDRPPRLPRPRPRPKIYPRP	29	22	31	19	19	19	2	1	14	14	20	18
1076	RRIRDRPPRLPRPRPRPKICPRP	0	3	0	0	0	0	1	0	0	0	3	0
1077	RRIRDRPPRLPRPRPRPKIFPRP	6	8	8	6	4	1	2	1	3	5	7	7
1078	RRIRDRPPRLPRPRPRPKIHPRP	39	35	57	37	31	26	14	7	18	34	32	32
1079	RRIRDRPPRLPRPRPRPKIRPRP	3	6	7	5	0	5	1	1	4	3	2	0
1080	RRIRDRPPRLPRPRPRPKILPRP	7	6	7	9	2	3	4	1	4	7	8	5
1081	RRIRDRPPRLPRPRPRPKYDPRP	11	11	15	16	8	9	3	4	10	9	14	16
1082	RRIRDRPPRLPRPRPRPKYGPRP	18	19	14	14	3	9	5	3	10	11	12	6
1083	RRIRDRPPRLPRPRPRPKYVPRP	0	0	0	1	1	1	0	2	1	0	0	0
1084	RRIRDRPPRLPRPRPRPKYNPRP	201	200	231	183	65	131	29	25	91	107	130	152
1085	RRIRDRPPRLPRPRPRPKYSPRP	43	29	39	37	24	20	8	8	24	38	31	31
1086	RRIRDRPPRLPRPRPRPKYIPRP	34	28	44	29	11	23	4	1	23	20	16	16
1087	RRIRDRPPRLPRPRPRPKYYPRP	29	24	35	24	13	20	7	9	8	8	16	15
1088	RRIRDRPPRLPRPRPRPKYCPRP	1	1	2	1	0	0	0	0	0	0	0	0
1089	RRIRDRPPRLPRPRPRPKYFPRP	22	20	23	23	8	9	4	9	10	6	9	8
1090	RRIRDRPPRLPRPRPRPKYHPRP	93	81	91	99	42	81	15	13	49	68	50	57
1091	RRIRDRPPRLPRPRPRPKYRPRP	2	0	2	2	1	1	0	1	0	2	1	0
1092	RRIRDRPPRLPRPRPRPKYLPRP	10	9	7	12	2	5	2	1	4	3	5	10
1093	RRIRDRPPRLPRPRPRPKCDPRP	11	9	12	9	5	12	5	4	4	9	15	11
1094	RRIRDRPPRLPRPRPRPKCGPRP	7	5	0	3	1	1	3	0	3	2	0	6
1095	RRIRDRPPRLPRPRPRPKCVPRP	4	9	12	3	9	4	6	2	4	12	12	6
1096	RRIRDRPPRLPRPRPRPKCNPRP	48	53	79	54	22	39	14	11	40	40	57	51
1097	RRIRDRPPRLPRPRPRPKCSPRP	37	24	35	27	14	19	12	12	25	26	26	19
1098	RRIRDRPPRLPRPRPRPKCIPRP	10	17	15	9	4	7	0	3	5	7	9	6
1099	RRIRDRPPRLPRPRPRPKCYPRP	38	34	33	27	11	15	14	5	24	20	16	15
1100	RRIRDRPPRLPRPRPRPKCCPRP	3	0	0	2	0	2	0	1	3	2	6	2
1101	RRIRDRPPRLPRPRPRPKCFPRP	0	0	1	3	0	1	0	1	1	0	0	1
1102	RRIRDRPPRLPRPRPRPKCHPRP	54	44	61	56	30	53	10	13	48	36	41	44
1103	RRIRDRPPRLPRPRPRPKCRPRP	1	0	0	1	0	0	0	0	0	0	0	0
1104	RRIRDRPPRLPRPRPRPKCLPRP	7	12	22	15	8	12	5	8	12	10	17	10
1105	RRIRDRPPRLPRPRPRPKFDPRP	1	3	5	3	1	3	0	0	2	1	0	2
1106	RRIRDRPPRLPRPRPRPKFGPRP	0	0	1	0	0	0	1	0	0	1	0	0
1107	RRIRDRPPRLPRPRPRPKFVPRP	43	34	56	33	19	32	15	7	35	20	30	25
1108	RRIRDRPPRLPRPRPRPKFNPRP	105	106	131	98	52	70	25	29	52	71	70	74
1109	RRIRDRPPRLPRPRPRPKFSPRP	10	10	14	13	8	4	1	1	13	10	13	13
1110	RRIRDRPPRLPRPRPRPKFIPRP	17	10	22	22	11	14	4	2	9	8	11	6
1111	RRIRDRPPRLPRPRPRPKFYPRP	41	38	38	45	12	28	14	8	26	26	28	31
1112	RRIRDRPPRLPRPRPRPKFCPRP	10	6	7	8	5	4	0	1	10	1	3	9
1113	RRIRDRPPRLPRPRPRPKFFPRP	12	14	10	15	16	11	3	4	11	12	16	9
1114	RRIRDRPPRLPRPRPRPKFHPRP	65	56	80	60	30	66	14	10	34	49	47	40
1115	RRIRDRPPRLPRPRPRPKFRPRP	8	7	7	6	5	5	3	2	8	6	11	3
1116	RRIRDRPPRLPRPRPRPKFLPRP	35	27	50	37	12	31	8	8	17	18	26	29
1117	RRIRDRPPRLPRPRPRPKHDPRP	128	116	143	108	57	83	31	28	76	92	128	117
1118	RRIRDRPPRLPRPRPRPKHGPRP	0	1	0	0	0	2	1	0	2	0	0	1
1119	RRIRDRPPRLPRPRPRPKHVPRP	7	6	5	5	8	4	2	2	7	4	6	4
1120	RRIRDRPPRLPRPRPRPKHNPRP	1021	977	1269	1085	493	794	265	228	756	1106	1147	1208
1121	RRIRDRPPRLPRPRPRPKHSPRP	53	40	53	58	26	37	12	6	30	38	35	32
1122	RRIRDRPPRLPRPRPRPKHIPRP	83	61	85	69	43	45	18	12	45	36	41	56
1123	RRIRDRPPRLPRPRPRPKHYPRP	65	63	84	58	39	48	10	15	29	36	58	65
1124	RRIRDRPPRLPRPRPRPKHCPRP	1	2	2	2	0	1	1	1	2	0	0	2
1125	RRIRDRPPRLPRPRPRPKHFPRP	2	5	7	8	2	0	0	1	1	5	9	9
1126	RRIRDRPPRLPRPRPRPKHHPRP	293	306	378	307	138	217	80	51	195	165	252	235
1127	RRIRDRPPRLPRPRPRPKHRPRP	24	29	24	24	20	17	10	5	21	11	19	19
1128	RRIRDRPPRLPRPRPRPKHLPRP	10	13	7	10	6	4	2	4	4	4	7	5
1129	RRIRDRPPRLPRPRPRPKRDPRP	15	8	15	17	15	14	7	2	11	11	12	7
1130	RRIRDRPPRLPRPRPRPKRGPRP	7	7	17	12	3	4	3	3	9	5	18	10
1131	RRIRDRPPRLPRPRPRPKRVPRP	3	7	5	4	1	4	2	0	3	4	3	3
1132	RRIRDRPPRLPRPRPRPKRNPRP	28	20	32	23	11	12	12	6	20	11	20	13
1133	RRIRDRPPRLPRPRPRPKRSPRP	2	1	2	0	0	0	0	0	2	2	0	1
1134	RRIRDRPPRLPRPRPRPKRIPRP	21	16	24	21	6	19	8	4	21	9	15	21
1135	RRIRDRPPRLPRPRPRPKRYPRP	30	19	22	31	10	23	4	6	9	11	18	20
1136	RRIRDRPPRLPRPRPRPKRCPRP	1	0	2	1	0	0	0	0	3	1	1	0
1137	RRIRDRPPRLPRPRPRPKRFPRP	0	1	0	1	0	0	0	0	0	0	0	2
1138	RRIRDRPPRLPRPRPRPKRHPRP	60	54	60	74	27	46	27	15	42	43	47	42
1139	RRIRDRPPRLPRPRPRPKRRPRP	5	6	4	5	4	7	4	2	11	5	8	5
1140	RRIRDRPPRLPRPRPRPKRLPRP	0	1	1	1	0	1	0	0	0	2	3	1
1141	RRIRDRPPRLPRPRPRPKLDPRP	25	24	32	32	23	22	13	4	21	18	24	39
1142	RRIRDRPPRLPRPRPRPKLGPRP	2	3	2	5	1	0	0	0	3	3	4	2
1143	RRIRDRPPRLPRPRPRPKLVPRP	0	1	1	1	1	0	0	0	2	2	0	0
1144	RRIRDRPPRLPRPRPRPKLNPRP	48	38	64	52	32	43	16	12	36	31	46	46
1145	RRIRDRPPRLPRPRPRPKLSPRP	8	14	13	14	6	9	3	3	10	10	13	14
1146	RRIRDRPPRLPRPRPRPKLIPRP	6	6	6	5	1	3	1	3	6	5	2	5
1147	RRIRDRPPRLPRPRPRPKLYPRP	18	16	22	16	7	12	4	5	18	13	8	14
1148	RRIRDRPPRLPRPRPRPKLCPRP	4	8	6	8	2	7	2	1	2	4	3	4
1149	RRIRDRPPRLPRPRPRPKLFPRP	4	7	3	3	1	2	4	2	3	3	6	4
1150	RRIRDRPPRLPRPRPRPKLHPRP	91	94	96	107	48	68	49	25	90	73	81	73
1151	RRIRDRPPRLPRPRPRPKLRPRP	1	4	6	6	4	3	0	1	3	3	5	2
1152	RRIRDRPPRLPRPRPRPKLLPRP	1	5	1	4	1	3	0	2	1	1	1	1
1153	RRIRDRPPRLPRPRPRPNDDPRP	34	32	38	48	24	33	12	6	40	40	53	56
1154	RRIRDRPPRLPRPRPRPNDGPRP	0	0	0	0	0	0	0	0	0	1	0	0
1155	RRIRDRPPRLPRPRPRPNDVPRP	0	0	0	0	0	0	0	0	1	0	0	0
1156	RRIRDRPPRLPRPRPRPNDNPRP	169	165	222	174	76	127	25	29	95	114	126	115
1157	RRIRDRPPRLPRPRPRPNDSPRP	17	18	22	21	7	16	2	3	15	11	19	15
1158	RRIRDRPPRLPRPRPRPNDIPRP	57	63	62	61	35	55	13	9	40	36	48	49
1159	RRIRDRPPRLPRPRPRPNDYPRP	23	22	27	22	13	21	5	4	13	15	16	19
1160	RRIRDRPPRLPRPRPRPNDCPRP	1	1	1	1	0	1	1	0	0	1	0	0
1161	RRIRDRPPRLPRPRPRPNDFPRP	2	5	10	9	2	4	3	2	8	7	13	11
1162	RRIRDRPPRLPRPRPRPNDHPRP	43	31	47	41	28	29	7	5	16	12	28	32
1163	RRIRDRPPRLPRPRPRPNDRPRP	11	13	12	10	6	14	1	3	8	8	6	14
1164	RRIRDRPPRLPRPRPRPNDLPRP	2	3	8	5	2	4	1	2	6	2	2	2
1165	RRIRDRPPRLPRPRPRPNGDPRP	0	1	0	1	0	0	0	0	0	0	1	0
1166	RRIRDRPPRLPRPRPRPNGGPRP	4	0	1	3	0	2	0	0	0	0	1	0
1167	RRIRDRPPRLPRPRPRPNGVPRP	10	16	9	17	7	14	3	2	9	9	10	14
1168	RRIRDRPPRLPRPRPRPNGNPRP	20	14	18	11	5	11	2	3	11	16	13	13
1169	RRIRDRPPRLPRPRPRPNGSPRP	19	18	18	26	5	18	6	2	13	15	11	17
1170	RRIRDRPPRLPRPRPRPNGIPRP	0	0	1	1	1	0	0	0	1	0	0	0
1171	RRIRDRPPRLPRPRPRPNGYPRP	28	22	43	22	12	20	2	2	25	16	21	25
1172	RRIRDRPPRLPRPRPRPNGCPRP	0	0	0	0	0	0	0	0	0	0	2	1
1173	RRIRDRPPRLPRPRPRPNGFPRP	14	15	23	15	10	10	4	5	11	12	12	11
1174	RRIRDRPPRLPRPRPRPNGHPRP	18	22	18	11	9	15	4	3	8	10	11	17
1175	RRIRDRPPRLPRPRPRPNGRPRP	17	21	19	11	4	7	9	1	14	9	12	9
1176	RRIRDRPPRLPRPRPRPNGLPRP	4	13	11	7	3	6	3	1	7	9	6	4
1177	RRIRDRPPRLPRPRPRPNVDPRP	14	8	5	14	5	9	0	3	9	13	12	11
1178	RRIRDRPPRLPRPRPRPNVGPRP	0	0	0	0	0	0	0	0	0	0	0	0
1179	RRIRDRPPRLPRPRPRPNVVPRP	3	2	0	3	0	3	0	0	2	3	1	4
1180	RRIRDRPPRLPRPRPRPNVNPRP	54	41	52	50	19	37	7	9	38	39	33	51
1181	RRIRDRPPRLPRPRPRPNVSPRP	0	0	1	0	0	0	0	0	0	0	0	1
1182	RRIRDRPPRLPRPRPRPNVIPRP	4	6	6	8	3	3	3	0	3	2	2	4
1183	RRIRDRPPRLPRPRPRPNVYPRP	1	1	1	0	0	0	0	1	2	1	0	0
1184	RRIRDRPPRLPRPRPRPNVCPRP	2	1	1	0	0	0	0	0	1	0	0	0
1185	RRIRDRPPRLPRPRPRPNVFPRP	12	14	21	10	6	10	3	1	8	11	10	14
1186	RRIRDRPPRLPRPRPRPNVHPRP	52	55	50	61	26	34	8	9	30	35	45	49
1187	RRIRDRPPRLPRPRPRPNVRPRP	18	12	15	8	5	15	4	1	5	9	6	6
1188	RRIRDRPPRLPRPRPRPNVLPRP	43	38	52	40	12	23	5	4	27	21	37	26
1189	RRIRDRPPRLPRPRPRPNNDPRP	36	29	42	48	27	35	12	7	33	29	52	41
1190	RRIRDRPPRLPRPRPRPNNGPRP	6	4	5	3	1	4	2	0	3	1	1	0
1191	RRIRDRPPRLPRPRPRPNNVPRP	8	7	3	1	2	4	0	1	0	2	3	2
1192	RRIRDRPPRLPRPRPRPNNNPRP	754	702	910	639	329	550	100	114	408	426	460	507
1193	RRIRDRPPRLPRPRPRPNNSPRP	61	56	79	63	27	54	12	10	33	50	47	57
1194	RRIRDRPPRLPRPRPRPNNIPRP	42	47	53	35	17	27	6	5	24	19	20	22
1195	RRIRDRPPRLPRPRPRPNNYPRP	67	79	82	68	33	46	10	11	38	32	48	54
1196	RRIRDRPPRLPRPRPRPNNCPRP	47	42	63	40	25	31	10	6	23	23	40	36
1197	RRIRDRPPRLPRPRPRPNNFPRP	45	35	52	38	24	18	7	4	24	22	27	24
1198	RRIRDRPPRLPRPRPRPNNHPRP	119	112	160	120	73	96	17	16	74	78	90	67
1199	RRIRDRPPRLPRPRPRPNNRPRP	24	23	23	15	16	18	6	5	9	14	13	13
1200	RRIRDRPPRLPRPRPRPNNLPRP	56	70	84	59	22	54	5	10	42	37	28	41
1201	RRIRDRPPRLPRPRPRPNSDPRP	18	15	18	12	4	15	2	2	10	8	16	18
1202	RRIRDRPPRLPRPRPRPNSGPRP	16	17	18	9	9	7	1	4	7	3	14	7
1203	RRIRDRPPRLPRPRPRPNSVPRP	1	1	1	0	0	0	0	0	0	1	0	1
1204	RRIRDRPPRLPRPRPRPNSNPRP	99	128	170	97	58	116	18	16	75	90	84	95
1205	RRIRDRPPRLPRPRPRPNSSPRP	36	25	28	20	12	19	2	4	11	21	27	19
1206	RRIRDRPPRLPRPRPRPNSIPRP	12	7	13	3	3	7	1	2	4	4	4	7
1207	RRIRDRPPRLPRPRPRPNSYPRP	4	3	0	5	0	1	2	1	4	3	3	3
1208	RRIRDRPPRLPRPRPRPNSCPRP	21	30	25	29	15	21	8	2	26	27	25	19
1209	RRIRDRPPRLPRPRPRPNSFPRP	1	2	4	3	0	4	0	1	0	3	1	0
1210	RRIRDRPPRLPRPRPRPNSHPRP	15	12	22	18	5	10	5	2	17	16	14	15
1211	RRIRDRPPRLPRPRPRPNSRPRP	11	10	3	8	1	5	4	2	1	4	9	8
1212	RRIRDRPPRLPRPRPRPNSLPRP	2	0	2	0	1	2	1	0	1	3	5	0
1213	RRIRDRPPRLPRPRPRPNIDPRP	15	13	17	15	10	13	2	4	16	22	17	16
1214	RRIRDRPPRLPRPRPRPNIGPRP	7	7	8	8	5	3	4	1	3	7	6	3
1215	RRIRDRPPRLPRPRPRPNIVPRP	17	21	26	20	9	14	3	5	17	22	28	18
1216	RRIRDRPPRLPRPRPRPNINPRP	138	133	199	132	67	119	17	31	101	110	118	103
1217	RRIRDRPPRLPRPRPRPNISPRP	5	4	8	1	1	1	0	0	1	5	2	4
1218	RRIRDRPPRLPRPRPRPNIIPRP	43	41	58	54	15	33	8	11	32	52	44	40
1219	RRIRDRPPRLPRPRPRPNIYPRP	50	46	53	39	17	35	5	7	37	25	34	35
1220	RRIRDRPPRLPRPRPRPNICPRP	9	7	30	17	6	11	5	2	20	19	14	14
1221	RRIRDRPPRLPRPRPRPNIFPRP	20	31	43	35	20	28	8	3	25	24	28	26
1222	RRIRDRPPRLPRPRPRPNIHPRP	76	64	68	73	30	47	15	14	38	56	69	57
1223	RRIRDRPPRLPRPRPRPNIRPRP	1	2	0	0	2	2	0	0	0	0	1	0
1224	RRIRDRPPRLPRPRPRPNILPRP	63	56	60	47	20	52	13	6	30	38	51	41
1225	RRIRDRPPRLPRPRPRPNYDPRP	53	52	66	51	23	38	13	4	45	25	46	47
1226	RRIRDRPPRLPRPRPRPNYGPRP	0	2	0	0	0	0	0	0	0	0	0	0
1227	RRIRDRPPRLPRPRPRPNYVPRP	21	27	35	24	9	18	10	0	20	21	17	16
1228	RRIRDRPPRLPRPRPRPNYNPRP	544	529	596	493	260	466	61	66	265	245	288	301
1229	RRIRDRPPRLPRPRPRPNYSPRP	103	92	113	70	38	60	16	11	41	44	60	64
1230	RRIRDRPPRLPRPRPRPNYIPRP	73	85	93	76	36	66	6	13	26	29	47	44
1231	RRIRDRPPRLPRPRPRPNYYPRP	54	57	87	54	34	40	13	9	38	37	37	28
1232	RRIRDRPPRLPRPRPRPNYCPRP	7	4	0	8	3	5	0	1	3	5	6	0
1233	RRIRDRPPRLPRPRPRPNYFPRP	27	18	41	37	15	26	7	6	20	13	21	22
1234	RRIRDRPPRLPRPRPRPNYHPRP	133	111	122	144	64	85	24	17	71	67	63	69
1235	RRIRDRPPRLPRPRPRPNYRPRP	12	13	20	5	12	9	5	1	6	4	2	5
1236	RRIRDRPPRLPRPRPRPNYLPRP	9	9	12	12	7	11	1	2	6	1	6	5
1237	RRIRDRPPRLPRPRPRPNCDPRP	25	24	34	25	17	12	10	4	12	18	11	28
1238	RRIRDRPPRLPRPRPRPNCGPRP	15	17	17	7	7	11	8	5	24	18	7	13
1239	RRIRDRPPRLPRPRPRPNCVPRP	0	0	0	0	0	1	1	0	0	0	0	0
1240	RRIRDRPPRLPRPRPRPNCNPRP	116	115	158	173	88	133	101	61	254	502	600	585
1241	RRIRDRPPRLPRPRPRPNCSPRP	12	15	21	32	10	15	8	7	13	19	14	34
1242	RRIRDRPPRLPRPRPRPNCIPRP	0	2	1	1	0	0	0	0	1	1	3	0
1243	RRIRDRPPRLPRPRPRPNCYPRP	41	37	55	27	14	38	12	2	22	33	38	30
1244	RRIRDRPPRLPRPRPRPNCCPRP	0	0	0	0	0	0	0	0	0	0	1	0
1245	RRIRDRPPRLPRPRPRPNCFPRP	20	20	25	11	9	15	9	7	16	12	16	16
1246	RRIRDRPPRLPRPRPRPNCHPRP	21	22	35	28	10	5	4	1	19	31	26	20
1247	RRIRDRPPRLPRPRPRPNCRPRP	1	1	0	1	1	0	0	0	1	0	0	0
1248	RRIRDRPPRLPRPRPRPNCLPRP	4	3	5	10	8	3	1	1	5	8	4	6
1249	RRIRDRPPRLPRPRPRPNFDPRP	65	61	71	61	27	52	10	14	62	48	78	60
1250	RRIRDRPPRLPRPRPRPNFGPRP	14	7	28	15	6	7	3	3	17	2	9	10
1251	RRIRDRPPRLPRPRPRPNFVPRP	9	9	25	16	6	9	1	1	16	8	12	6
1252	RRIRDRPPRLPRPRPRPNFNPRP	297	277	335	238	121	169	73	55	157	143	171	164
1253	RRIRDRPPRLPRPRPRPNFSPRP	41	32	39	39	13	20	14	6	22	31	25	34
1254	RRIRDRPPRLPRPRPRPNFIPRP	62	48	74	59	25	52	20	12	37	30	34	42
1255	RRIRDRPPRLPRPRPRPNFYPRP	58	55	68	62	25	36	13	9	47	42	47	45
1256	RRIRDRPPRLPRPRPRPNFCPRP	23	23	33	21	13	12	5	4	25	12	30	19
1257	RRIRDRPPRLPRPRPRPNFFPRP	84	70	93	70	38	57	30	15	74	33	70	57
1258	RRIRDRPPRLPRPRPRPNFHPRP	174	161	225	185	92	106	56	32	131	86	121	107
1259	RRIRDRPPRLPRPRPRPNFRPRP	9	24	13	19	9	19	6	5	16	8	20	9
1260	RRIRDRPPRLPRPRPRPNFLPRP	25	27	38	24	14	19	6	4	16	8	13	20
1261	RRIRDRPPRLPRPRPRPNHDPRP	43	46	58	37	23	40	7	10	26	39	52	40
1262	RRIRDRPPRLPRPRPRPNHGPRP	4	1	4	2	3	4	2	2	12	24	14	12
1263	RRIRDRPPRLPRPRPRPNHVPRP	4	3	5	2	0	6	0	0	0	4	2	4
1264	RRIRDRPPRLPRPRPRPNHNPRP	822	783	897	750	319	614	125	134	447	544	636	609
1265	RRIRDRPPRLPRPRPRPNHSPRP	60	69	46	55	30	40	7	10	34	27	37	31
1266	RRIRDRPPRLPRPRPRPNHIPRP	44	48	45	35	6	33	5	4	15	23	17	21
1267	RRIRDRPPRLPRPRPRPNHYPRP	100	79	115	94	36	59	17	14	52	50	57	69
1268	RRIRDRPPRLPRPRPRPNHCPRP	0	1	0	1	0	1	1	0	0	1	0	1
1269	RRIRDRPPRLPRPRPRPNHFPRP	8	17	17	11	8	9	3	1	7	2	5	7
1270	RRIRDRPPRLPRPRPRPNHHPRP	237	262	360	263	120	203	62	36	137	125	132	161
1271	RRIRDRPPRLPRPRPRPNHRPRP	8	14	11	10	1	5	2	0	3	5	5	5
1272	RRIRDRPPRLPRPRPRPNHLPRP	8	5	6	5	3	7	2	0	7	6	2	0
1273	RRIRDRPPRLPRPRPRPNRDPRP	3	0	1	1	0	0	0	0	0	1	0	0
1274	RRIRDRPPRLPRPRPRPNRGPRP	0	0	1	0	1	0	0	0	0	0	1	0
1275	RRIRDRPPRLPRPRPRPNRVPRP	0	1	3	3	1	0	0	0	1	0	0	0
1276	RRIRDRPPRLPRPRPRPNRNPRP	41	26	32	18	11	23	7	6	15	30	17	14
1277	RRIRDRPPRLPRPRPRPNRSPRP	3	1	3	2	0	1	2	0	2	2	6	0
1278	RRIRDRPPRLPRPRPRPNRIPRP	10	14	11	16	6	21	3	1	7	9	4	11
1279	RRIRDRPPRLPRPRPRPNRYPRP	14	11	13	14	1	2	3	2	7	10	7	8
1280	RRIRDRPPRLPRPRPRPNRCPRP	0	0	2	0	0	0	1	0	1	0	0	1
1281	RRIRDRPPRLPRPRPRPNRFPRP	1	1	1	2	1	0	0	0	1	2	1	0
1282	RRIRDRPPRLPRPRPRPNRHPRP	31	25	27	27	18	25	7	2	13	29	16	21
1283	RRIRDRPPRLPRPRPRPNRRPRP	0	0	0	0	0	0	0	0	0	0	1	0
1284	RRIRDRPPRLPRPRPRPNRLPRP	16	23	25	25	14	12	6	8	14	9	16	18
1285	RRIRDRPPRLPRPRPRPNLDPRP	17	13	14	22	7	16	3	2	10	10	18	12
1286	RRIRDRPPRLPRPRPRPNLGPRP	0	0	2	0	0	0	0	0	0	0	0	0
1287	RRIRDRPPRLPRPRPRPNLVPRP	0	3	4	1	0	0	0	0	0	0	0	1
1288	RRIRDRPPRLPRPRPRPNLNPRP	99	115	142	128	62	110	16	22	89	95	118	111
1289	RRIRDRPPRLPRPRPRPNLSPRP	22	12	13	24	4	13	3	3	9	14	14	14
1290	RRIRDRPPRLPRPRPRPNLIPRP	18	16	24	18	5	12	5	2	13	15	6	18
1291	RRIRDRPPRLPRPRPRPNLYPRP	16	10	12	13	10	4	1	1	11	13	21	10
1292	RRIRDRPPRLPRPRPRPNLCPRP	0	1	0	1	0	0	1	0	0	0	1	1
1293	RRIRDRPPRLPRPRPRPNLFPRP	14	13	13	15	6	15	3	4	12	16	13	14
1294	RRIRDRPPRLPRPRPRPNLHPRP	51	44	70	65	20	36	14	8	47	35	50	52
1295	RRIRDRPPRLPRPRPRPNLRPRP	12	5	24	22	9	9	2	1	9	6	14	12
1296	RRIRDRPPRLPRPRPRPNLLPRP	23	8	19	21	9	10	2	3	14	10	20	10
1297	RRIRDRPPRLPRPRPRPMDDPRP	0	0	0	0	0	0	0	0	0	2	0	0
1298	RRIRDRPPRLPRPRPRPMDGPRP	0	0	0	0	0	0	0	0	0	0	1	0
1299	RRIRDRPPRLPRPRPRPMDVPRP	4	7	6	4	4	6	1	2	1	8	3	2
1300	RRIRDRPPRLPRPRPRPMDNPRP	0	0	1	1	0	0	0	0	0	0	0	1
1301	RRIRDRPPRLPRPRPRPMDSPRP	17	5	15	7	4	8	3	3	8	17	12	11
1302	RRIRDRPPRLPRPRPRPMDIPRP	6	2	1	4	2	4	1	1	2	2	2	0
1303	RRIRDRPPRLPRPRPRPMDYPRP	1	0	0	0	0	0	0	0	0	0	0	0
1304	RRIRDRPPRLPRPRPRPMDCPRP	0	0	0	0	0	0	0	0	0	0	0	0
1305	RRIRDRPPRLPRPRPRPMDFPRP	0	0	0	0	0	0	0	0	0	0	1	0
1306	RRIRDRPPRLPRPRPRPMDHPRP	0	0	0	0	1	0	0	0	0	0	0	0
1307	RRIRDRPPRLPRPRPRPMDRPRP	0	0	1	0	0	0	0	0	0	0	1	0
1308	RRIRDRPPRLPRPRPRPMDLPRP	0	0	0	0	0	0	0	0	0	0	0	0
1309	RRIRDRPPRLPRPRPRPMGDPRP	8	12	16	11	4	14	8	4	10	11	12	21
1310	RRIRDRPPRLPRPRPRPMGGPRP	0	0	0	1	0	0	1	0	0	0	0	0
1311	RRIRDRPPRLPRPRPRPMGVPRP	8	9	17	10	6	12	3	3	11	19	11	11
1312	RRIRDRPPRLPRPRPRPMGNPRP	12	9	17	14	9	7	1	2	10	19	20	20
1313	RRIRDRPPRLPRPRPRPMGSPRP	0	0	1	0	0	0	0	0	1	0	0	0
1314	RRIRDRPPRLPRPRPRPMGIPRP	0	0	0	0	0	0	2	0	0	1	0	0
1315	RRIRDRPPRLPRPRPRPMGYPRP	2	1	4	1	0	2	0	0	0	1	0	4
1316	RRIRDRPPRLPRPRPRPMGCPRP	0	0	0	0	0	0	0	0	0	1	1	0
1317	RRIRDRPPRLPRPRPRPMGFPRP	7	7	11	13	5	6	1	5	12	10	8	12
1318	RRIRDRPPRLPRPRPRPMGHPRP	0	0	0	0	0	0	0	0	0	0	1	0
1319	RRIRDRPPRLPRPRPRPMGRPRP	0	0	0	0	0	0	0	0	0	0	0	1
1320	RRIRDRPPRLPRPRPRPMGLPRP	1	0	0	0	0	0	0	0	0	1	0	0
1321	RRIRDRPPRLPRPRPRPMVDPRP	1	0	0	1	1	0	0	0	0	0	0	0
1322	RRIRDRPPRLPRPRPRPMVGPRP	7	18	14	19	7	8	12	3	16	20	21	19
1323	RRIRDRPPRLPRPRPRPMVVPRP	2	0	3	0	0	0	0	0	1	0	0	0
1324	RRIRDRPPRLPRPRPRPMVNPRP	13	15	23	10	4	5	2	6	9	14	15	21
1325	RRIRDRPPRLPRPRPRPMVSPRP	0	0	0	0	0	0	0	0	0	0	2	2
1326	RRIRDRPPRLPRPRPRPMVIPRP	0	0	0	0	1	0	0	0	1	2	0	0
1327	RRIRDRPPRLPRPRPRPMVYPRP	11	13	19	21	13	10	7	3	15	15	18	16
1328	RRIRDRPPRLPRPRPRPMVCPRP	14	6	5	11	9	9	2	5	6	11	11	11
1329	RRIRDRPPRLPRPRPRPMVFPRP	1	1	1	0	0	1	0	0	0	0	1	0
1330	RRIRDRPPRLPRPRPRPMVHPRP	5	6	10	7	1	3	4	1	12	8	9	9
1331	RRIRDRPPRLPRPRPRPMVRPRP	7	7	9	10	4	13	2	2	12	11	6	11
1332	RRIRDRPPRLPRPRPRPMVLPRP	6	2	4	8	5	7	4	3	4	8	8	8
1333	RRIRDRPPRLPRPRPRPMNDPRP	26	10	28	19	13	16	4	3	15	21	30	25
1334	RRIRDRPPRLPRPRPRPMNGPRP	0	0	0	1	0	0	0	0	0	0	0	0
1335	RRIRDRPPRLPRPRPRPMNVPRP	7	11	12	6	8	8	4	1	10	7	7	8
1336	RRIRDRPPRLPRPRPRPMNNPRP	86	89	88	87	43	66	17	13	45	60	80	94
1337	RRIRDRPPRLPRPRPRPMNSPRP	5	1	5	2	0	0	0	1	3	1	5	2
1338	RRIRDRPPRLPRPRPRPMNIPRP	26	15	18	14	12	10	3	6	10	9	13	8
1339	RRIRDRPPRLPRPRPRPMNYPRP	9	5	5	8	3	5	4	1	8	6	6	3
1340	RRIRDRPPRLPRPRPRPMNCPRP	0	1	1	0	0	1	0	0	1	0	1	0
1341	RRIRDRPPRLPRPRPRPMNFPRP	19	9	27	12	5	12	5	0	9	13	14	11
1342	RRIRDRPPRLPRPRPRPMNHPRP	33	41	42	25	21	25	3	4	20	31	24	13
1343	RRIRDRPPRLPRPRPRPMNRPRP	0	0	0	0	0	0	0	0	0	0	0	0
1344	RRIRDRPPRLPRPRPRPMNLPRP	11	12	10	13	5	6	2	2	6	10	9	7
1345	RRIRDRPPRLPRPRPRPMSDPRP	8	11	18	26	9	10	6	9	25	22	30	24
1346	RRIRDRPPRLPRPRPRPMSGPRP	4	2	4	1	1	5	0	1	1	0	0	3
1347	RRIRDRPPRLPRPRPRPMSVPRP	2	3	4	2	1	2	0	1	3	0	1	0
1348	RRIRDRPPRLPRPRPRPMSNPRP	2	1	2	2	0	2	0	0	2	1	5	3
1349	RRIRDRPPRLPRPRPRPMSSPRP	0	0	2	1	1	1	0	1	1	0	0	0
1350	RRIRDRPPRLPRPRPRPMSIPRP	0	0	1	0	0	0	0	0	0	0	0	0
1351	RRIRDRPPRLPRPRPRPMSYPRP	1	2	2	0	0	0	0	0	0	0	0	0
1352	RRIRDRPPRLPRPRPRPMSCPRP	0	0	0	1	1	1	0	0	0	1	0	1
1353	RRIRDRPPRLPRPRPRPMSFPRP	1	1	0	1	0	0	1	0	0	1	0	0
1354	RRIRDRPPRLPRPRPRPMSHPRP	9	15	7	9	5	7	2	2	7	15	7	10
1355	RRIRDRPPRLPRPRPRPMSRPRP	7	10	5	8	3	6	2	1	3	7	8	11
1356	RRIRDRPPRLPRPRPRPMSLPRP	17	16	14	6	6	10	3	0	4	10	10	7
1357	RRIRDRPPRLPRPRPRPMIDPRP	9	4	10	15	9	7	3	1	10	18	13	22
1358	RRIRDRPPRLPRPRPRPMIGPRP	10	12	13	9	0	9	8	3	13	22	16	25
1359	RRIRDRPPRLPRPRPRPMIVPRP	0	0	1	1	0	0	1	0	0	0	1	0
1360	RRIRDRPPRLPRPRPRPMINPRP	55	49	67	68	29	34	17	8	52	73	78	80
1361	RRIRDRPPRLPRPRPRPMISPRP	9	3	7	8	9	10	3	2	8	11	5	11
1362	RRIRDRPPRLPRPRPRPMIIPRP	16	10	16	26	8	18	5	2	21	23	25	24
1363	RRIRDRPPRLPRPRPRPMIYPRP	7	5	13	11	2	3	0	2	8	6	5	10
1364	RRIRDRPPRLPRPRPRPMICPRP	4	1	1	1	0	3	0	0	3	0	6	3
1365	RRIRDRPPRLPRPRPRPMIFPRP	10	11	18	12	3	5	2	4	13	18	17	15
1366	RRIRDRPPRLPRPRPRPMIHPRP	30	21	14	20	18	19	10	4	27	22	27	20
1367	RRIRDRPPRLPRPRPRPMIRPRP	18	14	18	14	4	11	6	3	11	10	15	19
1368	RRIRDRPPRLPRPRPRPMILPRP	4	6	5	4	0	0	2	1	0	5	3	2
1369	RRIRDRPPRLPRPRPRPMYDPRP	7	7	13	6	3	6	1	1	4	8	11	10
1370	RRIRDRPPRLPRPRPRPMYGPRP	3	1	0	4	0	2	0	0	0	4	1	0
1371	RRIRDRPPRLPRPRPRPMYVPRP	14	12	13	21	5	7	2	0	8	12	15	15
1372	RRIRDRPPRLPRPRPRPMYNPRP	31	31	37	26	22	28	4	4	18	21	30	11
1373	RRIRDRPPRLPRPRPRPMYSPRP	0	1	0	0	0	0	1	0	0	0	0	0
1374	RRIRDRPPRLPRPRPRPMYIPRP	4	3	3	6	3	2	0	0	1	6	1	3
1375	RRIRDRPPRLPRPRPRPMYYPRP	28	29	31	18	13	21	2	3	17	4	14	24
1376	RRIRDRPPRLPRPRPRPMYCPRP	3	0	5	11	2	1	2	0	1	1	8	10
1377	RRIRDRPPRLPRPRPRPMYFPRP	8	7	9	11	5	3	0	0	3	7	8	10
1378	RRIRDRPPRLPRPRPRPMYHPRP	0	2	2	2	1	3	1	0	1	0	1	2
1379	RRIRDRPPRLPRPRPRPMYRPRP	0	0	1	0	1	0	0	0	0	0	0	0
1380	RRIRDRPPRLPRPRPRPMYLPRP	11	13	10	8	2	11	2	2	3	9	8	10
1381	RRIRDRPPRLPRPRPRPMCDPRP	0	0	1	1	0	0	0	2	0	0	1	1
1382	RRIRDRPPRLPRPRPRPMCGPRP	15	6	21	27	9	12	7	9	30	17	26	25
1383	RRIRDRPPRLPRPRPRPMCVPRP	7	14	12	8	7	13	1	5	11	14	22	18
1384	RRIRDRPPRLPRPRPRPMCNPRP	23	26	30	33	21	32	7	4	22	32	45	50
1385	RRIRDRPPRLPRPRPRPMCSPRP	18	12	18	17	9	16	8	5	16	17	14	23
1386	RRIRDRPPRLPRPRPRPMCIPRP	10	8	28	10	6	10	4	1	10	13	21	19
1387	RRIRDRPPRLPRPRPRPMCYPRP	18	9	23	14	6	15	3	3	16	12	17	17
1388	RRIRDRPPRLPRPRPRPMCCPRP	0	1	3	2	0	3	0	1	1	1	2	1
1389	RRIRDRPPRLPRPRPRPMCFPRP	45	30	61	45	24	27	15	8	40	55	45	55
1390	RRIRDRPPRLPRPRPRPMCHPRP	6	14	17	18	4	12	6	3	14	19	18	25
1391	RRIRDRPPRLPRPRPRPMCRPRP	0	5	5	3	0	1	0	2	0	2	2	1
1392	RRIRDRPPRLPRPRPRPMCLPRP	95	84	94	92	44	64	28	23	78	82	77	125
1393	RRIRDRPPRLPRPRPRPMFDPRP	16	10	18	28	13	12	9	10	20	13	23	20
1394	RRIRDRPPRLPRPRPRPMFGPRP	2	0	6	3	1	5	1	3	1	2	3	4
1395	RRIRDRPPRLPRPRPRPMFVPRP	20	17	26	19	9	13	7	4	13	9	14	18
1396	RRIRDRPPRLPRPRPRPMFNPRP	36	33	32	27	12	16	16	5	17	27	24	14
1397	RRIRDRPPRLPRPRPRPMFSPRP	6	3	5	1	3	0	0	2	0	5	6	8
1398	RRIRDRPPRLPRPRPRPMFIPRP	33	48	44	49	20	46	9	6	38	28	46	33
1399	RRIRDRPPRLPRPRPRPMFYPRP	57	53	71	51	27	30	19	6	29	56	38	45
1400	RRIRDRPPRLPRPRPRPMFCPRP	18	11	9	7	11	14	32	18	54	168	144	89
1401	RRIRDRPPRLPRPRPRPMFFPRP	37	29	54	45	21	50	16	7	36	27	28	35
1402	RRIRDRPPRLPRPRPRPMFHPRP	33	36	50	24	19	23	8	10	27	33	49	35
1403	RRIRDRPPRLPRPRPRPMFRPRP	23	19	38	30	16	22	8	2	19	21	15	15
1404	RRIRDRPPRLPRPRPRPMFLPRP	32	27	35	23	18	23	14	5	23	27	26	27
1405	RRIRDRPPRLPRPRPRPMHDPRP	5	3	5	5	2	4	4	1	3	3	7	7
1406	RRIRDRPPRLPRPRPRPMHGPRP	8	11	19	16	6	5	3	1	8	10	7	9
1407	RRIRDRPPRLPRPRPRPMHVPRP	1	0	1	0	0	0	0	0	1	1	0	1
1408	RRIRDRPPRLPRPRPRPMHNPRP	59	43	69	41	37	33	7	6	25	23	32	32
1409	RRIRDRPPRLPRPRPRPMHSPRP	2	3	0	4	1	1	1	1	2	2	2	1
1410	RRIRDRPPRLPRPRPRPMHIPRP	11	11	11	6	3	12	1	5	3	6	14	7
1411	RRIRDRPPRLPRPRPRPMHYPRP	1	0	0	0	1	0	1	0	1	0	0	1
1412	RRIRDRPPRLPRPRPRPMHCPRP	0	1	0	0	0	0	0	0	1	0	0	1
1413	RRIRDRPPRLPRPRPRPMHFPRP	45	35	62	35	13	25	10	8	33	33	27	29
1414	RRIRDRPPRLPRPRPRPMHHPRP	8	4	4	7	0	4	3	0	0	4	1	5
1415	RRIRDRPPRLPRPRPRPMHRPRP	2	0	5	2	1	0	0	0	2	0	3	3
1416	RRIRDRPPRLPRPRPRPMHLPRP	22	29	49	28	15	26	7	6	12	18	21	19
1417	RRIRDRPPRLPRPRPRPMRDPRP	13	8	7	1	5	6	4	4	7	7	4	4
1418	RRIRDRPPRLPRPRPRPMRGPRP	26	13	24	33	15	23	22	12	18	17	26	20
1419	RRIRDRPPRLPRPRPRPMRVPRP	15	8	13	18	9	3	4	8	10	13	15	9
1420	RRIRDRPPRLPRPRPRPMRNPRP	8	8	16	13	9	5	5	7	11	10	14	8
1421	RRIRDRPPRLPRPRPRPMRSPRP	0	0	2	0	0	0	0	0	0	0	0	0
1422	RRIRDRPPRLPRPRPRPMRIPRP	16	18	19	16	8	9	6	2	12	8	13	15
1423	RRIRDRPPRLPRPRPRPMRYPRP	13	17	12	13	11	8	7	1	13	7	12	12
1424	RRIRDRPPRLPRPRPRPMRCPRP	13	9	14	11	4	13	5	4	11	11	9	17
1425	RRIRDRPPRLPRPRPRPMRFPRP	15	10	14	11	5	3	9	3	10	7	14	4
1426	RRIRDRPPRLPRPRPRPMRHPRP	26	23	23	31	16	25	10	1	26	20	17	17
1427	RRIRDRPPRLPRPRPRPMRRPRP	10	6	5	9	5	11	9	1	8	5	9	10
1428	RRIRDRPPRLPRPRPRPMRLPRP	31	14	31	33	25	21	30	10	15	13	28	15
1429	RRIRDRPPRLPRPRPRPMLDPRP	0	3	0	1	0	0	0	0	0	0	0	1
1430	RRIRDRPPRLPRPRPRPMLGPRP	0	1	0	0	0	0	0	1	0	0	0	0
1431	RRIRDRPPRLPRPRPRPMLVPRP	15	13	8	17	5	17	8	3	7	19	18	26
1432	RRIRDRPPRLPRPRPRPMLNPRP	28	24	38	41	16	18	11	7	30	42	34	41
1433	RRIRDRPPRLPRPRPRPMLSPRP	0	1	1	0	0	0	0	0	1	2	1	0
1434	RRIRDRPPRLPRPRPRPMLIPRP	12	6	14	6	4	8	1	2	8	10	9	10
1435	RRIRDRPPRLPRPRPRPMLYPRP	54	58	80	65	37	46	11	21	37	62	82	78
1436	RRIRDRPPRLPRPRPRPMLCPRP	14	8	20	12	6	16	1	7	8	12	17	12
1437	RRIRDRPPRLPRPRPRPMLFPRP	2	0	4	2	1	0	0	0	0	1	0	1
1438	RRIRDRPPRLPRPRPRPMLHPRP	6	11	14	12	6	6	5	1	15	12	9	8
1439	RRIRDRPPRLPRPRPRPMLRPRP	0	0	0	0	1	0	0	0	1	0	0	0
1440	RRIRDRPPRLPRPRPRPMLLPRP	14	7	8	18	11	11	4	3	13	21	21	21
1441	RRIRDRPPRLPRPRPRPIDDPRP	6	4	5	16	3	9	1	1	12	8	11	14
1442	RRIRDRPPRLPRPRPRPIDGPRP	0	1	1	0	0	0	1	1	0	0	0	0
1443	RRIRDRPPRLPRPRPRPIDVPRP	0	0	0	0	0	0	0	0	0	0	0	0
1444	RRIRDRPPRLPRPRPRPIDNPRP	14	21	27	24	13	19	5	7	18	21	29	14
1445	RRIRDRPPRLPRPRPRPIDSPRP	7	5	5	4	1	9	1	1	5	6	3	2
1446	RRIRDRPPRLPRPRPRPIDIPRP	5	3	1	6	1	4	0	1	2	2	7	2
1447	RRIRDRPPRLPRPRPRPIDYPRP	1	3	2	0	0	0	0	0	1	0	2	0
1448	RRIRDRPPRLPRPRPRPIDCPRP	0	0	0	1	0	0	0	0	1	2	0	0
1449	RRIRDRPPRLPRPRPRPIDFPRP	17	22	25	28	16	23	4	6	23	16	23	18
1450	RRIRDRPPRLPRPRPRPIDHPRP	8	16	12	13	11	10	1	1	6	10	10	16
1451	RRIRDRPPRLPRPRPRPIDRPRP	0	0	0	0	0	0	0	0	0	0	0	0
1452	RRIRDRPPRLPRPRPRPIDLPRP	2	5	5	4	1	2	1	0	2	2	4	5
1453	RRIRDRPPRLPRPRPRPIGDPRP	0	1	1	0	0	1	0	0	1	0	0	0
1454	RRIRDRPPRLPRPRPRPIGGPRP	0	0	0	3	0	1	0	0	1	0	0	0
1455	RRIRDRPPRLPRPRPRPIGVPRP	0	0	0	0	0	0	1	0	0	0	0	0
1456	RRIRDRPPRLPRPRPRPIGNPRP	8	10	15	9	3	12	3	7	12	5	15	15
1457	RRIRDRPPRLPRPRPRPIGSPRP	5	6	11	4	3	11	0	0	1	7	4	8
1458	RRIRDRPPRLPRPRPRPIGIPRP	0	1	0	1	0	0	0	0	1	0	0	0
1459	RRIRDRPPRLPRPRPRPIGYPRP	32	29	24	29	9	24	8	2	19	30	34	35
1460	RRIRDRPPRLPRPRPRPIGCPRP	17	13	16	21	11	12	9	4	13	16	14	11
1461	RRIRDRPPRLPRPRPRPIGFPRP	1	0	1	0	0	1	0	1	0	1	0	0
1462	RRIRDRPPRLPRPRPRPIGHPRP	0	1	1	0	1	0	1	0	0	1	2	0
1463	RRIRDRPPRLPRPRPRPIGRPRP	0	1	0	0	0	0	0	0	1	1	0	1
1464	RRIRDRPPRLPRPRPRPIGLPRP	0	3	2	1	1	1	1	0	1	2	0	2
1465	RRIRDRPPRLPRPRPRPIVDPRP	0	0	0	0	0	0	0	0	0	2	0	0
1466	RRIRDRPPRLPRPRPRPIVGPRP	15	22	21	19	12	9	4	5	23	10	17	23
1467	RRIRDRPPRLPRPRPRPIVVPRP	3	4	4	5	3	5	3	1	5	7	13	3
1468	RRIRDRPPRLPRPRPRPIVNPRP	97	55	102	73	30	70	18	21	57	72	99	88
1469	RRIRDRPPRLPRPRPRPIVSPRP	0	0	0	2	0	0	1	0	0	1	0	2
1470	RRIRDRPPRLPRPRPRPIVIPRP	23	25	18	28	8	23	5	2	11	19	23	16
1471	RRIRDRPPRLPRPRPRPIVYPRP	2	3	3	2	1	4	0	2	0	2	1	2
1472	RRIRDRPPRLPRPRPRPIVCPRP	0	0	0	1	0	0	0	1	0	1	0	0
1473	RRIRDRPPRLPRPRPRPIVFPRP	12	10	7	10	2	1	2	1	7	11	14	20
1474	RRIRDRPPRLPRPRPRPIVHPRP	79	84	74	68	26	56	12	17	48	62	83	79
1475	RRIRDRPPRLPRPRPRPIVRPRP	0	1	0	0	0	0	0	0	1	0	0	1
1476	RRIRDRPPRLPRPRPRPIVLPRP	6	11	9	6	3	3	1	0	5	2	7	5
1477	RRIRDRPPRLPRPRPRPINDPRP	3	2	4	4	0	4	1	1	4	7	3	0
1478	RRIRDRPPRLPRPRPRPINGPRP	0	0	0	0	0	0	0	0	0	0	0	0
1479	RRIRDRPPRLPRPRPRPINVPRP	1	0	0	0	0	0	0	0	1	0	0	0
1480	RRIRDRPPRLPRPRPRPINNPRP	34	32	59	35	14	25	4	2	13	26	26	22
1481	RRIRDRPPRLPRPRPRPINSPRP	21	11	21	21	6	16	4	2	7	17	10	14
1482	RRIRDRPPRLPRPRPRPINIPRP	28	21	22	14	8	19	2	5	12	10	19	14
1483	RRIRDRPPRLPRPRPRPINYPRP	0	0	2	1	0	0	0	1	1	1	0	1
1484	RRIRDRPPRLPRPRPRPINCPRP	4	1	4	3	1	1	2	0	1	1	0	5
1485	RRIRDRPPRLPRPRPRPINFPRP	5	5	11	6	3	6	2	3	2	4	6	1
1486	RRIRDRPPRLPRPRPRPINHPRP	19	13	13	8	3	6	2	2	7	3	9	8
1487	RRIRDRPPRLPRPRPRPINRPRP	17	13	16	16	4	5	2	5	7	16	13	15
1488	RRIRDRPPRLPRPRPRPINLPRP	26	33	38	30	12	18	11	6	14	12	20	16
1489	RRIRDRPPRLPRPRPRPISDPRP	0	1	0	0	0	0	0	3	0	1	0	1
1490	RRIRDRPPRLPRPRPRPISGPRP	1	0	0	0	0	0	0	0	1	0	0	0
1491	RRIRDRPPRLPRPRPRPISVPRP	0	1	0	0	0	0	0	0	0	0	0	0
1492	RRIRDRPPRLPRPRPRPISNPRP	9	8	11	10	7	7	1	0	7	7	8	11
1493	RRIRDRPPRLPRPRPRPISSPRP	0	0	1	0	0	0	0	1	0	0	0	0
1494	RRIRDRPPRLPRPRPRPISIPRP	4	5	11	8	7	14	1	2	6	7	7	4
1495	RRIRDRPPRLPRPRPRPISYPRP	27	16	15	17	5	24	1	2	11	6	6	8
1496	RRIRDRPPRLPRPRPRPISCPRP	0	1	0	2	0	1	0	0	0	0	0	0
1497	RRIRDRPPRLPRPRPRPISFPRP	20	12	15	14	4	17	5	2	12	10	10	18
1498	RRIRDRPPRLPRPRPRPISHPRP	3	4	10	6	10	7	2	2	3	3	9	6
1499	RRIRDRPPRLPRPRPRPISRPRP	0	1	1	1	1	0	0	0	0	0	1	0
1500	RRIRDRPPRLPRPRPRPISLPRP	1	5	1	1	0	0	0	0	3	0	0	0
1501	RRIRDRPPRLPRPRPRPIIDPRP	0	1	0	2	0	1	0	0	0	0	1	1
1502	RRIRDRPPRLPRPRPRPIIGPRP	8	4	8	11	3	5	0	0	4	8	11	5
1503	RRIRDRPPRLPRPRPRPIIVPRP	1	2	4	1	2	3	2	0	1	1	2	3
1504	RRIRDRPPRLPRPRPRPIINPRP	25	28	42	41	19	23	16	12	29	23	36	43
1505	RRIRDRPPRLPRPRPRPIISPRP	0	1	1	3	2	0	0	0	1	1	2	1
1506	RRIRDRPPRLPRPRPRPIIIPRP	26	29	38	33	11	32	6	6	20	24	35	33
1507	RRIRDRPPRLPRPRPRPIIYPRP	19	31	31	19	17	19	3	4	14	23	14	14
1508	RRIRDRPPRLPRPRPRPIICPRP	11	11	7	12	5	8	1	3	6	13	7	8
1509	RRIRDRPPRLPRPRPRPIIFPRP	21	25	22	13	8	12	5	3	22	15	20	17
1510	RRIRDRPPRLPRPRPRPIIHPRP	43	34	52	37	18	33	7	2	26	22	47	40
1511	RRIRDRPPRLPRPRPRPIIRPRP	14	18	22	18	8	9	4	5	10	14	11	18
1512	RRIRDRPPRLPRPRPRPIILPRP	11	6	17	14	3	10	3	4	6	17	11	8
1513	RRIRDRPPRLPRPRPRPIYDPRP	5	0	1	2	1	0	0	0	1	0	0	2
1514	RRIRDRPPRLPRPRPRPIYGPRP	2	3	4	4	1	2	1	0	1	4	2	2
1515	RRIRDRPPRLPRPRPRPIYVPRP	1	1	0	0	0	1	0	0	0	1	1	0
1516	RRIRDRPPRLPRPRPRPIYNPRP	55	79	82	89	34	52	6	10	30	41	45	39
1517	RRIRDRPPRLPRPRPRPIYSPRP	5	4	4	4	5	2	0	0	2	1	6	3
1518	RRIRDRPPRLPRPRPRPIYIPRP	30	21	22	32	14	20	2	2	17	9	20	14
1519	RRIRDRPPRLPRPRPRPIYYPRP	40	30	54	39	21	24	5	10	22	18	31	29
1520	RRIRDRPPRLPRPRPRPIYCPRP	1	0	0	0	0	0	0	0	1	0	0	0
1521	RRIRDRPPRLPRPRPRPIYFPRP	45	45	61	50	16	35	9	4	17	30	24	30
1522	RRIRDRPPRLPRPRPRPIYHPRP	41	36	49	42	10	28	5	1	22	21	14	24
1523	RRIRDRPPRLPRPRPRPIYRPRP	5	4	4	3	5	1	0	0	1	0	2	1
1524	RRIRDRPPRLPRPRPRPIYLPRP	7	5	11	9	7	4	9	8	39	82	118	80
1525	RRIRDRPPRLPRPRPRPICDPRP	8	17	12	14	5	13	2	4	15	15	17	16
1526	RRIRDRPPRLPRPRPRPICGPRP	8	4	7	13	4	3	2	0	10	7	12	16
1527	RRIRDRPPRLPRPRPRPICVPRP	14	17	16	22	2	12	2	2	13	7	17	14
1528	RRIRDRPPRLPRPRPRPICNPRP	5	6	3	4	3	4	3	3	7	4	6	9
1529	RRIRDRPPRLPRPRPRPICSPRP	1	0	1	2	0	0	0	1	0	2	0	0
1530	RRIRDRPPRLPRPRPRPICIPRP	8	9	10	10	4	5	4	2	6	7	5	4
1531	RRIRDRPPRLPRPRPRPICYPRP	18	36	35	31	18	29	11	10	24	29	29	42
1532	RRIRDRPPRLPRPRPRPICCPRP	2	0	0	0	0	2	1	0	1	0	1	0
1533	RRIRDRPPRLPRPRPRPICFPRP	46	36	43	41	18	31	14	8	47	50	45	40
1534	RRIRDRPPRLPRPRPRPICHPRP	72	80	80	80	39	57	19	23	66	83	83	85
1535	RRIRDRPPRLPRPRPRPICRPRP	12	13	11	22	11	15	7	3	12	7	18	9
1536	RRIRDRPPRLPRPRPRPICLPRP	32	29	34	25	12	29	10	10	23	23	25	39
1537	RRIRDRPPRLPRPRPRPIFDPRP	23	16	23	26	10	12	4	4	21	12	18	13
1538	RRIRDRPPRLPRPRPRPIFGPRP	4	5	1	4	1	7	2	1	4	6	2	4
1539	RRIRDRPPRLPRPRPRPIFVPRP	58	39	67	61	34	59	21	12	36	42	38	30
1540	RRIRDRPPRLPRPRPRPIFNPRP	125	117	193	146	59	106	44	17	85	73	90	79
1541	RRIRDRPPRLPRPRPRPIFSPRP	37	34	49	37	19	28	11	4	26	28	28	30
1542	RRIRDRPPRLPRPRPRPIFIPRP	58	64	74	60	28	41	12	10	36	36	35	40
1543	RRIRDRPPRLPRPRPRPIFYPRP	41	41	67	64	31	38	19	3	46	33	31	29
1544	RRIRDRPPRLPRPRPRPIFCPRP	21	17	26	25	17	13	9	1	15	12	10	20
1545	RRIRDRPPRLPRPRPRPIFFPRP	191	161	211	179	78	123	64	42	138	93	103	111
1546	RRIRDRPPRLPRPRPRPIFHPRP	105	92	135	121	66	79	27	19	71	40	84	52
1547	RRIRDRPPRLPRPRPRPIFRPRP	20	16	23	27	8	12	4	4	8	10	15	10
1548	RRIRDRPPRLPRPRPRPIFLPRP	47	26	40	37	20	27	10	7	17	24	21	20
1549	RRIRDRPPRLPRPRPRPIHDPRP	10	15	20	17	9	8	1	1	5	7	9	12
1550	RRIRDRPPRLPRPRPRPIHGPRP	1	0	1	0	0	0	0	0	0	0	0	0
1551	RRIRDRPPRLPRPRPRPIHVPRP	18	7	10	3	2	5	2	0	1	3	4	5
1552	RRIRDRPPRLPRPRPRPIHNPRP	18	20	19	25	9	21	4	3	15	13	16	12
1553	RRIRDRPPRLPRPRPRPIHSPRP	2	0	0	0	0	0	0	0	0	1	0	0
1554	RRIRDRPPRLPRPRPRPIHIPRP	23	37	24	21	11	28	2	2	13	12	9	18
1555	RRIRDRPPRLPRPRPRPIHYPRP	0	1	2	0	0	0	0	0	0	0	0	0
1556	RRIRDRPPRLPRPRPRPIHCPRP	4	3	3	4	3	4	1	0	0	1	1	3
1557	RRIRDRPPRLPRPRPRPIHFPRP	1	8	2	3	1	2	0	0	2	2	1	0
1558	RRIRDRPPRLPRPRPRPIHHPRP	48	43	53	40	17	29	3	6	24	27	21	21
1559	RRIRDRPPRLPRPRPRPIHRPRP	0	0	0	0	0	0	0	0	0	0	0	0
1560	RRIRDRPPRLPRPRPRPIHLPRP	8	8	7	8	4	4	3	1	3	7	9	3
1561	RRIRDRPPRLPRPRPRPIRDPRP	0	0	0	0	0	0	0	0	0	0	0	0
1562	RRIRDRPPRLPRPRPRPIRGPRP	6	11	27	17	9	14	5	3	7	13	9	8
1563	RRIRDRPPRLPRPRPRPIRVPRP	17	14	9	10	7	13	4	2	4	11	12	14
1564	RRIRDRPPRLPRPRPRPIRNPRP	2	2	4	0	1	2	1	0	3	2	3	1
1565	RRIRDRPPRLPRPRPRPIRSPRP	0	1	0	0	0	0	0	0	0	1	0	0
1566	RRIRDRPPRLPRPRPRPIRIPRP	16	15	13	7	5	5	2	3	10	4	7	8
1567	RRIRDRPPRLPRPRPRPIRYPRP	5	3	2	0	0	4	0	0	2	1	2	1
1568	RRIRDRPPRLPRPRPRPIRCPRP	0	1	0	0	0	1	0	0	0	0	1	0
1569	RRIRDRPPRLPRPRPRPIRFPRP	0	0	3	0	0	0	0	0	0	0	0	2
1570	RRIRDRPPRLPRPRPRPIRHPRP	5	10	6	5	3	9	1	4	1	8	6	3
1571	RRIRDRPPRLPRPRPRPIRRPRP	0	0	0	1	1	0	0	0	0	0	0	1
1572	RRIRDRPPRLPRPRPRPIRLPRP	0	0	0	0	0	0	0	0	1	0	1	0
1573	RRIRDRPPRLPRPRPRPILDPRP	9	6	11	5	3	5	5	0	9	4	10	15
1574	RRIRDRPPRLPRPRPRPILGPRP	2	4	10	5	3	4	2	1	3	10	6	9
1575	RRIRDRPPRLPRPRPRPILVPRP	3	3	2	2	1	1	1	0	3	4	8	6
1576	RRIRDRPPRLPRPRPRPILNPRP	24	18	25	23	27	18	1	4	16	20	28	14
1577	RRIRDRPPRLPRPRPRPILSPRP	25	41	39	32	22	17	9	2	22	37	23	26
1578	RRIRDRPPRLPRPRPRPILIPRP	1	3	1	3	1	1	0	0	1	0	1	0
1579	RRIRDRPPRLPRPRPRPILYPRP	53	49	55	50	20	37	12	11	32	26	45	36
1580	RRIRDRPPRLPRPRPRPILCPRP	0	0	4	0	0	0	0	1	1	0	0	1
1581	RRIRDRPPRLPRPRPRPILFPRP	28	16	27	25	14	18	2	6	14	18	23	24
1582	RRIRDRPPRLPRPRPRPILHPRP	10	9	12	6	3	12	6	1	5	11	9	13
1583	RRIRDRPPRLPRPRPRPILRPRP	1	0	0	3	0	0	0	0	0	0	1	0
1584	RRIRDRPPRLPRPRPRPILLPRP	29	38	39	20	22	17	4	4	24	21	16	20
1585	RRIRDRPPRLPRPRPRPTDDPRP	2	1	0	0	0	0	0	0	0	1	1	0
1586	RRIRDRPPRLPRPRPRPTDGPRP	7	5	6	7	2	8	0	1	4	7	4	3
1587	RRIRDRPPRLPRPRPRPTDVPRP	5	3	7	6	0	2	5	0	1	7	2	6
1588	RRIRDRPPRLPRPRPRPTDNPRP	43	42	74	54	27	39	9	5	28	36	32	42
1589	RRIRDRPPRLPRPRPRPTDSPRP	6	5	7	5	1	5	0	1	6	6	7	9
1590	RRIRDRPPRLPRPRPRPTDIPRP	6	6	7	7	2	5	1	0	2	8	6	7
1591	RRIRDRPPRLPRPRPRPTDYPRP	18	15	31	24	9	16	5	3	15	12	21	14
1592	RRIRDRPPRLPRPRPRPTDCPRP	1	1	0	1	0	0	0	0	1	0	0	0
1593	RRIRDRPPRLPRPRPRPTDFPRP	8	7	4	5	4	8	3	0	4	6	10	9
1594	RRIRDRPPRLPRPRPRPTDHPRP	40	46	49	56	25	30	20	6	24	29	58	46
1595	RRIRDRPPRLPRPRPRPTDRPRP	8	1	5	10	6	6	3	4	9	8	8	9
1596	RRIRDRPPRLPRPRPRPTDLPRP	8	16	13	21	7	6	1	3	9	10	5	14
1597	RRIRDRPPRLPRPRPRPTGDPRP	18	12	14	19	5	18	5	4	18	19	21	22
1598	RRIRDRPPRLPRPRPRPTGGPRP	24	21	25	25	16	18	9	9	15	16	20	11
1599	RRIRDRPPRLPRPRPRPTGVPRP	2	0	1	0	1	0	0	1	0	0	0	1
1600	RRIRDRPPRLPRPRPRPTGNPRP	27	21	37	25	14	19	14	7	22	28	26	29
1601	RRIRDRPPRLPRPRPRPTGSPRP	0	0	0	0	0	0	1	0	1	0	0	0
1602	RRIRDRPPRLPRPRPRPTGIPRP	3	6	8	7	5	5	2	2	11	4	4	7
1603	RRIRDRPPRLPRPRPRPTGYPRP	11	8	4	6	3	7	4	2	4	5	4	4
1604	RRIRDRPPRLPRPRPRPTGCPRP	22	26	32	23	20	20	8	9	27	25	37	37
1605	RRIRDRPPRLPRPRPRPTGFPRP	14	9	15	15	4	10	9	0	8	6	11	9
1606	RRIRDRPPRLPRPRPRPTGHPRP	3	5	4	11	6	5	4	1	9	6	9	10
1607	RRIRDRPPRLPRPRPRPTGRPRP	18	14	13	31	12	9	4	6	11	11	15	8
1608	RRIRDRPPRLPRPRPRPTGLPRP	7	3	7	3	1	4	1	1	6	4	2	4
1609	RRIRDRPPRLPRPRPRPTVDPRP	26	17	32	32	9	17	7	7	27	18	37	27
1610	RRIRDRPPRLPRPRPRPTVGPRP	19	5	26	19	8	9	8	7	17	8	15	13
1611	RRIRDRPPRLPRPRPRPTVVPRP	19	15	22	21	13	9	13	3	12	23	14	19
1612	RRIRDRPPRLPRPRPRPTVNPRP	31	29	35	29	15	24	6	10	27	22	34	29
1613	RRIRDRPPRLPRPRPRPTVSPRP	14	6	13	13	5	9	7	8	16	8	8	10
1614	RRIRDRPPRLPRPRPRPTVIPRP	18	15	21	33	11	23	4	5	8	21	30	19
1615	RRIRDRPPRLPRPRPRPTVYPRP	10	11	10	6	11	8	3	3	10	11	22	11
1616	RRIRDRPPRLPRPRPRPTVCPRP	0	1	4	2	5	5	1	4	5	3	3	3
1617	RRIRDRPPRLPRPRPRPTVFPRP	4	4	8	9	4	7	4	5	8	4	10	8
1618	RRIRDRPPRLPRPRPRPTVHPRP	13	12	18	14	7	13	6	7	11	12	10	12
1619	RRIRDRPPRLPRPRPRPTVRPRP	0	0	0	1	0	1	0	0	1	0	0	0
1620	RRIRDRPPRLPRPRPRPTVLPRP	23	18	26	31	14	17	8	12	17	32	22	31
1621	RRIRDRPPRLPRPRPRPTNDPRP	21	12	17	30	8	17	7	1	14	29	19	20
1622	RRIRDRPPRLPRPRPRPTNGPRP	46	23	48	39	27	22	11	10	20	27	32	28
1623	RRIRDRPPRLPRPRPRPTNVPRP	9	12	10	16	6	13	3	1	5	16	13	13
1624	RRIRDRPPRLPRPRPRPTNNPRP	237	225	301	275	142	188	73	63	187	177	226	281
1625	RRIRDRPPRLPRPRPRPTNSPRP	66	43	45	69	16	39	20	12	38	28	50	45
1626	RRIRDRPPRLPRPRPRPTNIPRP	61	54	63	56	29	41	7	15	32	39	35	42
1627	RRIRDRPPRLPRPRPRPTNYPRP	48	56	85	69	38	32	6	11	32	31	51	49
1628	RRIRDRPPRLPRPRPRPTNCPRP	12	17	17	21	6	20	7	3	6	12	19	21
1629	RRIRDRPPRLPRPRPRPTNFPRP	30	30	36	37	7	20	4	9	15	13	20	23
1630	RRIRDRPPRLPRPRPRPTNHPRP	138	129	211	169	93	120	39	29	88	86	117	127
1631	RRIRDRPPRLPRPRPRPTNRPRP	49	57	63	81	26	46	13	13	31	32	47	42
1632	RRIRDRPPRLPRPRPRPTNLPRP	86	80	97	84	43	64	17	23	48	46	68	74
1633	RRIRDRPPRLPRPRPRPTSDPRP	17	24	23	29	8	27	9	8	23	30	34	35
1634	RRIRDRPPRLPRPRPRPTSGPRP	3	4	7	6	2	2	2	2	6	8	2	2
1635	RRIRDRPPRLPRPRPRPTSVPRP	0	1	2	3	0	2	0	0	1	1	1	1
1636	RRIRDRPPRLPRPRPRPTSNPRP	42	35	58	48	23	41	20	11	40	37	38	52
1637	RRIRDRPPRLPRPRPRPTSSPRP	7	9	4	3	5	2	4	0	6	6	7	12
1638	RRIRDRPPRLPRPRPRPTSIPRP	3	3	2	6	1	4	0	3	2	5	5	5
1639	RRIRDRPPRLPRPRPRPTSYPRP	10	7	4	5	2	5	2	0	2	8	6	9
1640	RRIRDRPPRLPRPRPRPTSCPRP	6	14	11	8	7	11	3	1	11	8	11	12
1641	RRIRDRPPRLPRPRPRPTSFPRP	0	1	1	0	0	3	0	0	0	0	0	1
1642	RRIRDRPPRLPRPRPRPTSHPRP	39	31	40	48	20	26	6	6	27	19	32	28
1643	RRIRDRPPRLPRPRPRPTSRPRP	6	5	3	7	5	6	1	4	5	8	6	7
1644	RRIRDRPPRLPRPRPRPTSLPRP	6	5	8	10	2	5	1	1	6	7	3	6
1645	RRIRDRPPRLPRPRPRPTIDPRP	20	18	14	23	13	12	7	8	26	28	26	39
1646	RRIRDRPPRLPRPRPRPTIGPRP	4	6	8	7	3	6	2	2	2	6	4	7
1647	RRIRDRPPRLPRPRPRPTIVPRP	11	17	11	14	5	8	3	3	11	11	10	15
1648	RRIRDRPPRLPRPRPRPTINPRP	77	90	107	83	55	72	28	23	75	102	115	115
1649	RRIRDRPPRLPRPRPRPTISPRP	2	1	4	6	3	5	1	0	1	3	6	4
1650	RRIRDRPPRLPRPRPRPTIIPRP	23	20	39	29	10	22	5	5	19	22	24	24
1651	RRIRDRPPRLPRPRPRPTIYPRP	35	37	36	47	15	26	11	4	35	30	48	40
1652	RRIRDRPPRLPRPRPRPTICPRP	7	7	11	7	6	8	1	1	3	5	11	13
1653	RRIRDRPPRLPRPRPRPTIFPRP	6	8	11	6	5	11	5	1	6	8	11	12
1654	RRIRDRPPRLPRPRPRPTIHPRP	83	80	103	74	46	53	24	15	58	60	68	85
1655	RRIRDRPPRLPRPRPRPTIRPRP	25	22	26	26	16	16	6	9	19	17	23	18
1656	RRIRDRPPRLPRPRPRPTILPRP	14	11	17	20	9	12	4	5	17	11	19	18
1657	RRIRDRPPRLPRPRPRPTYDPRP	20	26	33	33	11	22	3	3	21	26	26	35
1658	RRIRDRPPRLPRPRPRPTYGPRP	12	13	18	17	11	13	4	0	7	13	13	19
1659	RRIRDRPPRLPRPRPRPTYVPRP	6	7	4	6	3	10	3	0	2	5	6	5
1660	RRIRDRPPRLPRPRPRPTYNPRP	89	79	148	89	50	79	12	24	55	84	98	74
1661	RRIRDRPPRLPRPRPRPTYSPRP	12	6	15	6	5	6	1	0	2	7	6	7
1662	RRIRDRPPRLPRPRPRPTYIPRP	22	20	23	14	13	13	2	2	12	12	25	25
1663	RRIRDRPPRLPRPRPRPTYYPRP	37	44	33	30	14	24	4	7	26	32	30	25
1664	RRIRDRPPRLPRPRPRPTYCPRP	16	15	17	19	11	12	3	1	8	20	24	17
1665	RRIRDRPPRLPRPRPRPTYFPRP	7	9	11	4	2	2	2	3	5	2	3	5
1666	RRIRDRPPRLPRPRPRPTYHPRP	113	124	133	125	61	83	30	32	84	79	92	90
1667	RRIRDRPPRLPRPRPRPTYRPRP	31	28	39	46	17	28	3	3	28	31	22	24
1668	RRIRDRPPRLPRPRPRPTYLPRP	1	2	0	3	0	0	0	0	2	2	0	2
1669	RRIRDRPPRLPRPRPRPTCDPRP	12	12	13	9	8	8	2	3	22	10	12	13
1670	RRIRDRPPRLPRPRPRPTCGPRP	14	18	13	14	8	17	17	7	21	12	29	23
1671	RRIRDRPPRLPRPRPRPTCVPRP	54	51	63	63	48	40	17	23	52	64	79	89
1672	RRIRDRPPRLPRPRPRPTCNPRP	45	54	42	48	25	50	16	18	28	58	53	73
1673	RRIRDRPPRLPRPRPRPTCSPRP	8	20	6	15	4	11	4	4	8	19	14	9
1674	RRIRDRPPRLPRPRPRPTCIPRP	4	3	11	7	3	3	1	2	6	11	17	13
1675	RRIRDRPPRLPRPRPRPTCYPRP	40	44	52	49	27	36	17	14	42	40	49	51
1676	RRIRDRPPRLPRPRPRPTCCPRP	22	26	34	38	16	23	9	7	22	23	30	29
1677	RRIRDRPPRLPRPRPRPTCFPRP	14	18	15	22	16	13	4	3	15	19	35	34
1678	RRIRDRPPRLPRPRPRPTCHPRP	37	29	35	35	12	18	19	6	18	38	33	42
1679	RRIRDRPPRLPRPRPRPTCRPRP	22	17	45	39	21	25	11	5	28	26	25	30
1680	RRIRDRPPRLPRPRPRPTCLPRP	25	24	36	39	22	24	17	9	37	30	33	42
1681	RRIRDRPPRLPRPRPRPTFDPRP	39	56	66	66	27	45	32	20	76	52	75	77
1682	RRIRDRPPRLPRPRPRPTFGPRP	34	37	36	35	20	26	11	11	35	33	35	44
1683	RRIRDRPPRLPRPRPRPTFVPRP	61	66	89	57	33	58	23	25	51	55	70	49
1684	RRIRDRPPRLPRPRPRPTFNPRP	83	89	120	83	51	76	25	17	70	60	88	84
1685	RRIRDRPPRLPRPRPRPTFSPRP	36	31	41	41	23	23	21	15	42	86	97	70
1686	RRIRDRPPRLPRPRPRPTFIPRP	67	47	56	55	35	51	11	11	40	39	44	43
1687	RRIRDRPPRLPRPRPRPTFYPRP	39	53	56	42	21	36	8	6	33	35	39	37
1688	RRIRDRPPRLPRPRPRPTFCPRP	39	50	63	52	42	42	17	10	48	37	38	35
1689	RRIRDRPPRLPRPRPRPTFFPRP	57	49	83	77	34	54	88	62	193	241	289	317
1690	RRIRDRPPRLPRPRPRPTFHPRP	101	98	140	116	52	91	30	22	70	59	77	109
1691	RRIRDRPPRLPRPRPRPTFRPRP	33	33	54	29	20	15	11	12	18	26	30	23
1692	RRIRDRPPRLPRPRPRPTFLPRP	52	52	70	62	32	48	19	18	48	41	46	56
1693	RRIRDRPPRLPRPRPRPTHDPRP	58	52	61	67	45	44	46	16	53	47	55	59
1694	RRIRDRPPRLPRPRPRPTHGPRP	20	18	25	26	18	8	4	7	20	21	22	31
1695	RRIRDRPPRLPRPRPRPTHVPRP	21	11	21	27	14	11	11	2	19	15	13	20
1696	RRIRDRPPRLPRPRPRPTHNPRP	495	462	634	514	259	353	175	110	345	297	352	391
1697	RRIRDRPPRLPRPRPRPTHSPRP	86	99	112	104	47	69	39	30	64	58	85	74
1698	RRIRDRPPRLPRPRPRPTHIPRP	75	77	90	66	38	67	12	11	34	39	58	48
1699	RRIRDRPPRLPRPRPRPTHYPRP	71	91	97	74	48	66	28	15	51	46	60	71
1700	RRIRDRPPRLPRPRPRPTHCPRP	1	0	1	1	0	1	2	0	0	3	0	3
1701	RRIRDRPPRLPRPRPRPTHFPRP	25	37	39	28	16	21	12	4	21	15	36	24
1702	RRIRDRPPRLPRPRPRPTHHPRP	290	264	406	372	178	222	134	88	213	191	239	246
1703	RRIRDRPPRLPRPRPRPTHRPRP	36	28	44	48	23	29	12	13	20	13	22	19
1704	RRIRDRPPRLPRPRPRPTHLPRP	42	41	44	48	20	25	5	5	35	28	35	22
1705	RRIRDRPPRLPRPRPRPTRDPRP	32	18	38	37	22	29	25	8	34	27	30	24
1706	RRIRDRPPRLPRPRPRPTRGPRP	17	14	38	18	16	15	25	3	28	17	20	14
1707	RRIRDRPPRLPRPRPRPTRVPRP	24	29	28	31	9	14	11	3	22	18	22	14
1708	RRIRDRPPRLPRPRPRPTRNPRP	32	37	48	46	31	35	20	7	32	27	19	45
1709	RRIRDRPPRLPRPRPRPTRSPRP	27	16	35	32	19	23	20	13	30	18	24	27
1710	RRIRDRPPRLPRPRPRPTRIPRP	18	15	22	16	14	14	10	1	13	16	15	15
1711	RRIRDRPPRLPRPRPRPTRYPRP	35	58	51	57	28	35	25	10	44	29	53	56
1712	RRIRDRPPRLPRPRPRPTRCPRP	4	4	3	7	2	2	5	5	7	1	4	5
1713	RRIRDRPPRLPRPRPRPTRFPRP	1	0	1	1	0	0	2	0	1	0	1	0
1714	RRIRDRPPRLPRPRPRPTRHPRP	51	50	83	74	31	54	33	10	71	44	54	52
1715	RRIRDRPPRLPRPRPRPTRRPRP	67	52	61	64	44	44	30	14	42	41	49	61
1716	RRIRDRPPRLPRPRPRPTRLPRP	11	11	17	11	10	8	10	6	12	4	16	9
1717	RRIRDRPPRLPRPRPRPTLDPRP	68	44	69	65	35	48	35	19	84	100	111	98
1718	RRIRDRPPRLPRPRPRPTLGPRP	31	27	37	43	18	26	33	10	49	44	37	67
1719	RRIRDRPPRLPRPRPRPTLVPRP	9	7	11	10	1	7	6	1	12	4	9	8
1720	RRIRDRPPRLPRPRPRPTLNPRP	136	130	141	147	75	101	44	37	110	101	142	161
1721	RRIRDRPPRLPRPRPRPTLSPRP	5	7	12	13	3	2	6	3	8	4	7	6
1722	RRIRDRPPRLPRPRPRPTLIPRP	15	21	32	22	19	22	6	6	19	24	41	20
1723	RRIRDRPPRLPRPRPRPTLYPRP	28	24	48	51	28	27	12	10	32	36	31	34
1724	RRIRDRPPRLPRPRPRPTLCPRP	5	7	6	7	2	2	5	4	5	4	8	8
1725	RRIRDRPPRLPRPRPRPTLFPRP	16	20	23	33	10	18	8	12	20	22	29	25
1726	RRIRDRPPRLPRPRPRPTLHPRP	200	219	235	257	133	183	114	76	213	189	227	246
1727	RRIRDRPPRLPRPRPRPTLRPRP	18	29	29	35	17	21	12	4	20	29	41	35
1728	RRIRDRPPRLPRPRPRPTLLPRP	68	67	76	93	49	60	39	31	79	64	95	101
1729	RRIRDRPPRLPRPRPRPWDDPRP	13	17	22	21	6	17	4	2	8	21	20	23
1730	RRIRDRPPRLPRPRPRPWDGPRP	4	0	8	4	3	2	0	0	3	0	1	0
1731	RRIRDRPPRLPRPRPRPWDVPRP	0	0	0	1	0	0	0	0	0	2	0	0
1732	RRIRDRPPRLPRPRPRPWDNPRP	0	0	0	1	0	0	0	0	0	0	1	2
1733	RRIRDRPPRLPRPRPRPWDSPRP	0	0	0	2	0	0	0	0	0	0	0	0
1734	RRIRDRPPRLPRPRPRPWDIPRP	1	3	2	1	0	2	2	0	1	2	0	0
1735	RRIRDRPPRLPRPRPRPWDYPRP	0	0	2	0	0	1	0	0	0	0	0	0
1736	RRIRDRPPRLPRPRPRPWDCPRP	4	4	6	9	1	2	0	1	2	2	6	3
1737	RRIRDRPPRLPRPRPRPWDFPRP	9	10	8	15	6	5	3	3	12	7	18	14
1738	RRIRDRPPRLPRPRPRPWDHPRP	0	0	0	0	0	0	0	0	0	0	0	0
1739	RRIRDRPPRLPRPRPRPWDRPRP	4	7	12	2	1	3	2	0	2	6	3	4
1740	RRIRDRPPRLPRPRPRPWDLPRP	0	0	0	0	0	0	0	1	0	0	0	0
1741	RRIRDRPPRLPRPRPRPWGDPRP	18	30	39	43	22	24	9	9	22	21	40	31
1742	RRIRDRPPRLPRPRPRPWGGPRP	68	47	72	66	35	43	31	9	79	43	61	38
1743	RRIRDRPPRLPRPRPRPWGVPRP	3	13	9	4	2	4	3	1	9	9	10	6
1744	RRIRDRPPRLPRPRPRPWGNPRP	2	2	2	3	0	1	0	1	1	1	2	4
1745	RRIRDRPPRLPRPRPRPWGSPRP	0	4	1	0	2	1	0	0	1	0	0	1
1746	RRIRDRPPRLPRPRPRPWGIPRP	0	0	0	0	0	0	0	0	0	0	1	0
1747	RRIRDRPPRLPRPRPRPWGYPRP	0	0	0	0	0	0	0	0	0	0	1	0
1748	RRIRDRPPRLPRPRPRPWGCPRP	0	2	5	6	1	5	3	0	4	7	6	5
1749	RRIRDRPPRLPRPRPRPWGFPRP	10	6	18	18	7	6	3	4	11	10	7	9
1750	RRIRDRPPRLPRPRPRPWGHPRP	0	0	2	2	0	0	0	0	2	0	1	0
1751	RRIRDRPPRLPRPRPRPWGRPRP	16	9	15	16	6	2	6	5	13	14	10	12
1752	RRIRDRPPRLPRPRPRPWGLPRP	0	0	0	0	0	0	0	1	1	0	0	0
1753	RRIRDRPPRLPRPRPRPWVDPRP	17	18	12	23	9	7	2	3	10	15	16	13
1754	RRIRDRPPRLPRPRPRPWVGPRP	36	25	43	37	22	21	10	7	28	13	11	17
1755	RRIRDRPPRLPRPRPRPWVVPRP	8	4	6	10	3	2	3	2	4	2	4	8
1756	RRIRDRPPRLPRPRPRPWVNPRP	0	0	0	0	0	0	0	1	0	0	1	0
1757	RRIRDRPPRLPRPRPRPWVSPRP	21	14	14	21	6	13	4	6	7	9	13	19
1758	RRIRDRPPRLPRPRPRPWVIPRP	0	0	0	1	0	0	0	0	0	0	1	0
1759	RRIRDRPPRLPRPRPRPWVYPRP	1	1	1	0	0	0	0	0	1	0	0	0
1760	RRIRDRPPRLPRPRPRPWVCPRP	7	7	15	11	2	12	5	1	6	7	3	4
1761	RRIRDRPPRLPRPRPRPWVFPRP	4	5	6	6	5	9	2	2	10	6	7	7
1762	RRIRDRPPRLPRPRPRPWVHPRP	6	7	11	6	2	6	2	2	3	5	5	7
1763	RRIRDRPPRLPRPRPRPWVRPRP	7	7	12	8	3	4	1	1	3	7	11	4
1764	RRIRDRPPRLPRPRPRPWVLPRP	0	1	0	1	1	0	0	0	0	0	0	0
1765	RRIRDRPPRLPRPRPRPWNDPRP	0	0	0	0	0	0	0	0	0	1	0	0
1766	RRIRDRPPRLPRPRPRPWNGPRP	5	11	11	6	3	7	1	0	7	2	2	9
1767	RRIRDRPPRLPRPRPRPWNVPRP	0	0	0	0	0	0	0	0	1	0	0	0
1768	RRIRDRPPRLPRPRPRPWNNPRP	1	0	1	0	1	0	0	0	0	0	0	0
1769	RRIRDRPPRLPRPRPRPWNSPRP	11	6	11	9	0	7	1	0	5	4	6	5
1770	RRIRDRPPRLPRPRPRPWNIPRP	8	1	5	4	2	3	1	2	4	4	3	4
1771	RRIRDRPPRLPRPRPRPWNYPRP	0	1	0	0	0	0	0	0	0	1	0	1
1772	RRIRDRPPRLPRPRPRPWNCPRP	18	20	40	18	9	26	6	2	12	16	20	9
1773	RRIRDRPPRLPRPRPRPWNFPRP	5	7	2	3	4	1	2	1	2	3	3	2
1774	RRIRDRPPRLPRPRPRPWNHPRP	0	0	0	0	1	0	0	0	0	1	0	2
1775	RRIRDRPPRLPRPRPRPWNRPRP	21	30	22	15	12	18	3	2	14	7	13	11
1776	RRIRDRPPRLPRPRPRPWNLPRP	0	1	0	0	0	0	0	0	0	0	0	0
1777	RRIRDRPPRLPRPRPRPWSDPRP	4	7	3	5	1	3	0	0	8	2	1	2
1778	RRIRDRPPRLPRPRPRPWSGPRP	27	18	24	16	13	19	3	10	12	10	16	17
1779	RRIRDRPPRLPRPRPRPWSVPRP	7	7	7	5	3	5	0	5	8	1	3	9
1780	RRIRDRPPRLPRPRPRPWSNPRP	14	19	18	18	12	11	2	0	6	7	11	10
1781	RRIRDRPPRLPRPRPRPWSSPRP	2	0	0	1	0	0	0	0	1	1	0	2
1782	RRIRDRPPRLPRPRPRPWSIPRP	12	14	7	7	5	7	2	1	8	9	7	12
1783	RRIRDRPPRLPRPRPRPWSYPRP	20	15	24	13	6	7	1	2	3	14	13	9
1784	RRIRDRPPRLPRPRPRPWSCPRP	32	34	59	47	13	33	10	9	20	25	24	23
1785	RRIRDRPPRLPRPRPRPWSFPRP	1	1	0	2	0	1	1	1	0	4	1	1
1786	RRIRDRPPRLPRPRPRPWSHPRP	0	7	3	3	0	5	2	1	1	1	0	4
1787	RRIRDRPPRLPRPRPRPWSRPRP	32	27	37	22	17	14	4	3	13	13	20	19
1788	RRIRDRPPRLPRPRPRPWSLPRP	1	1	4	2	2	0	1	1	2	0	4	3
1789	RRIRDRPPRLPRPRPRPWIDPRP	9	4	2	5	7	5	3	0	8	3	7	4
1790	RRIRDRPPRLPRPRPRPWIGPRP	11	12	17	13	12	8	6	4	6	8	4	13
1791	RRIRDRPPRLPRPRPRPWIVPRP	0	3	4	6	1	4	2	0	1	2	4	2
1792	RRIRDRPPRLPRPRPRPWINPRP	7	3	4	4	2	3	1	0	7	2	3	0
1793	RRIRDRPPRLPRPRPRPWISPRP	0	0	1	0	0	1	0	0	0	0	0	0
1794	RRIRDRPPRLPRPRPRPWIIPRP	1	0	0	0	0	0	0	0	0	0	0	0
1795	RRIRDRPPRLPRPRPRPWIYPRP	6	12	7	5	2	5	2	0	0	2	1	6
1796	RRIRDRPPRLPRPRPRPWICPRP	36	22	37	32	12	29	5	4	19	10	24	23
1797	RRIRDRPPRLPRPRPRPWIFPRP	0	0	0	3	0	1	0	1	2	2	1	0
1798	RRIRDRPPRLPRPRPRPWIHPRP	2	0	2	3	0	0	0	0	0	0	1	0
1799	RRIRDRPPRLPRPRPRPWIRPRP	24	21	17	21	12	10	1	3	13	17	7	13
1800	RRIRDRPPRLPRPRPRPWILPRP	10	9	28	15	2	11	1	2	11	8	8	13
1801	RRIRDRPPRLPRPRPRPWYDPRP	6	8	13	5	3	5	0	0	2	4	4	5
1802	RRIRDRPPRLPRPRPRPWYGPRP	44	36	55	41	18	38	6	2	19	30	19	19
1803	RRIRDRPPRLPRPRPRPWYVPRP	21	16	16	14	8	9	3	2	2	10	9	9
1804	RRIRDRPPRLPRPRPRPWYNPRP	4	3	13	7	5	6	0	1	5	1	3	4
1805	RRIRDRPPRLPRPRPRPWYSPRP	3	1	2	0	0	0	0	0	0	3	1	0
1806	RRIRDRPPRLPRPRPRPWYIPRP	2	1	0	0	0	0	0	0	0	1	0	0
1807	RRIRDRPPRLPRPRPRPWYYPRP	11	11	7	10	6	7	1	4	8	7	6	3
1808	RRIRDRPPRLPRPRPRPWYCPRP	3	2	5	4	2	3	0	0	1	1	0	1
1809	RRIRDRPPRLPRPRPRPWYFPRP	33	30	41	30	24	26	5	6	18	11	10	28
1810	RRIRDRPPRLPRPRPRPWYHPRP	1	2	3	3	0	4	1	0	1	2	3	3
1811	RRIRDRPPRLPRPRPRPWYRPRP	3	6	3	5	2	7	0	0	4	1	7	4
1812	RRIRDRPPRLPRPRPRPWYLPRP	19	17	21	20	2	15	4	4	12	14	11	19
1813	RRIRDRPPRLPRPRPRPWCDPRP	34	31	35	33	22	29	11	9	34	29	26	39
1814	RRIRDRPPRLPRPRPRPWCGPRP	168	179	240	217	98	153	53	34	165	166	155	172
1815	RRIRDRPPRLPRPRPRPWCVPRP	117	90	147	130	60	77	44	27	79	102	106	94
1816	RRIRDRPPRLPRPRPRPWCNPRP	7	9	10	3	0	6	1	0	2	7	4	8
1817	RRIRDRPPRLPRPRPRPWCSPRP	30	42	29	28	14	21	7	2	18	25	27	21
1818	RRIRDRPPRLPRPRPRPWCIPRP	5	12	16	5	3	8	0	0	6	5	7	8
1819	RRIRDRPPRLPRPRPRPWCYPRP	10	6	15	10	6	4	2	3	14	8	15	12
1820	RRIRDRPPRLPRPRPRPWCCPRP	13	9	10	8	2	5	4	2	8	4	8	11
1821	RRIRDRPPRLPRPRPRPWCFPRP	50	51	67	56	28	45	15	9	42	36	50	51
1822	RRIRDRPPRLPRPRPRPWCHPRP	34	38	46	23	7	20	8	2	23	32	24	24
1823	RRIRDRPPRLPRPRPRPWCRPRP	6	2	10	6	7	4	2	1	7	5	6	5
1824	RRIRDRPPRLPRPRPRPWCLPRP	26	34	36	39	13	22	12	2	20	29	26	24
1825	RRIRDRPPRLPRPRPRPWFDPRP	45	47	61	59	25	26	10	8	36	24	39	33
1826	RRIRDRPPRLPRPRPRPWFGPRP	26	38	58	63	13	32	21	9	34	25	29	25
1827	RRIRDRPPRLPRPRPRPWFVPRP	49	45	55	36	25	43	9	11	31	26	45	47
1828	RRIRDRPPRLPRPRPRPWFNPRP	14	17	20	17	4	8	1	2	13	5	9	3
1829	RRIRDRPPRLPRPRPRPWFSPRP	11	19	10	12	4	6	1	1	6	5	4	12
1830	RRIRDRPPRLPRPRPRPWFIPRP	8	18	14	14	5	6	1	1	9	3	12	3
1831	RRIRDRPPRLPRPRPRPWFYPRP	10	11	13	16	3	6	4	1	9	11	9	6
1832	RRIRDRPPRLPRPRPRPWFCPRP	61	62	57	57	21	53	16	12	24	30	38	33
1833	RRIRDRPPRLPRPRPRPWFFPRP	156	162	206	173	82	122	84	59	207	274	359	278
1834	RRIRDRPPRLPRPRPRPWFHPRP	0	0	2	0	0	0	0	0	0	0	0	0
1835	RRIRDRPPRLPRPRPRPWFRPRP	42	18	37	37	8	21	2	7	11	13	13	7
1836	RRIRDRPPRLPRPRPRPWFLPRP	0	0	0	1	0	0	0	1	1	1	2	1
1837	RRIRDRPPRLPRPRPRPWHDPRP	0	1	0	3	2	0	0	0	1	0	0	0
1838	RRIRDRPPRLPRPRPRPWHGPRP	0	0	0	0	0	0	0	0	0	0	0	0
1839	RRIRDRPPRLPRPRPRPWHVPRP	0	1	0	0	0	0	0	1	0	0	0	0
1840	RRIRDRPPRLPRPRPRPWHNPRP	18	13	26	13	4	9	2	4	12	14	16	10
1841	RRIRDRPPRLPRPRPRPWHSPRP	0	1	0	0	0	0	0	0	0	0	0	0
1842	RRIRDRPPRLPRPRPRPWHIPRP	0	1	3	4	0	1	0	0	0	0	0	2
1843	RRIRDRPPRLPRPRPRPWHYPRP	13	8	7	6	1	2	1	0	4	3	5	3
1844	RRIRDRPPRLPRPRPRPWHCPRP	9	2	8	9	2	4	1	4	5	1	2	2
1845	RRIRDRPPRLPRPRPRPWHFPRP	0	0	1	0	0	0	0	0	0	0	1	0
1846	RRIRDRPPRLPRPRPRPWHHPRP	9	11	14	12	5	12	2	1	6	5	10	5
1847	RRIRDRPPRLPRPRPRPWHRPRP	0	0	1	0	2	1	0	0	0	0	0	0
1848	RRIRDRPPRLPRPRPRPWHLPRP	11	9	9	7	3	6	2	0	4	9	5	4
1849	RRIRDRPPRLPRPRPRPWRDPRP	5	6	10	10	4	1	3	0	4	3	6	3
1850	RRIRDRPPRLPRPRPRPWRGPRP	26	20	36	26	11	16	12	8	22	5	19	18
1851	RRIRDRPPRLPRPRPRPWRVPRP	22	23	35	36	16	24	14	8	22	26	22	25
1852	RRIRDRPPRLPRPRPRPWRNPRP	0	0	0	1	0	0	0	0	0	0	0	1
1853	RRIRDRPPRLPRPRPRPWRSPRP	8	5	11	9	3	6	5	1	7	11	10	8
1854	RRIRDRPPRLPRPRPRPWRIPRP	12	17	18	16	7	13	2	0	16	9	6	7
1855	RRIRDRPPRLPRPRPRPWRYPRP	0	0	0	0	0	0	0	0	0	0	0	0
1856	RRIRDRPPRLPRPRPRPWRCPRP	10	16	21	23	6	15	6	3	24	20	10	13
1857	RRIRDRPPRLPRPRPRPWRFPRP	7	6	10	5	3	9	1	0	2	2	5	2
1858	RRIRDRPPRLPRPRPRPWRHPRP	19	29	25	30	8	24	11	2	23	18	22	23
1859	RRIRDRPPRLPRPRPRPWRRPRP	25	16	27	36	12	26	8	6	18	14	19	28
1860	RRIRDRPPRLPRPRPRPWRLPRP	51	34	38	31	11	36	14	2	22	24	22	18
1861	RRIRDRPPRLPRPRPRPWLDPRP	2	2	1	3	2	0	1	1	1	1	1	3
1862	RRIRDRPPRLPRPRPRPWLGPRP	13	11	16	21	12	8	5	1	16	15	14	22
1863	RRIRDRPPRLPRPRPRPWLVPRP	19	18	18	25	10	9	5	1	12	8	17	9
1864	RRIRDRPPRLPRPRPRPWLNPRP	17	13	27	26	15	18	3	1	12	8	13	16
1865	RRIRDRPPRLPRPRPRPWLSPRP	0	0	0	0	0	0	0	0	0	0	0	0
1866	RRIRDRPPRLPRPRPRPWLIPRP	4	3	9	6	1	2	1	0	2	3	8	3
1867	RRIRDRPPRLPRPRPRPWLYPRP	3	22	20	9	10	11	1	0	4	15	10	8
1868	RRIRDRPPRLPRPRPRPWLCPRP	12	9	16	15	4	8	1	1	12	5	6	4
1869	RRIRDRPPRLPRPRPRPWLFPRP	54	51	91	73	33	41	20	15	53	55	58	54
1870	RRIRDRPPRLPRPRPRPWLHPRP	28	33	48	50	17	26	7	6	34	25	33	26
1871	RRIRDRPPRLPRPRPRPWLRPRP	34	24	31	32	24	14	7	11	20	25	31	26
1872	RRIRDRPPRLPRPRPRPWLLPRP	0	1	0	0	1	1	1	0	0	1	0	0
1873	RRIRDRPPRLPRPRPRPCDDPRP	19	19	23	31	7	16	4	5	18	18	34	25
1874	RRIRDRPPRLPRPRPRPCDGPRP	0	1	0	1	0	1	0	0	0	0	2	1
1875	RRIRDRPPRLPRPRPRPCDVPRP	0	1	1	0	0	0	0	0	0	1	0	0
1876	RRIRDRPPRLPRPRPRPCDNPRP	7	7	4	2	2	0	0	0	1	7	8	4
1877	RRIRDRPPRLPRPRPRPCDSPRP	22	36	27	17	15	11	6	5	21	13	27	20
1878	RRIRDRPPRLPRPRPRPCDIPRP	4	11	4	6	3	7	0	0	5	2	9	2
1879	RRIRDRPPRLPRPRPRPCDYPRP	26	9	23	17	7	8	6	2	12	18	17	13
1880	RRIRDRPPRLPRPRPRPCDCPRP	0	0	0	0	0	0	0	1	0	0	0	0
1881	RRIRDRPPRLPRPRPRPCDFPRP	0	0	0	1	0	0	0	0	2	0	1	0
1882	RRIRDRPPRLPRPRPRPCDHPRP	2	1	2	1	1	0	0	0	2	0	3	2
1883	RRIRDRPPRLPRPRPRPCDRPRP	2	3	3	3	0	1	0	0	1	0	1	2
1884	RRIRDRPPRLPRPRPRPCDLPRP	4	0	6	0	0	5	0	0	4	3	3	1
1885	RRIRDRPPRLPRPRPRPCGDPRP	9	5	9	12	1	5	5	2	5	10	5	13
1886	RRIRDRPPRLPRPRPRPCGGPRP	17	11	16	14	5	9	11	2	9	12	19	15
1887	RRIRDRPPRLPRPRPRPCGVPRP	14	2	10	9	4	6	3	1	10	5	13	9
1888	RRIRDRPPRLPRPRPRPCGNPRP	4	3	1	2	0	1	1	1	3	8	7	1
1889	RRIRDRPPRLPRPRPRPCGSPRP	0	0	1	0	0	1	0	0	2	0	0	1
1890	RRIRDRPPRLPRPRPRPCGIPRP	0	0	0	0	0	0	0	0	1	0	2	1
1891	RRIRDRPPRLPRPRPRPCGYPRP	0	0	0	1	0	1	0	1	0	1	0	0
1892	RRIRDRPPRLPRPRPRPCGCPRP	45	39	54	65	29	47	22	11	44	42	62	67
1893	RRIRDRPPRLPRPRPRPCGFPRP	0	0	0	1	1	0	0	0	0	1	1	1
1894	RRIRDRPPRLPRPRPRPCGHPRP	8	14	12	21	13	7	8	2	10	16	17	18
1895	RRIRDRPPRLPRPRPRPCGRPRP	6	7	5	7	3	7	3	2	6	4	12	8
1896	RRIRDRPPRLPRPRPRPCGLPRP	20	9	26	20	8	14	11	3	24	16	22	27
1897	RRIRDRPPRLPRPRPRPCVDPRP	16	20	28	28	12	21	5	6	18	10	26	20
1898	RRIRDRPPRLPRPRPRPCVGPRP	8	6	8	9	6	6	7	5	11	11	18	10
1899	RRIRDRPPRLPRPRPRPCVVPRP	13	10	12	11	4	11	5	3	5	11	11	8
1900	RRIRDRPPRLPRPRPRPCVNPRP	0	1	0	0	0	0	0	1	0	1	0	0
1901	RRIRDRPPRLPRPRPRPCVSPRP	2	0	2	2	2	0	0	1	1	4	1	0
1902	RRIRDRPPRLPRPRPRPCVIPRP	6	8	8	9	4	2	0	4	8	6	7	7
1903	RRIRDRPPRLPRPRPRPCVYPRP	5	0	4	3	3	8	2	0	0	1	0	3
1904	RRIRDRPPRLPRPRPRPCVCPRP	0	1	1	1	0	0	0	0	0	1	1	0
1905	RRIRDRPPRLPRPRPRPCVFPRP	50	31	36	52	23	29	17	8	46	40	60	51
1906	RRIRDRPPRLPRPRPRPCVHPRP	6	3	7	8	7	2	3	2	12	4	7	7
1907	RRIRDRPPRLPRPRPRPCVRPRP	28	16	29	23	7	10	4	8	11	29	16	36
1908	RRIRDRPPRLPRPRPRPCVLPRP	8	5	14	7	2	7	4	2	5	13	14	10
1909	RRIRDRPPRLPRPRPRPCNDPRP	0	0	0	0	0	0	1	0	0	0	0	0
1910	RRIRDRPPRLPRPRPRPCNGPRP	10	11	11	6	3	15	0	0	14	8	9	9
1911	RRIRDRPPRLPRPRPRPCNVPRP	5	5	9	8	4	5	1	0	11	3	4	5
1912	RRIRDRPPRLPRPRPRPCNNPRP	24	13	38	25	11	20	0	0	14	17	16	16
1913	RRIRDRPPRLPRPRPRPCNSPRP	1	1	0	0	0	0	0	0	0	0	0	2
1914	RRIRDRPPRLPRPRPRPCNIPRP	13	8	13	12	3	9	0	2	7	7	5	19
1915	RRIRDRPPRLPRPRPRPCNYPRP	23	17	24	7	8	15	2	2	9	12	12	8
1916	RRIRDRPPRLPRPRPRPCNCPRP	0	0	0	0	0	0	0	0	0	0	1	0
1917	RRIRDRPPRLPRPRPRPCNFPRP	2	1	2	3	0	6	0	1	0	4	5	1
1918	RRIRDRPPRLPRPRPRPCNHPRP	13	22	14	16	7	11	4	1	8	11	9	11
1919	RRIRDRPPRLPRPRPRPCNRPRP	1	0	2	0	0	0	0	0	0	0	0	0
1920	RRIRDRPPRLPRPRPRPCNLPRP	1	1	0	0	1	0	0	0	0	0	0	1
1921	RRIRDRPPRLPRPRPRPCSDPRP	0	0	0	1	0	0	1	0	0	0	1	0
1922	RRIRDRPPRLPRPRPRPCSGPRP	23	16	12	19	11	17	5	4	10	17	20	20
1923	RRIRDRPPRLPRPRPRPCSVPRP	0	2	0	2	0	1	0	0	0	2	0	1
1924	RRIRDRPPRLPRPRPRPCSNPRP	2	2	6	2	2	0	2	1	1	2	2	3
1925	RRIRDRPPRLPRPRPRPCSSPRP	14	10	8	10	2	3	4	2	14	12	16	14
1926	RRIRDRPPRLPRPRPRPCSIPRP	1	0	1	1	0	0	0	0	0	0	1	1
1927	RRIRDRPPRLPRPRPRPCSYPRP	11	7	6	5	4	6	1	0	6	5	7	7
1928	RRIRDRPPRLPRPRPRPCSCPRP	30	23	28	39	17	21	4	7	35	31	28	38
1929	RRIRDRPPRLPRPRPRPCSFPRP	12	21	30	15	8	20	9	1	15	26	20	21
1930	RRIRDRPPRLPRPRPRPCSHPRP	1	0	0	0	2	0	0	0	0	0	0	1
1931	RRIRDRPPRLPRPRPRPCSRPRP	1	0	0	0	0	1	1	0	0	0	0	1
1932	RRIRDRPPRLPRPRPRPCSLPRP	3	1	3	2	0	0	0	0	2	0	1	1
1933	RRIRDRPPRLPRPRPRPCIDPRP	0	0	1	0	0	0	0	1	0	1	1	0
1934	RRIRDRPPRLPRPRPRPCIGPRP	0	0	0	0	0	0	0	0	0	0	0	0
1935	RRIRDRPPRLPRPRPRPCIVPRP	2	5	4	1	3	5	0	2	1	1	3	4
1936	RRIRDRPPRLPRPRPRPCINPRP	7	7	1	10	3	11	2	2	8	8	11	5
1937	RRIRDRPPRLPRPRPRPCISPRP	1	0	0	0	1	2	1	0	0	0	0	0
1938	RRIRDRPPRLPRPRPRPCIIPRP	6	2	7	1	0	2	1	0	3	2	1	2
1939	RRIRDRPPRLPRPRPRPCIYPRP	17	10	12	17	10	20	3	1	12	12	14	14
1940	RRIRDRPPRLPRPRPRPCICPRP	44	33	56	41	16	52	8	10	58	47	49	37
1941	RRIRDRPPRLPRPRPRPCIFPRP	75	78	112	104	40	76	28	17	87	84	134	114
1942	RRIRDRPPRLPRPRPRPCIHPRP	15	8	20	13	7	11	2	2	7	13	19	15
1943	RRIRDRPPRLPRPRPRPCIRPRP	0	1	0	0	0	0	0	0	0	0	0	0
1944	RRIRDRPPRLPRPRPRPCILPRP	5	1	8	1	2	4	2	3	17	45	33	24
1945	RRIRDRPPRLPRPRPRPCYDPRP	6	7	5	4	5	3	2	0	2	5	4	9
1946	RRIRDRPPRLPRPRPRPCYGPRP	3	6	7	5	2	3	2	1	2	11	7	8
1947	RRIRDRPPRLPRPRPRPCYVPRP	27	29	36	37	19	29	3	5	27	24	37	26
1948	RRIRDRPPRLPRPRPRPCYNPRP	19	22	45	25	5	28	2	3	23	21	18	17
1949	RRIRDRPPRLPRPRPRPCYSPRP	11	3	8	12	3	7	2	1	4	5	9	11
1950	RRIRDRPPRLPRPRPRPCYIPRP	1	0	0	1	0	0	1	0	0	0	0	1
1951	RRIRDRPPRLPRPRPRPCYYPRP	22	17	11	17	4	12	5	4	10	7	11	11
1952	RRIRDRPPRLPRPRPRPCYCPRP	31	31	22	21	13	14	3	2	26	19	23	19
1953	RRIRDRPPRLPRPRPRPCYFPRP	42	30	51	23	15	32	9	5	21	28	33	22
1954	RRIRDRPPRLPRPRPRPCYHPRP	5	4	2	2	5	2	1	0	3	6	5	6
1955	RRIRDRPPRLPRPRPRPCYRPRP	22	20	26	24	10	12	4	1	11	15	12	16
1956	RRIRDRPPRLPRPRPRPCYLPRP	27	29	40	32	13	20	4	1	24	30	25	26
1957	RRIRDRPPRLPRPRPRPCCDPRP	19	22	22	29	7	21	9	9	33	33	28	32
1958	RRIRDRPPRLPRPRPRPCCGPRP	90	74	100	112	41	81	61	41	141	290	297	189
1959	RRIRDRPPRLPRPRPRPCCVPRP	35	41	60	63	29	35	10	5	33	48	62	46
1960	RRIRDRPPRLPRPRPRPCCNPRP	11	16	24	24	14	16	6	4	21	26	26	24
1961	RRIRDRPPRLPRPRPRPCCSPRP	22	14	23	12	9	14	8	3	22	24	20	21
1962	RRIRDRPPRLPRPRPRPCCIPRP	65	53	74	65	42	64	17	12	72	80	97	100
1963	RRIRDRPPRLPRPRPRPCCYPRP	6	8	9	6	8	7	7	4	8	11	12	17
1964	RRIRDRPPRLPRPRPRPCCCPRP	14	15	19	29	10	17	6	7	29	28	27	28
1965	RRIRDRPPRLPRPRPRPCCFPRP	83	64	88	95	41	64	34	20	81	106	109	110
1966	RRIRDRPPRLPRPRPRPCCHPRP	7	6	7	13	3	9	1	2	6	9	17	13
1967	RRIRDRPPRLPRPRPRPCCRPRP	27	25	26	21	10	17	9	2	13	16	17	20
1968	RRIRDRPPRLPRPRPRPCCLPRP	12	6	12	15	5	6	2	1	5	5	14	8
1969	RRIRDRPPRLPRPRPRPCFDPRP	64	59	72	82	29	54	21	27	83	71	82	82
1970	RRIRDRPPRLPRPRPRPCFGPRP	10	17	12	22	3	19	2	2	10	5	7	12
1971	RRIRDRPPRLPRPRPRPCFVPRP	62	53	67	55	35	29	21	10	51	38	53	56
1972	RRIRDRPPRLPRPRPRPCFNPRP	12	24	26	23	2	12	4	4	12	20	15	15
1973	RRIRDRPPRLPRPRPRPCFSPRP	0	0	5	1	0	1	0	0	1	2	1	0
1974	RRIRDRPPRLPRPRPRPCFIPRP	51	60	75	72	31	38	13	9	48	49	51	61
1975	RRIRDRPPRLPRPRPRPCFYPRP	64	58	94	58	37	48	17	10	51	47	64	68
1976	RRIRDRPPRLPRPRPRPCFCPRP	46	39	63	49	21	24	17	5	38	28	28	42
1977	RRIRDRPPRLPRPRPRPCFFPRP	140	128	217	197	78	119	60	49	136	136	166	156
1978	RRIRDRPPRLPRPRPRPCFHPRP	28	19	31	15	10	20	3	4	12	23	24	10
1979	RRIRDRPPRLPRPRPRPCFRPRP	9	10	21	17	8	10	4	3	3	7	11	7
1980	RRIRDRPPRLPRPRPRPCFLPRP	51	44	46	35	26	36	8	10	35	33	43	39
1981	RRIRDRPPRLPRPRPRPCHDPRP	0	0	0	0	0	0	0	0	0	0	0	0
1982	RRIRDRPPRLPRPRPRPCHGPRP	0	0	0	0	0	0	0	0	0	0	0	0
1983	RRIRDRPPRLPRPRPRPCHVPRP	6	7	15	6	3	4	5	1	3	5	9	7
1984	RRIRDRPPRLPRPRPRPCHNPRP	0	7	3	4	4	3	0	0	0	4	8	2
1985	RRIRDRPPRLPRPRPRPCHSPRP	0	0	0	0	0	1	0	0	0	0	0	0
1986	RRIRDRPPRLPRPRPRPCHIPRP	6	11	11	7	1	5	2	0	3	6	7	5
1987	RRIRDRPPRLPRPRPRPCHYPRP	13	11	19	8	2	7	0	1	5	7	9	6
1988	RRIRDRPPRLPRPRPRPCHCPRP	12	12	12	16	7	10	1	1	9	8	9	8
1989	RRIRDRPPRLPRPRPRPCHFPRP	2	10	8	5	3	2	1	0	4	2	3	3
1990	RRIRDRPPRLPRPRPRPCHHPRP	10	19	15	13	5	13	2	5	9	9	10	11
1991	RRIRDRPPRLPRPRPRPCHRPRP	0	0	0	0	0	0	0	0	0	0	0	0
1992	RRIRDRPPRLPRPRPRPCHLPRP	0	0	0	0	0	1	0	0	0	2	0	0
1993	RRIRDRPPRLPRPRPRPCRDPRP	3	0	3	5	1	1	0	0	0	0	5	2
1994	RRIRDRPPRLPRPRPRPCRGPRP	29	24	35	31	10	19	9	2	21	20	13	18
1995	RRIRDRPPRLPRPRPRPCRVPRP	7	11	13	7	5	8	2	3	10	7	7	11
1996	RRIRDRPPRLPRPRPRPCRNPRP	0	0	0	0	0	0	0	0	0	1	1	0
1997	RRIRDRPPRLPRPRPRPCRSPRP	0	1	0	0	0	0	0	0	0	0	1	1
1998	RRIRDRPPRLPRPRPRPCRIPRP	0	1	0	0	0	0	0	0	0	0	0	0
1999	RRIRDRPPRLPRPRPRPCRYPRP	0	0	0	0	0	1	0	0	0	0	0	0
[truncated: 158,001 more rows]
