# Supplementary material for: Optimization of the antimicrobial peptide Bac7 by deep mutational scanning
Source: BMC Biol. 2022 May 16;20:114. doi: 10.1186/s12915-022-01304-4 (PMC9112550; doi:10.1186/s12915-022-01304-4)
Supplement: Supplementary file 5 — Additional file 5. Ranking of each peptide of the site-saturation library according to antimicrobial activity (log2-fold change). [file 12915_2022_1304_MOESM5_ESM.csv]

ID	Rank	Sequence	lfcShrink4
127525	1	RRIRPRPPRLPRPRPRPYMKPRP	-4.277755568
98068	2	RRIRKRPPRLPRPRPRPYSNPRP	-4.157721674
54096	3	RRIRYRPPRLPRPRPRPQALPRP	-4.067347824
5521	4	RRIRDRPPRLPRPRPRPIKDPRP	-3.999801
53741	5	RRIRYRPPRLPRPRPRPCKSPRP	-3.986949273
51182	6	RRIRYRPPRLPRPRPRPAVTPRP	-3.598049111
52482	7	RRIRYRPPRLPRPRPRPCIMPRP	-3.301479337
79575	8	RRIRHRPPRLPRPRPRPYMMPRP	-3.199591916
51783	9	RRIRYRPPRLPRPRPRPWYQPRP	-3.177890786
131947	10	RRIRERPPRLPRPRPRPYHEPRP	-3.170454865
49388	11	RRIRYRPPRLPRPRPRPMCCPRP	-3.160320987
48379	12	RRIRYRPPRLPRPRPRPDCYPRP	-3.154791836
50532	13	RRIRYRPPRLPRPRPRPQYLPRP	-3.149892122
55332	14	RRIRYRPPRLPRPRPRPIMLPRP	-3.119679353
48028	15	RRIRYRPPRLPRPRPRPGVNPRP	-3.039774813
83783	16	RRIRRRPPRLPRPRPRPWYQPRP	-3.027157338
51472	17	RRIRYRPPRLPRPRPRPNVPPRP	-3.011466008
80403	18	RRIRRRPPRLPRPRPRPDHYPRP	-2.947976901
42090	19	RRIRIRPPRLPRPRPRPYYGPRP	-2.939813978
48340	20	RRIRYRPPRLPRPRPRPDSNPRP	-2.926824999
42682	21	RRIRIRPPRLPRPRPRPHCIPRP	-2.916530264
35928	22	RRIRSRPPRLPRPRPRPYYPPRP	-2.799008645
27943	23	RRIRNRPPRLPRPRPRPYHKPRP	-2.755074639
128975	24	RRIRERPPRLPRPRPRPSHVPRP	-2.716709488
42509	25	RRIRIRPPRLPRPRPRPQIDPRP	-2.562384072
44516	26	RRIRIRPPRLPRPRPRPFNMPRP	-2.546477797
55538	27	RRIRYRPPRLPRPRPRPFMTPRP	-2.499013279
48799	28	RRIRYRPPRLPRPRPRPRYYPRP	-2.493900435
71769	29	RRIRFRPPRLPRPRPRPYWDPRP	-2.476100142
108493	30	RRIRTRPPRLPRPRPRPYSMPRP	-2.424689309
106167	31	RRIRTRPPRLPRPRPRPLDYPRP	-2.420699456
38759	32	RRIRSRPPRLPRPRPRPYQQPRP	-2.394631671
52435	33	RRIRYRPPRLPRPRPRPMYMPRP	-2.380864785
114016	34	RRIRQRPPRLPRPRPRPCLLPRP	-2.332649436
25805	35	RRIRNRPPRLPRPRPRPWYSPRP	-2.317405179
53819	36	RRIRYRPPRLPRPRPRPYKRPRP	-2.307046158
49207	37	RRIRYRPPRLPRPRPRPNSYPRP	-2.300515311
130088	38	RRIRERPPRLPRPRPRPYILPRP	-2.273993364
130502	39	RRIRERPPRLPRPRPRPQSIPRP	-2.263627238
129002	40	RRIRERPPRLPRPRPRPSLIPRP	-2.256072512
41962	41	RRIRIRPPRLPRPRPRPCCIPRP	-2.247428395
48922	42	RRIRYRPPRLPRPRPRPSSHPRP	-2.242323764
9803	43	RRIRGRPPRLPRPRPRPWYVPRP	-2.241086766
65998	44	RRIRFRPPRLPRPRPRPCRIPRP	-2.207252024
49090	45	RRIRYRPPRLPRPRPRPKYHPRP	-2.195027342
50097	46	RRIRYRPPRLPRPRPRPYYFPRP	-2.188877142
18135	47	RRIRVRPPRLPRPRPRPYHRPRP	-2.180352527
154419	48	RRIRWRPPRLPRPRPRPFHYPRP	-2.179694915
36975	49	RRIRSRPPRLPRPRPRPDQYPRP	-2.179452903
45829	50	RRIRIRPPRLPRPRPRPYTFPRP	-2.161026301
52056	51	RRIRYRPPRLPRPRPRPFNAPRP	-2.146812297
69960	52	RRIRFRPPRLPRPRPRPFKCPRP	-2.132692978
27917	53	RRIRNRPPRLPRPRPRPYSEPRP	-2.124591292
50743	54	RRIRYRPPRLPRPRPRPPDYPRP	-2.102479959
24550	55	RRIRNRPPRLPRPRPRPVHHPRP	-2.094371358
52353	56	RRIRYRPPRLPRPRPRPDFMPRP	-2.078373959
97269	57	RRIRKRPPRLPRPRPRPNHFPRP	-2.07752469
50083	58	RRIRYRPPRLPRPRPRPYIYPRP	-2.064988358
45527	59	RRIRIRPPRLPRPRPRPIKYPRP	-2.059911229
58531	60	RRIRCRPPRLPRPRPRPQYRPRP	-2.046719961
49474	61	RRIRYRPPRLPRPRPRPIVHPRP	-2.042033036
45907	62	RRIRIRPPRLPRPRPRPLQVPRP	-1.996625998
53440	63	RRIRYRPPRLPRPRPRPNANPRP	-1.995343436
129380	64	RRIRERPPRLPRPRPRPMYLPRP	-1.993403823
31370	65	RRIRNRPPRLPRPRPRPYMGPRP	-1.973225257
18091	66	RRIRVRPPRLPRPRPRPYYVPRP	-1.967740142
28434	67	RRIRNRPPRLPRPRPRPMIMPRP	-1.961300919
58418	68	RRIRCRPPRLPRPRPRPFHIPRP	-1.959118232
50653	69	RRIRYRPPRLPRPRPRPHIDPRP	-1.954499518
55497	70	RRIRYRPPRLPRPRPRPMMQPRP	-1.940812461
111371	71	RRIRTRPPRLPRPRPRPYMVPRP	-1.933551879
73410	72	RRIRHRPPRLPRPRPRPMHIPRP	-1.932640506
129945	73	RRIRERPPRLPRPRPRPCYDPRP	-1.930024845
111370	74	RRIRTRPPRLPRPRPRPYMGPRP	-1.928290403
18131	75	RRIRVRPPRLPRPRPRPYHYPRP	-1.925919908
50207	76	RRIRYRPPRLPRPRPRPLNRPRP	-1.917435723
48876	77	RRIRYRPPRLPRPRPRPSDLPRP	-1.91677359
104892	78	RRIRTRPPRLPRPRPRPSVNPRP	-1.91476308
57985	79	RRIRCRPPRLPRPRPRPCHSPRP	-1.907718421
53784	80	RRIRYRPPRLPRPRPRPCPLPRP	-1.907412581
49224	81	RRIRYRPPRLPRPRPRPNILPRP	-1.901877448
40370	82	RRIRIRPPRLPRPRPRPDYHPRP	-1.901526002
98154	83	RRIRKRPPRLPRPRPRPYLIPRP	-1.898414676
73848	84	RRIRHRPPRLPRPRPRPWHLPRP	-1.895587271
51957	85	RRIRYRPPRLPRPRPRPYLQPRP	-1.895432185
43205	86	RRIRIRPPRLPRPRPRPAYKPRP	-1.889413721
51908	87	RRIRYRPPRLPRPRPRPYNTPRP	-1.883932252
49515	88	RRIRYRPPRLPRPRPRPIYVPRP	-1.880834204
53842	89	RRIRYRPPRLPRPRPRPYQHPRP	-1.874120308
49898	90	RRIRYRPPRLPRPRPRPCVGPRP	-1.869698537
75471	91	RRIRHRPPRLPRPRPRPNVQPRP	-1.868446382
43674	92	RRIRIRPPRLPRPRPRPTDTPRP	-1.861675208
79595	93	RRIRHRPPRLPRPRPRPYMWPRP	-1.86160659
50551	94	RRIRYRPPRLPRPRPRPQFYPRP	-1.860268506
105783	95	RRIRTRPPRLPRPRPRPWSYPRP	-1.859102876
66153	96	RRIRFRPPRLPRPRPRPYLSPRP	-1.857301811
55273	97	RRIRYRPPRLPRPRPRPSMDPRP	-1.8540435
26062	98	RRIRNRPPRLPRPRPRPYNHPRP	-1.851810664
43914	99	RRIRIRPPRLPRPRPRPYSTPRP	-1.847429485
55417	100	RRIRYRPPRLPRPRPRPHMDPRP	-1.847181184
129818	101	RRIRERPPRLPRPRPRPWCIPRP	-1.84282921
52216	102	RRIRYRPPRLPRPRPRPHYPPRP	-1.838300728
51937	103	RRIRYRPPRLPRPRPRPYFKPRP	-1.83446951
113808	104	RRIRQRPPRLPRPRPRPWYCPRP	-1.833331886
50094	105	RRIRYRPPRLPRPRPRPYYIPRP	-1.82848447
135775	106	RRIRERPPRLPRPRPRPYWYPRP	-1.82688048
49384	107	RRIRYRPPRLPRPRPRPMCNPRP	-1.822360089
53890	108	RRIRYRPPRLPRPRPRPLKHPRP	-1.817190232
51782	109	RRIRYRPPRLPRPRPRPWYTPRP	-1.814733934
114442	110	RRIRQRPPRLPRPRPRPFLIPRP	-1.814173815
52034	111	RRIRYRPPRLPRPRPRPFDTPRP	-1.812755021
132956	112	RRIRERPPRLPRPRPRPDKLPRP	-1.812727326
130309	113	RRIRERPPRLPRPRPRPFDSPRP	-1.811150715
73549	114	RRIRHRPPRLPRPRPRPIHDPRP	-1.805218063
67922	115	RRIRFRPPRLPRPRPRPYIPPRP	-1.804924526
13867	116	RRIRGRPPRLPRPRPRPYERPRP	-1.8043535
101679	117	RRIRKRPPRLPRPRPRPWTVPRP	-1.804327549
34133	118	RRIRSRPPRLPRPRPRPYHFPRP	-1.796322205
50707	119	RRIRYRPPRLPRPRPRPHHYPRP	-1.793542178
34550	120	RRIRSRPPRLPRPRPRPQFIPRP	-1.790175472
90179	121	RRIRLRPPRLPRPRPRPLGYPRP	-1.788907044
117577	122	RRIRQRPPRLPRPRPRPIEFPRP	-1.787131729
21750	123	RRIRVRPPRLPRPRPRPCTGPRP	-1.778336247
66667	124	RRIRFRPPRLPRPRPRPHYVPRP	-1.776505665
44227	125	RRIRIRPPRLPRPRPRPHFQPRP	-1.77552236
72942	126	RRIRHRPPRLPRPRPRPSYIPRP	-1.772687701
52421	127	RRIRYRPPRLPRPRPRPNSMPRP	-1.770006086
68531	128	RRIRFRPPRLPRPRPRPQYMPRP	-1.766887706
110750	129	RRIRTRPPRLPRPRPRPYKAPRP	-1.766366378
66074	130	RRIRFRPPRLPRPRPRPYSHPRP	-1.766079383
67952	131	RRIRFRPPRLPRPRPRPYRPPRP	-1.764315938
42370	132	RRIRIRPPRLPRPRPRPFIIPRP	-1.759778196
74527	133	RRIRHRPPRLPRPRPRPQYYPRP	-1.758780909
54775	134	RRIRYRPPRLPRPRPRPYAKPRP	-1.75723626
43921	135	RRIRIRPPRLPRPRPRPYIQPRP	-1.753290956
66050	136	RRIRFRPPRLPRPRPRPYVHPRP	-1.748603436
43793	137	RRIRIRPPRLPRPRPRPWFKPRP	-1.744664602
65512	138	RRIRFRPPRLPRPRPRPIILPRP	-1.739456953
132555	139	RRIRERPPRLPRPRPRPPYMPRP	-1.731717723
55386	140	RRIRYRPPRLPRPRPRPLMIPRP	-1.731320381
53169	141	RRIRYRPPRLPRPRPRPRKFPRP	-1.718325908
54992	142	RRIRYRPPRLPRPRPRPRTMPRP	-1.717370365
55530	143	RRIRYRPPRLPRPRPRPYMAPRP	-1.712567813
91917	144	RRIRLRPPRLPRPRPRPYSEPRP	-1.712450072
50103	145	RRIRYRPPRLPRPRPRPYCVPRP	-1.711757783
31774	146	RRIRNRPPRLPRPRPRPYWIPRP	-1.706768646
28399	147	RRIRNRPPRLPRPRPRPSYMPRP	-1.706087708
50525	148	RRIRYRPPRLPRPRPRPQYSPRP	-1.705432322
51959	149	RRIRYRPPRLPRPRPRPYLEPRP	-1.704143406
157828	150	RRIRWRPPRLPRPRPRPYTCPRP	-1.702701684
132033	151	RRIRERPPRLPRPRPRPFDKPRP	-1.702551603
78716	152	RRIRHRPPRLPRPRPRPCTTPRP	-1.697725266
52759	153	RRIRYRPPRLPRPRPRPFYWPRP	-1.696225526
55480	154	RRIRYRPPRLPRPRPRPSMPPRP	-1.694943863
50080	155	RRIRYRPPRLPRPRPRPYINPRP	-1.693891348
50166	156	RRIRYRPPRLPRPRPRPLDIPRP	-1.69106213
49233	157	RRIRYRPPRLPRPRPRPNYFPRP	-1.686348088
55587	158	RRIRYRPPRLPRPRPRPSMWPRP	-1.682419067
134014	159	RRIRERPPRLPRPRPRPFAGPRP	-1.681907915
48472	160	RRIRYRPPRLPRPRPRPVNNPRP	-1.678760909
46895	161	RRIRIRPPRLPRPRPRPHTKPRP	-1.675006217
73824	162	RRIRHRPPRLPRPRPRPWCLPRP	-1.671208417
138126	163	RRIRARPPRLPRPRPRPYHGPRP	-1.670407272
123944	164	RRIRPRPPRLPRPRPRPYHTPRP	-1.663603651
48943	165	RRIRYRPPRLPRPRPRPSYYPRP	-1.663107556
79380	166	RRIRHRPPRLPRPRPRPYMLPRP	-1.66287731
57376	167	RRIRCRPPRLPRPRPRPMYCPRP	-1.662837059
66122	168	RRIRFRPPRLPRPRPRPYFHPRP	-1.662241955
63045	169	RRIRCRPPRLPRPRPRPYKMPRP	-1.661972216
55548	170	RRIRYRPPRLPRPRPRPQMAPRP	-1.655186107
122058	171	RRIRPRPPRLPRPRPRPYNIPRP	-1.655175839
68951	172	RRIRFRPPRLPRPRPRPDKYPRP	-1.654584294
116494	173	RRIRQRPPRLPRPRPRPYIMPRP	-1.64464401
50529	174	RRIRYRPPRLPRPRPRPQYFPRP	-1.641919693
19933	175	RRIRVRPPRLPRPRPRPYCQPRP	-1.640602527
47727	176	RRIRIRPPRLPRPRPRPIWYPRP	-1.640115845
153984	177	RRIRWRPPRLPRPRPRPCHNPRP	-1.639459503
88502	178	RRIRLRPPRLPRPRPRPVIHPRP	-1.637282765
55772	179	RRIRYRPPRLPRPRPRPYWNPRP	-1.634660797
79975	180	RRIRHRPPRLPRPRPRPYWMPRP	-1.634370084
21071	181	RRIRVRPPRLPRPRPRPVEYPRP	-1.631126882
50485	182	RRIRYRPPRLPRPRPRPQNDPRP	-1.630608265
18688	183	RRIRVRPPRLPRPRPRPHCLPRP	-1.630269175
45251	184	RRIRIRPPRLPRPRPRPSTYPRP	-1.630044327
65371	185	RRIRFRPPRLPRPRPRPMYVPRP	-1.628275528
48388	186	RRIRYRPPRLPRPRPRPDFNPRP	-1.623755039
34510	187	RRIRSRPPRLPRPRPRPQIGPRP	-1.622776468
90087	188	RRIRLRPPRLPRPRPRPYIRPRP	-1.620578082
49558	189	RRIRYRPPRLPRPRPRPIHHPRP	-1.618067055
130233	190	RRIRERPPRLPRPRPRPLYDPRP	-1.616685287
40511	191	RRIRIRPPRLPRPRPRPVYYPRP	-1.616308243
104372	192	RRIRTRPPRLPRPRPRPDYLPRP	-1.614443951
65501	193	RRIRFRPPRLPRPRPRPIIDPRP	-1.611982212
26057	194	RRIRNRPPRLPRPRPRPYNSPRP	-1.609912278
49213	195	RRIRYRPPRLPRPRPRPNIDPRP	-1.609696169
42158	196	RRIRIRPPRLPRPRPRPYLHPRP	-1.609143729
89553	197	RRIRLRPPRLPRPRPRPIHSPRP	-1.609050116
133845	198	RRIRERPPRLPRPRPRPYPDPRP	-1.606418999
69067	199	RRIRFRPPRLPRPRPRPVEVPRP	-1.60407153
130048	200	RRIRERPPRLPRPRPRPYVCPRP	-1.602250601
76117	201	RRIRHRPPRLPRPRPRPQVKPRP	-1.602170229
55579	202	RRIRYRPPRLPRPRPRPHMMPRP	-1.600885509
39519	203	RRIRSRPPRLPRPRPRPCMKPRP	-1.600478842
42154	204	RRIRIRPPRLPRPRPRPYLIPRP	-1.600368549
91947	205	RRIRLRPPRLPRPRPRPYHEPRP	-1.599426528
47526	206	RRIRIRPPRLPRPRPRPYMTPRP	-1.595688587
51939	207	RRIRYRPPRLPRPRPRPYFQPRP	-1.595683673
131934	208	RRIRERPPRLPRPRPRPYCPPRP	-1.588504437
2044	209	RRIRDRPPRLPRPRPRPYVNPRP	-1.587977381
52075	210	RRIRYRPPRLPRPRPRPFCKPRP	-1.587511207
26368	211	RRIRNRPPRLPRPRPRPFINPRP	-1.587092409
130098	212	RRIRERPPRLPRPRPRPYYHPRP	-1.582644373
50366	213	RRIRYRPPRLPRPRPRPFIGPRP	-1.580396001
76445	214	RRIRHRPPRLPRPRPRPISMPRP	-1.580164766
51489	215	RRIRYRPPRLPRPRPRPNIQPRP	-1.579683884
105760	216	RRIRTRPPRLPRPRPRPWVCPRP	-1.578110122
106629	217	RRIRTRPPRLPRPRPRPHNDPRP	-1.577829112
40507	218	RRIRIRPPRLPRPRPRPVYVPRP	-1.576866791
48975	219	RRIRYRPPRLPRPRPRPSHVPRP	-1.575483094
47979	220	RRIRIRPPRLPRPRPRPHWMPRP	-1.57489836
48372	221	RRIRYRPPRLPRPRPRPDYLPRP	-1.574855922
129267	222	RRIRERPPRLPRPRPRPNHYPRP	-1.572869186
90020	223	RRIRLRPPRLPRPRPRPYDNPRP	-1.572524893
122160	224	RRIRPRPPRLPRPRPRPYLLPRP	-1.572375715
128486	225	RRIRERPPRLPRPRPRPVSIPRP	-1.571472713
51367	226	RRIRYRPPRLPRPRPRPSHKPRP	-1.571176004
45818	227	RRIRIRPPRLPRPRPRPYKHPRP	-1.568259617
66355	228	RRIRFRPPRLPRPRPRPFSVPRP	-1.566644976
51025	229	RRIRYRPPRLPRPRPRPDDKPRP	-1.564140669
129872	230	RRIRERPPRLPRPRPRPWLLPRP	-1.563690318
44503	231	RRIRIRPPRLPRPRPRPLVMPRP	-1.562791824
72943	232	RRIRHRPPRLPRPRPRPSYYPRP	-1.558458583
130134	233	RRIRERPPRLPRPRPRPYHHPRP	-1.557379737
105661	234	RRIRTRPPRLPRPRPRPTYSPRP	-1.555666949
53464	235	RRIRYRPPRLPRPRPRPMTNPRP	-1.551297712
18141	236	RRIRVRPPRLPRPRPRPYRSPRP	-1.547333707
63410	237	RRIRCRPPRLPRPRPRPQMIPRP	-1.54622188
114418	238	RRIRQRPPRLPRPRPRPFHIPRP	-1.546101051
34062	239	RRIRSRPPRLPRPRPRPYNHPRP	-1.545005188
52398	240	RRIRYRPPRLPRPRPRPSIMPRP	-1.544748287
51932	241	RRIRYRPPRLPRPRPRPYCTPRP	-1.542592698
43626	242	RRIRIRPPRLPRPRPRPISTPRP	-1.539622314
92499	243	RRIRLRPPRLPRPRPRPYRMPRP	-1.539430787
44223	244	RRIRIRPPRLPRPRPRPHCEPRP	-1.538694122
50374	245	RRIRYRPPRLPRPRPRPFIHPRP	-1.538504615
42043	246	RRIRIRPPRLPRPRPRPYVVPRP	-1.538109947
27912	247	RRIRNRPPRLPRPRPRPYNAPRP	-1.536905911
73810	248	RRIRHRPPRLPRPRPRPWYHPRP	-1.534907775
53565	249	RRIRYRPPRLPRPRPRPIPFPRP	-1.534854167
50275	250	RRIRYRPPRLPRPRPRPLHYPRP	-1.534474301
44399	251	RRIRIRPPRLPRPRPRPSYMPRP	-1.533639182
108491	252	RRIRTRPPRLPRPRPRPYVMPRP	-1.530079754
74706	253	RRIRHRPPRLPRPRPRPHHIPRP	-1.530022329
58088	254	RRIRCRPPRLPRPRPRPYILPRP	-1.529706819
46117	255	RRIRIRPPRLPRPRPRPHTFPRP	-1.529568037
63778	256	RRIRCRPPRLPRPRPRPYWHPRP	-1.52918435
47279	257	RRIRIRPPRLPRPRPRPSMYPRP	-1.528688532
58050	258	RRIRCRPPRLPRPRPRPYVHPRP	-1.528152919
78067	259	RRIRHRPPRLPRPRPRPQPYPRP	-1.527826392
73947	260	RRIRHRPPRLPRPRPRPCYVPRP	-1.527085528
128544	261	RRIRERPPRLPRPRPRPVHNPRP	-1.525818497
49984	262	RRIRYRPPRLPRPRPRPCHNPRP	-1.52500185
66044	263	RRIRFRPPRLPRPRPRPYVNPRP	-1.524771
116519	264	RRIRQRPPRLPRPRPRPFYMPRP	-1.52451375
51800	265	RRIRYRPPRLPRPRPRPWHTPRP	-1.524418238
42160	266	RRIRIRPPRLPRPRPRPYLLPRP	-1.523126585
54983	267	RRIRYRPPRLPRPRPRPVEMPRP	-1.522504059
30103	268	RRIRNRPPRLPRPRPRPHKYPRP	-1.516130827
129553	269	RRIRERPPRLPRPRPRPIHSPRP	-1.515698236
50527	270	RRIRYRPPRLPRPRPRPQYYPRP	-1.515284774
51918	271	RRIRYRPPRLPRPRPRPYSAPRP	-1.51403624
51103	272	RRIRYRPPRLPRPRPRPVGKPRP	-1.510688675
53831	273	RRIRYRPPRLPRPRPRPYTRPRP	-1.510232549
99905	274	RRIRKRPPRLPRPRPRPYVEPRP	-1.509383064
55178	275	RRIRYRPPRLPRPRPRPFTWPRP	-1.509365377
131518	276	RRIRERPPRLPRPRPRPNRTPRP	-1.50864877
130077	277	RRIRERPPRLPRPRPRPYIDPRP	-1.508558228
50335	278	RRIRYRPPRLPRPRPRPFVYPRP	-1.507947106
52547	279	RRIRYRPPRLPRPRPRPHRMPRP	-1.506829886
26116	280	RRIRNRPPRLPRPRPRPYFNPRP	-1.5066547
49938	281	RRIRYRPPRLPRPRPRPCIIPRP	-1.506426466
77323	282	RRIRHRPPRLPRPRPRPKTYPRP	-1.506369284
47594	283	RRIRIRPPRLPRPRPRPCMWPRP	-1.506134871
65399	284	RRIRFRPPRLPRPRPRPMFYPRP	-1.505956542
66332	285	RRIRFRPPRLPRPRPRPFVNPRP	-1.505891717
148054	286	RRIRMRPPRLPRPRPRPFNPPRP	-1.505659183
49872	287	RRIRYRPPRLPRPRPRPWLLPRP	-1.505138268
50062	288	RRIRYRPPRLPRPRPRPYNHPRP	-1.503844536
115856	289	RRIRQRPPRLPRPRPRPCYPPRP	-1.503401941
50394	290	RRIRYRPPRLPRPRPRPFCIPRP	-1.501406126
57788	291	RRIRCRPPRLPRPRPRPWSLPRP	-1.498593772
95399	292	RRIRLRPPRLPRPRPRPFMYPRP	-1.497899546
131315	293	RRIRERPPRLPRPRPRPSDQPRP	-1.496660888
73435	294	RRIRHRPPRLPRPRPRPMLYPRP	-1.493000027
51660	295	RRIRYRPPRLPRPRPRPIHAPRP	-1.492983501
52217	296	RRIRYRPPRLPRPRPRPHYEPRP	-1.492940379
79352	297	RRIRHRPPRLPRPRPRPWMCPRP	-1.4910918
106494	298	RRIRTRPPRLPRPRPRPQNHPRP	-1.490627674
50524	299	RRIRYRPPRLPRPRPRPQYNPRP	-1.490068545
52002	300	RRIRYRPPRLPRPRPRPLYAPRP	-1.487884659
50338	301	RRIRYRPPRLPRPRPRPFVHPRP	-1.48675649
117815	302	RRIRQRPPRLPRPRPRPYKYPRP	-1.486657496
27908	303	RRIRNRPPRLPRPRPRPYNTPRP	-1.485940168
26092	304	RRIRNRPPRLPRPRPRPYYNPRP	-1.485805993
43894	305	RRIRIRPPRLPRPRPRPYDAPRP	-1.484009499
49831	306	RRIRYRPPRLPRPRPRPWFYPRP	-1.483885768
76396	307	RRIRHRPPRLPRPRPRPSNMPRP	-1.483777735
69748	308	RRIRFRPPRLPRPRPRPCKLPRP	-1.483652582
76045	309	RRIRHRPPRLPRPRPRPFVKPRP	-1.483018801
32942	310	RRIRSRPPRLPRPRPRPSYIPRP	-1.482772424
75482	311	RRIRHRPPRLPRPRPRPNSTPRP	-1.481796651
132493	312	RRIRERPPRLPRPRPRPYSMPRP	-1.480780191
55703	313	RRIRYRPPRLPRPRPRPNWYPRP	-1.480045741
129774	314	RRIRERPPRLPRPRPRPWNHPRP	-1.478372055
124537	315	RRIRPRPPRLPRPRPRPHDMPRP	-1.477723808
60494	316	RRIRCRPPRLPRPRPRPYIMPRP	-1.477719002
48058	317	RRIRYRPPRLPRPRPRPGSHPRP	-1.477652158
155910	318	RRIRWRPPRLPRPRPRPYNPPRP	-1.477595396
89512	319	RRIRLRPPRLPRPRPRPIILPRP	-1.477328763
59776	320	RRIRCRPPRLPRPRPRPWITPRP	-1.474694045
42674	321	RRIRIRPPRLPRPRPRPHYHPRP	-1.474113314
128365	322	RRIRERPPRLPRPRPRPDYSPRP	-1.473850339
131713	323	RRIRERPPRLPRPRPRPTYEPRP	-1.472921222
52211	324	RRIRYRPPRLPRPRPRPHIEPRP	-1.471264852
66054	325	RRIRFRPPRLPRPRPRPYNGPRP	-1.469259696
49204	326	RRIRYRPPRLPRPRPRPNSNPRP	-1.468924599
73807	327	RRIRHRPPRLPRPRPRPWYYPRP	-1.46673438
55291	328	RRIRYRPPRLPRPRPRPKMYPRP	-1.462661776
116518	329	RRIRQRPPRLPRPRPRPFIMPRP	-1.461650826
42190	330	RRIRIRPPRLPRPRPRPLVIPRP	-1.461545187
75632	331	RRIRHRPPRLPRPRPRPIITPRP	-1.461440929
5814	332	RRIRDRPPRLPRPRPRPYKIPRP	-1.46006365
68480	333	RRIRFRPPRLPRPRPRPCNMPRP	-1.458985544
116143	334	RRIRQRPPRLPRPRPRPQYQPRP	-1.458659704
45537	335	RRIRIRPPRLPRPRPRPITSPRP	-1.456902182
27925	336	RRIRNRPPRLPRPRPRPYYKPRP	-1.456773416
37824	337	RRIRSRPPRLPRPRPRPYTNPRP	-1.456462469
77830	338	RRIRHRPPRLPRPRPRPYTHPRP	-1.45623866
52543	339	RRIRYRPPRLPRPRPRPHYMPRP	-1.454535536
4051	340	RRIRDRPPRLPRPRPRPFNKPRP	-1.453484548
57804	341	RRIRCRPPRLPRPRPRPWYNPRP	-1.453404979
48978	342	RRIRYRPPRLPRPRPRPSHIPRP	-1.45334473
65982	343	RRIRFRPPRLPRPRPRPCHGPRP	-1.452171833
58016	344	RRIRCRPPRLPRPRPRPCLLPRP	-1.451754038
92494	345	RRIRLRPPRLPRPRPRPYIMPRP	-1.448909802
64082	346	RRIRFRPPRLPRPRPRPGYHPRP	-1.44780225
43956	347	RRIRIRPPRLPRPRPRPYLTPRP	-1.447297282
51973	348	RRIRYRPPRLPRPRPRPLVKPRP	-1.446792632
39775	349	RRIRSRPPRLPRPRPRPYWYPRP	-1.445496074
114059	350	RRIRQRPPRLPRPRPRPYNYPRP	-1.444194431
59920	351	RRIRCRPPRLPRPRPRPYITPRP	-1.442770725
124492	352	RRIRPRPPRLPRPRPRPYNMPRP	-1.440801391
38165	353	RRIRSRPPRLPRPRPRPHAFPRP	-1.439854026
50239	354	RRIRYRPPRLPRPRPRPLYYPRP	-1.438642539
67939	355	RRIRFRPPRLPRPRPRPYFQPRP	-1.438567685
32979	356	RRIRSRPPRLPRPRPRPSHYPRP	-1.438134362
26107	357	RRIRNRPPRLPRPRPRPYCYPRP	-1.437945921
55207	358	RRIRYRPPRLPRPRPRPGMYPRP	-1.437860763
43129	359	RRIRIRPPRLPRPRPRPVIQPRP	-1.437379132
159372	360	RRIRWRPPRLPRPRPRPYMNPRP	-1.436479909
72786	361	RRIRHRPPRLPRPRPRPRIIPRP	-1.435941195
49087	362	RRIRYRPPRLPRPRPRPKYYPRP	-1.434805949
50056	363	RRIRYRPPRLPRPRPRPYNNPRP	-1.434654116
111048	364	RRIRTRPPRLPRPRPRPYPMPRP	-1.434607421
42369	365	RRIRIRPPRLPRPRPRPFISPRP	-1.432917646
49365	366	RRIRYRPPRLPRPRPRPMIFPRP	-1.432828904
75940	367	RRIRHRPPRLPRPRPRPYFPPRP	-1.432431481
71595	368	RRIRFRPPRLPRPRPRPYMWPRP	-1.430771593
58374	369	RRIRCRPPRLPRPRPRPFIHPRP	-1.430668224
51619	370	RRIRYRPPRLPRPRPRPINKPRP	-1.430504026
154062	371	RRIRWRPPRLPRPRPRPYNHPRP	-1.429699719
111360	372	RRIRTRPPRLPRPRPRPCMNPRP	-1.429628918
49541	373	RRIRYRPPRLPRPRPRPIFSPRP	-1.429345927
48952	374	RRIRYRPPRLPRPRPRPSCNPRP	-1.429118705
51786	375	RRIRYRPPRLPRPRPRPWYAPRP	-1.427492948
49228	376	RRIRYRPPRLPRPRPRPNYNPRP	-1.426386236
105988	377	RRIRTRPPRLPRPRPRPCHCPRP	-1.425821241
124493	378	RRIRPRPPRLPRPRPRPYSMPRP	-1.425639919
48797	379	RRIRYRPPRLPRPRPRPRYSPRP	-1.425360867
135380	380	RRIRERPPRLPRPRPRPYMLPRP	-1.424733843
21833	381	RRIRVRPPRLPRPRPRPYQDPRP	-1.424067616
42700	382	RRIRIRPPRLPRPRPRPHFLPRP	-1.422207423
48513	383	RRIRYRPPRLPRPRPRPVYFPRP	-1.421099188
57567	384	RRIRCRPPRLPRPRPRPIRYPRP	-1.420635178
43349	385	RRIRIRPPRLPRPRPRPSYKPRP	-1.418683199
52422	386	RRIRYRPPRLPRPRPRPNIMPRP	-1.418534199
130141	387	RRIRERPPRLPRPRPRPYRSPRP	-1.417985921
62755	388	RRIRCRPPRLPRPRPRPYTEPRP	-1.417860111
53812	389	RRIRYRPPRLPRPRPRPYKNPRP	-1.417399496
48904	390	RRIRYRPPRLPRPRPRPSNNPRP	-1.417117471
3640	391	RRIRDRPPRLPRPRPRPIYPPRP	-1.416522979
49978	392	RRIRYRPPRLPRPRPRPCFHPRP	-1.416314458
122074	393	RRIRPRPPRLPRPRPRPYSHPRP	-1.416305429
43206	394	RRIRIRPPRLPRPRPRPAYTPRP	-1.41386683
95773	395	RRIRLRPPRLPRPRPRPYWSPRP	-1.413654988
44542	396	RRIRIRPPRLPRPRPRPHIMPRP	-1.41272675
51139	397	RRIRYRPPRLPRPRPRPVCKPRP	-1.411544069
54819	398	RRIRYRPPRLPRPRPRPFKQPRP	-1.4113163
105411	399	RRIRTRPPRLPRPRPRPMHYPRP	-1.411102524
131889	400	RRIRERPPRLPRPRPRPYDKPRP	-1.410873006
52399	401	RRIRYRPPRLPRPRPRPSYMPRP	-1.410743612
50812	402	RRIRYRPPRLPRPRPRPPYNPRP	-1.409176403
89783	403	RRIRLRPPRLPRPRPRPWSYPRP	-1.407879773
75896	404	RRIRHRPPRLPRPRPRPYGTPRP	-1.407301417
49648	405	RRIRYRPPRLPRPRPRPTINPRP	-1.405464078
41482	406	RRIRIRPPRLPRPRPRPINIPRP	-1.405168972
28546	407	RRIRNRPPRLPRPRPRPHHMPRP	-1.405125791
24367	408	RRIRNRPPRLPRPRPRPDYYPRP	-1.404319297
50122	409	RRIRYRPPRLPRPRPRPYFHPRP	-1.404012473
122060	410	RRIRPRPPRLPRPRPRPYNCPRP	-1.403510237
57915	411	RRIRCRPPRLPRPRPRPCNYPRP	-1.403279862
50146	412	RRIRYRPPRLPRPRPRPYRHPRP	-1.401423414
52737	413	RRIRYRPPRLPRPRPRPYFWPRP	-1.401220557
60542	414	RRIRCRPPRLPRPRPRPHIMPRP	-1.399591254
54720	415	RRIRYRPPRLPRPRPRPCTAPRP	-1.398307134
49393	416	RRIRYRPPRLPRPRPRPMFDPRP	-1.397945882
48942	417	RRIRYRPPRLPRPRPRPSYIPRP	-1.397286662
133820	418	RRIRERPPRLPRPRPRPYKLPRP	-1.397146399
58310	419	RRIRCRPPRLPRPRPRPFDIPRP	-1.396068963
50557	420	RRIRYRPPRLPRPRPRPQHDPRP	-1.395953138
58688	421	RRIRCRPPRLPRPRPRPHCLPRP	-1.395466588
44492	422	RRIRIRPPRLPRPRPRPYNMPRP	-1.394666825
49110	423	RRIRYRPPRLPRPRPRPKFIPRP	-1.394466635
51368	424	RRIRYRPPRLPRPRPRPSHTPRP	-1.393107976
95397	425	RRIRLRPPRLPRPRPRPFMSPRP	-1.392966849
48727	426	RRIRYRPPRLPRPRPRPRDYPRP	-1.39281201
84493	427	RRIRRRPPRLPRPRPRPYSMPRP	-1.391589775
55434	428	RRIRYRPPRLPRPRPRPPMIPRP	-1.389937225
45997	429	RRIRIRPPRLPRPRPRPFPFPRP	-1.388900169
58077	430	RRIRCRPPRLPRPRPRPYIDPRP	-1.388877551
112917	431	RRIRQRPPRLPRPRPRPSSSPRP	-1.388607191
49229	432	RRIRYRPPRLPRPRPRPNYSPRP	-1.388498098
105917	433	RRIRTRPPRLPRPRPRPCNFPRP	-1.387803478
50323	434	RRIRYRPPRLPRPRPRPFGYPRP	-1.38716235
41995	435	RRIRIRPPRLPRPRPRPCRVPRP	-1.386820298
116500	436	RRIRQRPPRLPRPRPRPYLMPRP	-1.386800725
119279	437	RRIRQRPPRLPRPRPRPSMYPRP	-1.386633152
19926	438	RRIRVRPPRLPRPRPRPYYTPRP	-1.386190991
51350	439	RRIRYRPPRLPRPRPRPSYTPRP	-1.384505044
114104	440	RRIRQRPPRLPRPRPRPYCNPRP	-1.383127938
44711	441	RRIRIRPPRLPRPRPRPWYWPRP	-1.381792654
77746	442	RRIRHRPPRLPRPRPRPCKHPRP	-1.380400701
60949	443	RRIRCRPPRLPRPRPRPDKSPRP	-1.38034362
49051	444	RRIRYRPPRLPRPRPRPKNYPRP	-1.378977752
50230	445	RRIRYRPPRLPRPRPRPLIHPRP	-1.378682995
129182	446	RRIRERPPRLPRPRPRPNVIPRP	-1.378475628
115919	447	RRIRQRPPRLPRPRPRPYIKPRP	-1.378084307
45781	448	RRIRIRPPRLPRPRPRPCPFPRP	-1.375425913
128977	449	RRIRERPPRLPRPRPRPSHSPRP	-1.374587858
33942	450	RRIRSRPPRLPRPRPRPCIHPRP	-1.372763859
49216	451	RRIRYRPPRLPRPRPRPNINPRP	-1.372346422
27918	452	RRIRNRPPRLPRPRPRPYSAPRP	-1.372102422
40406	453	RRIRIRPPRLPRPRPRPDHHPRP	-1.371698435
108054	454	RRIRTRPPRLPRPRPRPFNPPRP	-1.370309178
111369	455	RRIRTRPPRLPRPRPRPYMDPRP	-1.369118385
89470	456	RRIRLRPPRLPRPRPRPIVIPRP	-1.368678671
47579	457	RRIRIRPPRLPRPRPRPHMMPRP	-1.36688661
58110	458	RRIRCRPPRLPRPRPRPYCHPRP	-1.366300163
132427	459	RRIRERPPRLPRPRPRPNRMPRP	-1.36503454
104293	460	RRIRTRPPRLPRPRPRPDDSPRP	-1.364564204
133758	461	RRIRERPPRLPRPRPRPCTHPRP	-1.363955334
131344	462	RRIRERPPRLPRPRPRPSITPRP	-1.363470215
47399	463	RRIRIRPPRLPRPRPRPFMYPRP	-1.363154628
140216	464	RRIRARPPRLPRPRPRPHYPPRP	-1.362753379
51356	465	RRIRYRPPRLPRPRPRPSCTPRP	-1.361386492
38117	466	RRIRSRPPRLPRPRPRPHTFPRP	-1.361294423
128785	467	RRIRERPPRLPRPRPRPRISPRP	-1.360355706
3486	468	RRIRDRPPRLPRPRPRPNSAPRP	-1.360011603
49966	469	RRIRYRPPRLPRPRPRPCCHPRP	-1.359911251
58524	470	RRIRCRPPRLPRPRPRPQYNPRP	-1.358797636
60546	471	RRIRCRPPRLPRPRPRPHHMPRP	-1.35837249
78037	472	RRIRHRPPRLPRPRPRPQTDPRP	-1.358097197
67955	473	RRIRFRPPRLPRPRPRPYLKPRP	-1.357976054
66362	474	RRIRFRPPRLPRPRPRPFSHPRP	-1.35715389
54777	475	RRIRYRPPRLPRPRPRPYAQPRP	-1.35685402
43928	476	RRIRIRPPRLPRPRPRPYYPPRP	-1.355252562
40329	477	RRIRIRPPRLPRPRPRPDNSPRP	-1.354001211
75638	478	RRIRHRPPRLPRPRPRPIYTPRP	-1.353146336
48543	479	RRIRYRPPRLPRPRPRPVHVPRP	-1.351755817
44199	480	RRIRIRPPRLPRPRPRPHNEPRP	-1.351508584
117396	481	RRIRQRPPRLPRPRPRPNTCPRP	-1.351415167
41569	482	RRIRIRPPRLPRPRPRPIRFPRP	-1.351267758
50731	483	RRIRYRPPRLPRPRPRPHLYPRP	-1.351250108
73230	484	RRIRHRPPRLPRPRPRPNYIPRP	-1.351036988
53824	485	RRIRYRPPRLPRPRPRPYTNPRP	-1.350855949
52489	486	RRIRYRPPRLPRPRPRPYDMPRP	-1.3508337
49292	487	RRIRYRPPRLPRPRPRPNLCPRP	-1.350725717
107911	488	RRIRTRPPRLPRPRPRPYNEPRP	-1.349816412
27043	489	RRIRNRPPRLPRPRPRPDNKPRP	-1.348871643
125830	490	RRIRPRPPRLPRPRPRPYTHPRP	-1.348749301
50156	491	RRIRYRPPRLPRPRPRPYLCPRP	-1.347338208
45565	492	RRIRIRPPRLPRPRPRPIPFPRP	-1.346567884
128514	493	RRIRERPPRLPRPRPRPVYHPRP	-1.345970273
6700	494	RRIRDRPPRLPRPRPRPWEPPRP	-1.345816067
55329	495	RRIRYRPPRLPRPRPRPIMFPRP	-1.345622653
61780	496	RRIRCRPPRLPRPRPRPCPCPRP	-1.34530993
52363	497	RRIRYRPPRLPRPRPRPVYMPRP	-1.344395944
115997	498	RRIRQRPPRLPRPRPRPLYKPRP	-1.344219649
155907	499	RRIRWRPPRLPRPRPRPYNKPRP	-1.343906613
92496	500	RRIRLRPPRLPRPRPRPYCMPRP	-1.343717573
40943	501	RRIRIRPPRLPRPRPRPSYYPRP	-1.343610084
21864	502	RRIRVRPPRLPRPRPRPYECPRP	-1.343565513
55302	503	RRIRYRPPRLPRPRPRPNMIPRP	-1.343335291
44496	504	RRIRIRPPRLPRPRPRPYCMPRP	-1.34312962
104514	505	RRIRTRPPRLPRPRPRPVYHPRP	-1.341182371
52142	506	RRIRYRPPRLPRPRPRPQYTPRP	-1.340738829
52147	507	RRIRYRPPRLPRPRPRPQCKPRP	-1.34044981
115350	508	RRIRQRPPRLPRPRPRPSYTPRP	-1.338634307
43920	509	RRIRIRPPRLPRPRPRPYITPRP	-1.33758137
122044	510	RRIRPRPPRLPRPRPRPYVNPRP	-1.337218704
48871	511	RRIRYRPPRLPRPRPRPSDYPRP	-1.336969456
53272	512	RRIRYRPPRLPRPRPRPSPNPRP	-1.336371226
52504	513	RRIRYRPPRLPRPRPRPLNMPRP	-1.334626786
50116	514	RRIRYRPPRLPRPRPRPYFNPRP	-1.332355299
21550	515	RRIRVRPPRLPRPRPRPIQIPRP	-1.33227039
59897	516	RRIRCRPPRLPRPRPRPYGQPRP	-1.331377993
159775	517	RRIRWRPPRLPRPRPRPYWYPRP	-1.330051531
130128	518	RRIRERPPRLPRPRPRPYHNPRP	-1.330047742
52528	519	RRIRYRPPRLPRPRPRPQNMPRP	-1.32965423
47280	520	RRIRIRPPRLPRPRPRPSMCPRP	-1.32899337
57928	521	RRIRCRPPRLPRPRPRPCSCPRP	-1.328377623
67745	522	RRIRFRPPRLPRPRPRPWDKPRP	-1.327525752
44731	523	RRIRIRPPRLPRPRPRPYVWPRP	-1.325520215
51476	524	RRIRYRPPRLPRPRPRPNNTPRP	-1.324727433
51346	525	RRIRYRPPRLPRPRPRPSIPPRP	-1.323886251
51931	526	RRIRYRPPRLPRPRPRPYCKPRP	-1.323268574
58152	527	RRIRCRPPRLPRPRPRPYLNPRP	-1.32278381
50106	528	RRIRYRPPRLPRPRPRPYCIPRP	-1.322722467
43351	529	RRIRIRPPRLPRPRPRPSYQPRP	-1.322655326
58668	530	RRIRCRPPRLPRPRPRPHYNPRP	-1.321963875
78754	531	RRIRHRPPRLPRPRPRPYTPPRP	-1.321908224
146237	532	RRIRMRPPRLPRPRPRPLYSPRP	-1.32190275
45823	533	RRIRIRPPRLPRPRPRPYTVPRP	-1.320713841
106308	534	RRIRTRPPRLPRPRPRPFDNPRP	-1.320455218
47378	535	RRIRIRPPRLPRPRPRPYMHPRP	-1.319881443
123853	536	RRIRPRPPRLPRPRPRPCYKPRP	-1.318593572
53024	537	RRIRYRPPRLPRPRPRPVKCPRP	-1.318092984
49660	538	RRIRYRPPRLPRPRPRPTYNPRP	-1.318061356
55392	539	RRIRYRPPRLPRPRPRPLMLPRP	-1.318021641
54717	540	RRIRYRPPRLPRPRPRPCTQPRP	-1.317877695
49272	541	RRIRYRPPRLPRPRPRPNHLPRP	-1.317032072
106104	542	RRIRTRPPRLPRPRPRPYCNPRP	-1.316688842
58348	543	RRIRCRPPRLPRPRPRPFNCPRP	-1.316060126
56186	544	RRIRCRPPRLPRPRPRPENIPRP	-1.315862659
48532	545	RRIRYRPPRLPRPRPRPVFNPRP	-1.315571119
104979	546	RRIRTRPPRLPRPRPRPSHYPRP	-1.315237339
109811	547	RRIRTRPPRLPRPRPRPYKVPRP	-1.315179452
73216	548	RRIRHRPPRLPRPRPRPNINPRP	-1.313476015
52638	549	RRIRYRPPRLPRPRPRPSIWPRP	-1.313365493
44548	550	RRIRIRPPRLPRPRPRPHLMPRP	-1.313218429
74095	551	RRIRHRPPRLPRPRPRPYYYPRP	-1.312118518
90058	552	RRIRLRPPRLPRPRPRPYNIPRP	-1.312006361
122068	553	RRIRPRPPRLPRPRPRPYSNPRP	-1.310124228
57951	554	RRIRCRPPRLPRPRPRPCYYPRP	-1.310111371
50086	555	RRIRYRPPRLPRPRPRPYIHPRP	-1.309765986
106087	556	RRIRTRPPRLPRPRPRPYIRPRP	-1.308306121
156735	557	RRIRWRPPRLPRPRPRPYYWPRP	-1.307767771
46127	558	RRIRIRPPRLPRPRPRPHQYPRP	-1.307187986
26047	559	RRIRNRPPRLPRPRPRPYVYPRP	-1.307129661
66088	560	RRIRFRPPRLPRPRPRPYILPRP	-1.307084723
60348	561	RRIRCRPPRLPRPRPRPDNMPRP	-1.306957505
126152	562	RRIRPRPPRLPRPRPRPHECPRP	-1.306629806
62753	563	RRIRCRPPRLPRPRPRPYTQPRP	-1.305337628
69829	564	RRIRFRPPRLPRPRPRPYTFPRP	-1.304812138
42563	565	RRIRIRPPRLPRPRPRPQHYPRP	-1.304716742
107850	566	RRIRTRPPRLPRPRPRPCIPPRP	-1.302888497
72922	567	RRIRHRPPRLPRPRPRPSSHPRP	-1.30256865
36962	568	RRIRSRPPRLPRPRPRPDTIPRP	-1.302432298
32358	569	RRIRSRPPRLPRPRPRPDIHPRP	-1.301920375
37830	570	RRIRSRPPRLPRPRPRPYTHPRP	-1.30122099
107912	571	RRIRTRPPRLPRPRPRPYNAPRP	-1.301052761
54141	572	RRIRYRPPRLPRPRPRPHPFPRP	-1.300316524
51919	573	RRIRYRPPRLPRPRPRPYIKPRP	-1.300170899
50059	574	RRIRYRPPRLPRPRPRPYNYPRP	-1.299764655
58044	575	RRIRCRPPRLPRPRPRPYVNPRP	-1.299758288
55380	576	RRIRYRPPRLPRPRPRPYMLPRP	-1.299439519
21683	577	RRIRVRPPRLPRPRPRPWTYPRP	-1.299184316
63047	578	RRIRCRPPRLPRPRPRPYQMPRP	-1.299149616
28387	579	RRIRNRPPRLPRPRPRPRYMPRP	-1.298604933
91937	580	RRIRLRPPRLPRPRPRPYFKPRP	-1.29832634
51911	581	RRIRYRPPRLPRPRPRPYNEPRP	-1.29778028
55297	582	RRIRYRPPRLPRPRPRPNMDPRP	-1.297396318
82144	583	RRIRRRPPRLPRPRPRPYRCPRP	-1.297395159
51511	584	RRIRYRPPRLPRPRPRPNHKPRP	-1.296956898
49618	585	RRIRYRPPRLPRPRPRPTVHPRP	-1.296773586
42086	586	RRIRIRPPRLPRPRPRPYIHPRP	-1.296331934
55568	587	RRIRYRPPRLPRPRPRPKMMPRP	-1.295798446
117746	588	RRIRQRPPRLPRPRPRPCKHPRP	-1.294043068
48939	589	RRIRYRPPRLPRPRPRPSYVPRP	-1.293727643
58215	590	RRIRCRPPRLPRPRPRPLSYPRP	-1.293657157
60447	591	RRIRCRPPRLPRPRPRPIYMPRP	-1.292027904
24867	592	RRIRNRPPRLPRPRPRPSDVPRP	-1.291201553
57930	593	RRIRCRPPRLPRPRPRPCSHPRP	-1.291183705
75903	594	RRIRHRPPRLPRPRPRPYVQPRP	-1.29108021
41662	595	RRIRIRPPRLPRPRPRPTYIPRP	-1.291051775
28070	596	RRIRNRPPRLPRPRPRPFYTPRP	-1.290766851
63168	597	RRIRCRPPRLPRPRPRPYPWPRP	-1.290440586
1783	598	RRIRDRPPRLPRPRPRPWSYPRP	-1.289797436
52458	599	RRIRYRPPRLPRPRPRPTIMPRP	-1.288814048
42116	600	RRIRIRPPRLPRPRPRPYFNPRP	-1.288200245
22772	601	RRIRVRPPRLPRPRPRPYEPPRP	-1.288115996
50315	602	RRIRYRPPRLPRPRPRPFDRPRP	-1.287962716
90127	603	RRIRLRPPRLPRPRPRPYHVPRP	-1.287816599
60215	604	RRIRCRPPRLPRPRPRPHYQPRP	-1.287710989
50200	605	RRIRYRPPRLPRPRPRPLNNPRP	-1.287239307
41230	606	RRIRIRPPRLPRPRPRPNYIPRP	-1.28704669
79243	607	RRIRHRPPRLPRPRPRPVMYPRP	-1.286474414
71417	608	RRIRFRPPRLPRPRPRPHMDPRP	-1.285234993
56498	609	RRIRCRPPRLPRPRPRPVIIPRP	-1.284143597
88643	610	RRIRLRPPRLPRPRPRPAIYPRP	-1.283669804
46756	611	RRIRIRPPRLPRPRPRPYTAPRP	-1.283262507
147922	612	RRIRMRPPRLPRPRPRPYIPPRP	-1.282900523
49336	613	RRIRYRPPRLPRPRPRPMNNPRP	-1.282729543
70754	614	RRIRFRPPRLPRPRPRPYTPPRP	-1.282508029
34012	615	RRIRSRPPRLPRPRPRPCLCPRP	-1.282407304
29533	616	RRIRNRPPRLPRPRPRPITDPRP	-1.281646467
40076	617	RRIRIRPPRLPRPRPRPGYNPRP	-1.281404737
50160	618	RRIRYRPPRLPRPRPRPYLLPRP	-1.280759843
67919	619	RRIRFRPPRLPRPRPRPYIKPRP	-1.2806592
74092	620	RRIRHRPPRLPRPRPRPYYNPRP	-1.280621899
106100	621	RRIRTRPPRLPRPRPRPYYLPRP	-1.280144275
83944	622	RRIRRRPPRLPRPRPRPYHTPRP	-1.279563138
48907	623	RRIRYRPPRLPRPRPRPSNYPRP	-1.278947271
52196	624	RRIRYRPPRLPRPRPRPHNTPRP	-1.278526686
50704	625	RRIRYRPPRLPRPRPRPHHNPRP	-1.278337684
58098	626	RRIRCRPPRLPRPRPRPYYHPRP	-1.278242659
108496	627	RRIRTRPPRLPRPRPRPYCMPRP	-1.278089108
108399	628	RRIRTRPPRLPRPRPRPSYMPRP	-1.277501266
57834	629	RRIRCRPPRLPRPRPRPWFHPRP	-1.276623141
69872	630	RRIRFRPPRLPRPRPRPYANPRP	-1.276498879
40934	631	RRIRIRPPRLPRPRPRPSIHPRP	-1.276219075
42527	632	RRIRIRPPRLPRPRPRPQYYPRP	-1.276156853
138053	633	RRIRARPPRLPRPRPRPYNDPRP	-1.275864206
55435	634	RRIRYRPPRLPRPRPRPPMYPRP	-1.275754624
35922	635	RRIRSRPPRLPRPRPRPYIPPRP	-1.275550805
71423	636	RRIRFRPPRLPRPRPRPHMYPRP	-1.275541125
54754	637	RRIRYRPPRLPRPRPRPYTPPRP	-1.275348924
36879	638	RRIRSRPPRLPRPRPRPEKYPRP	-1.275225008
2658	639	RRIRDRPPRLPRPRPRPHIIPRP	-1.274812902
59928	640	RRIRCRPPRLPRPRPRPYYPPRP	-1.274706695
47528	641	RRIRIRPPRLPRPRPRPYMPPRP	-1.274402897
49628	642	RRIRYRPPRLPRPRPRPTNCPRP	-1.274302535
51314	643	RRIRYRPPRLPRPRPRPSDTPRP	-1.273028376
58058	644	RRIRCRPPRLPRPRPRPYNIPRP	-1.272922288
47324	645	RRIRIRPPRLPRPRPRPIMNPRP	-1.272919294
29819	646	RRIRNRPPRLPRPRPRPYKRPRP	-1.272563951
151751	647	RRIRMRPPRLPRPRPRPWWYPRP	-1.272228945
122419	648	RRIRPRPPRLPRPRPRPFHYPRP	-1.272187178
10136	649	RRIRGRPPRLPRPRPRPYHLPRP	-1.272133963
27926	650	RRIRNRPPRLPRPRPRPYYTPRP	-1.271804497
111528	651	RRIRTRPPRLPRPRPRPYMPPRP	-1.271372564
55408	652	RRIRYRPPRLPRPRPRPQMNPRP	-1.271331626
49266	653	RRIRYRPPRLPRPRPRPNHIPRP	-1.270349654
51479	654	RRIRYRPPRLPRPRPRPNNEPRP	-1.270325522
51351	655	RRIRYRPPRLPRPRPRPSYQPRP	-1.270136334
33448	656	RRIRSRPPRLPRPRPRPIDCPRP	-1.2701112
34538	657	RRIRSRPPRLPRPRPRPQCIPRP	-1.270004226
131349	658	RRIRERPPRLPRPRPRPSYKPRP	-1.269971896
111944	659	RRIRTRPPRLPRPRPRPQWTPRP	-1.269910637
50384	660	RRIRYRPPRLPRPRPRPFYCPRP	-1.269077444
76142	661	RRIRHRPPRLPRPRPRPQYTPRP	-1.269036485
51895	662	RRIRYRPPRLPRPRPRPYGKPRP	-1.26829813
59929	663	RRIRCRPPRLPRPRPRPYYEPRP	-1.26808492
93848	664	RRIRLRPPRLPRPRPRPYPNPRP	-1.267988699
64508	665	RRIRFRPPRLPRPRPRPVYNPRP	-1.267932301
50705	666	RRIRYRPPRLPRPRPRPHHSPRP	-1.26745493
48510	667	RRIRYRPPRLPRPRPRPVYIPRP	-1.267380944
28222	668	RRIRNRPPRLPRPRPRPHCPPRP	-1.266895394
64511	669	RRIRFRPPRLPRPRPRPVYYPRP	-1.265812695
45966	670	RRIRIRPPRLPRPRPRPFTGPRP	-1.265550589
53013	671	RRIRYRPPRLPRPRPRPDAFPRP	-1.265055012
74355	672	RRIRHRPPRLPRPRPRPFSVPRP	-1.264929937
131912	673	RRIRERPPRLPRPRPRPYNAPRP	-1.264503213
76504	674	RRIRHRPPRLPRPRPRPLNMPRP	-1.264063641
47575	675	RRIRIRPPRLPRPRPRPYMMPRP	-1.264000918
69959	676	RRIRFRPPRLPRPRPRPFKYPRP	-1.263450013
18058	677	RRIRVRPPRLPRPRPRPYNIPRP	-1.261840194
49177	678	RRIRYRPPRLPRPRPRPNVDPRP	-1.260804342
44499	679	RRIRIRPPRLPRPRPRPYRMPRP	-1.260645351
56363	680	RRIRCRPPRLPRPRPRPDYVPRP	-1.259919983
42120	681	RRIRIRPPRLPRPRPRPYFCPRP	-1.25954832
48763	682	RRIRYRPPRLPRPRPRPRNYPRP	-1.259491381
119546	683	RRIRQRPPRLPRPRPRPQMPPRP	-1.258523929
90674	684	RRIRLRPPRLPRPRPRPHYHPRP	-1.258382589
113519	685	RRIRQRPPRLPRPRPRPIYYPRP	-1.256934692
42364	686	RRIRIRPPRLPRPRPRPFSLPRP	-1.256666992
50382	687	RRIRYRPPRLPRPRPRPFYIPRP	-1.255983233
36498	688	RRIRSRPPRLPRPRPRPYHMPRP	-1.255813947
49560	689	RRIRYRPPRLPRPRPRPIHLPRP	-1.255265692
122056	690	RRIRPRPPRLPRPRPRPYNNPRP	-1.254783333
41828	691	RRIRIRPPRLPRPRPRPWFNPRP	-1.253915573
30974	692	RRIRNRPPRLPRPRPRPDTMPRP	-1.253616445
48906	693	RRIRYRPPRLPRPRPRPSNIPRP	-1.253467701
122091	694	RRIRPRPPRLPRPRPRPYYVPRP	-1.253386974
113582	695	RRIRQRPPRLPRPRPRPILHPRP	-1.252981615
51548	696	RRIRYRPPRLPRPRPRPMNTPRP	-1.252948761
81	697	RRIRDRPPRLPRPRPRPGYFPRP	-1.25251597
41014	698	RRIRIRPPRLPRPRPRPKDIPRP	-1.252420829
66078	699	RRIRFRPPRLPRPRPRPYIGPRP	-1.252368879
125912	700	RRIRPRPPRLPRPRPRPLQCPRP	-1.252364182
75865	701	RRIRHRPPRLPRPRPRPCFKPRP	-1.252244629
42128	702	RRIRIRPPRLPRPRPRPYHNPRP	-1.251668426
129528	703	RRIRERPPRLPRPRPRPICNPRP	-1.251322561
51903	704	RRIRYRPPRLPRPRPRPYVQPRP	-1.25129688
48936	705	RRIRYRPPRLPRPRPRPSILPRP	-1.251161524
75655	706	RRIRHRPPRLPRPRPRPIHKPRP	-1.24917819
17362	707	RRIRVRPPRLPRPRPRPMIIPRP	-1.248988969
41399	708	RRIRIRPPRLPRPRPRPMFYPRP	-1.248751866
79775	709	RRIRHRPPRLPRPRPRPYWYPRP	-1.248611099
43944	710	RRIRIRPPRLPRPRPRPYHTPRP	-1.24773949
130204	711	RRIRERPPRLPRPRPRPLNCPRP	-1.246697619
128868	712	RRIRERPPRLPRPRPRPSDNPRP	-1.246021404
106339	713	RRIRTRPPRLPRPRPRPFVRPRP	-1.245887125
51631	714	RRIRYRPPRLPRPRPRPIIKPRP	-1.245387122
18074	715	RRIRVRPPRLPRPRPRPYSHPRP	-1.245125242
47424	716	RRIRIRPPRLPRPRPRPHMCPRP	-1.245088556
52509	717	RRIRYRPPRLPRPRPRPLFMPRP	-1.244886213
41802	718	RRIRIRPPRLPRPRPRPWYGPRP	-1.244288629
75513	719	RRIRHRPPRLPRPRPRPNHQPRP	-1.242495681
71424	720	RRIRFRPPRLPRPRPRPHMCPRP	-1.241484357
33373	721	RRIRSRPPRLPRPRPRPMYSPRP	-1.241127967
49904	722	RRIRYRPPRLPRPRPRPCVCPRP	-1.240654371
51889	723	RRIRYRPPRLPRPRPRPYDKPRP	-1.240494924
53397	724	RRIRYRPPRLPRPRPRPNTFPRP	-1.240404752
50009	725	RRIRYRPPRLPRPRPRPCLSPRP	-1.240222425
49194	726	RRIRYRPPRLPRPRPRPNNIPRP	-1.239673388
132001	727	RRIRERPPRLPRPRPRPLYEPRP	-1.239541714
58078	728	RRIRCRPPRLPRPRPRPYIGPRP	-1.239484874
132410	729	RRIRERPPRLPRPRPRPKIMPRP	-1.239183427
104511	730	RRIRTRPPRLPRPRPRPVYYPRP	-1.238521507
49084	731	RRIRYRPPRLPRPRPRPKYNPRP	-1.238187616
157818	732	RRIRWRPPRLPRPRPRPYKHPRP	-1.23813815
50490	733	RRIRYRPPRLPRPRPRPQNIPRP	-1.237926046
48522	734	RRIRYRPPRLPRPRPRPVCIPRP	-1.237547828
74602	735	RRIRHRPPRLPRPRPRPHDHPRP	-1.2367866
40966	736	RRIRIRPPRLPRPRPRPSFIPRP	-1.236608208
49402	737	RRIRYRPPRLPRPRPRPMFHPRP	-1.236053765
50227	738	RRIRYRPPRLPRPRPRPLIYPRP	-1.236031302
90083	739	RRIRLRPPRLPRPRPRPYIYPRP	-1.235913556
65519	740	RRIRFRPPRLPRPRPRPIYYPRP	-1.235164169
50260	741	RRIRYRPPRLPRPRPRPLFNPRP	-1.235104723
66103	742	RRIRFRPPRLPRPRPRPYCVPRP	-1.234849726
50124	743	RRIRYRPPRLPRPRPRPYFLPRP	-1.234147605
75899	744	RRIRHRPPRLPRPRPRPYGEPRP	-1.234076231
119324	745	RRIRQRPPRLPRPRPRPIMNPRP	-1.233947595
49162	746	RRIRYRPPRLPRPRPRPNDHPRP	-1.233129777
51924	747	RRIRYRPPRLPRPRPRPYIAPRP	-1.233051271
58056	748	RRIRCRPPRLPRPRPRPYNNPRP	-1.232807774
62754	749	RRIRCRPPRLPRPRPRPYTPPRP	-1.23231278
44198	750	RRIRIRPPRLPRPRPRPHNPPRP	-1.23231131
44421	751	RRIRIRPPRLPRPRPRPNSMPRP	-1.232008129
50370	752	RRIRYRPPRLPRPRPRPFIIPRP	-1.231920303
68360	753	RRIRFRPPRLPRPRPRPVNMPRP	-1.231259532
75949	754	RRIRHRPPRLPRPRPRPYRKPRP	-1.230884091
75920	755	RRIRHRPPRLPRPRPRPYITPRP	-1.230241692
29323	756	RRIRNRPPRLPRPRPRPKTYPRP	-1.230126292
49372	757	RRIRYRPPRLPRPRPRPMYNPRP	-1.229641099
49471	758	RRIRYRPPRLPRPRPRPIVYPRP	-1.229625391
55642	759	RRIRYRPPRLPRPRPRPVWIPRP	-1.229462258
77536	760	RRIRHRPPRLPRPRPRPITNPRP	-1.229325562
59909	761	RRIRCRPPRLPRPRPRPYNQPRP	-1.229094463
106647	762	RRIRTRPPRLPRPRPRPHSYPRP	-1.228697464
50692	763	RRIRYRPPRLPRPRPRPHFNPRP	-1.228594952
114118	764	RRIRQRPPRLPRPRPRPYFIPRP	-1.228395281
50381	765	RRIRYRPPRLPRPRPRPFYSPRP	-1.227755494
49264	766	RRIRYRPPRLPRPRPRPNHNPRP	-1.227580131
42199	767	RRIRIRPPRLPRPRPRPLNVPRP	-1.227442679
53758	768	RRIRYRPPRLPRPRPRPCTHPRP	-1.227439139
31352	769	RRIRNRPPRLPRPRPRPWMCPRP	-1.227367562
55730	770	RRIRYRPPRLPRPRPRPIWHPRP	-1.227215363
59912	771	RRIRCRPPRLPRPRPRPYNAPRP	-1.226649101
123916	772	RRIRPRPPRLPRPRPRPYSPPRP	-1.226053594
58087	773	RRIRCRPPRLPRPRPRPYIRPRP	-1.224647393
72522	774	RRIRHRPPRLPRPRPRPVCIPRP	-1.224435185
41905	775	RRIRIRPPRLPRPRPRPCVFPRP	-1.224028119
49254	776	RRIRYRPPRLPRPRPRPNFIPRP	-1.22356988
143575	777	RRIRARPPRLPRPRPRPYMMPRP	-1.221984145
40939	778	RRIRIRPPRLPRPRPRPSYVPRP	-1.221949454
104907	779	RRIRTRPPRLPRPRPRPSNYPRP	-1.221046761
64510	780	RRIRFRPPRLPRPRPRPVYIPRP	-1.220955666
50250	781	RRIRYRPPRLPRPRPRPLCIPRP	-1.220779439
42490	782	RRIRIRPPRLPRPRPRPQNIPRP	-1.22004163
66659	783	RRIRFRPPRLPRPRPRPHIYPRP	-1.219615477
34128	784	RRIRSRPPRLPRPRPRPYHNPRP	-1.219569647
104905	785	RRIRTRPPRLPRPRPRPSNSPRP	-1.218955284
146030	786	RRIRMRPPRLPRPRPRPYGGPRP	-1.218828664
55308	787	RRIRYRPPRLPRPRPRPNMLPRP	-1.218822635
44136	788	RRIRIRPPRLPRPRPRPQITPRP	-1.218662462
45879	789	RRIRIRPPRLPRPRPRPYARPRP	-1.218491558
107919	790	RRIRTRPPRLPRPRPRPYIKPRP	-1.218288511
52437	791	RRIRYRPPRLPRPRPRPMFMPRP	-1.218214735
106166	792	RRIRTRPPRLPRPRPRPLDIPRP	-1.217789525
106633	793	RRIRTRPPRLPRPRPRPHNSPRP	-1.217670589
58236	794	RRIRCRPPRLPRPRPRPLYNPRP	-1.217510841
51349	795	RRIRYRPPRLPRPRPRPSYKPRP	-1.217418741
131657	796	RRIRERPPRLPRPRPRPIHQPRP	-1.217150415
50364	797	RRIRYRPPRLPRPRPRPFSLPRP	-1.21708477
49049	798	RRIRYRPPRLPRPRPRPKNSPRP	-1.217046928
54041	799	RRIRYRPPRLPRPRPRPQTSPRP	-1.21670694
49195	800	RRIRYRPPRLPRPRPRPNNYPRP	-1.216646479
50400	801	RRIRYRPPRLPRPRPRPFCLPRP	-1.216310898
66568	802	RRIRFRPPRLPRPRPRPQHLPRP	-1.215855233
114668	803	RRIRQRPPRLPRPRPRPHYNPRP	-1.215712324
49549	804	RRIRYRPPRLPRPRPRPIHDPRP	-1.215575331
24979	805	RRIRNRPPRLPRPRPRPSHYPRP	-1.214959156
55567	806	RRIRYRPPRLPRPRPRPSMMPRP	-1.214785706
49819	807	RRIRYRPPRLPRPRPRPWCYPRP	-1.21396691
61983	808	RRIRCRPPRLPRPRPRPFQYPRP	-1.213903728
29667	809	RRIRNRPPRLPRPRPRPWKVPRP	-1.213658985
40365	810	RRIRIRPPRLPRPRPRPDYSPRP	-1.213386632
63930	811	RRIRCRPPRLPRPRPRPYWAPRP	-1.213158486
20220	812	RRIRVRPPRLPRPRPRPHCTPRP	-1.212714246
72090	813	RRIRHRPPRLPRPRPRPGCIPRP	-1.212666811
135417	814	RRIRERPPRLPRPRPRPHMDPRP	-1.212592767
49482	815	RRIRYRPPRLPRPRPRPINIPRP	-1.212221751
25990	816	RRIRNRPPRLPRPRPRPCHHPRP	-1.211573943
74313	817	RRIRHRPPRLPRPRPRPFDFPRP	-1.211171555
40783	818	RRIRIRPPRLPRPRPRPRIVPRP	-1.211107393
55398	819	RRIRYRPPRLPRPRPRPFMIPRP	-1.210998602
49510	820	RRIRYRPPRLPRPRPRPIIHPRP	-1.210629711
49074	821	RRIRYRPPRLPRPRPRPKIIPRP	-1.210538417
34562	822	RRIRSRPPRLPRPRPRPQHIPRP	-1.210477344
43427	823	RRIRIRPPRLPRPRPRPKCKPRP	-1.209453602
138057	824	RRIRARPPRLPRPRPRPYNSPRP	-1.209214099
1480	825	RRIRDRPPRLPRPRPRPINNPRP	-1.209212251
52200	826	RRIRYRPPRLPRPRPRPHNAPRP	-1.20883183
64367	827	RRIRFRPPRLPRPRPRPDYYPRP	-1.208753389
67930	828	RRIRFRPPRLPRPRPRPYYAPRP	-1.208685303
61554	829	RRIRCRPPRLPRPRPRPIQHPRP	-1.208388146
109826	830	RRIRTRPPRLPRPRPRPYTIPRP	-1.208246471
69832	831	RRIRFRPPRLPRPRPRPYTLPRP	-1.208217804
44497	832	RRIRIRPPRLPRPRPRPYFMPRP	-1.208113863
75948	833	RRIRHRPPRLPRPRPRPYHAPRP	-1.208011272
109022	834	RRIRTRPPRLPRPRPRPVKIPRP	-1.207964277
42681	835	RRIRIRPPRLPRPRPRPHCSPRP	-1.207815869
118103	836	RRIRQRPPRLPRPRPRPHKYPRP	-1.207265691
119772	837	RRIRQRPPRLPRPRPRPYWNPRP	-1.206975844
18555	838	RRIRVRPPRLPRPRPRPQFRPRP	-1.206619989
42274	839	RRIRIRPPRLPRPRPRPLHIPRP	-1.206513731
48946	840	RRIRYRPPRLPRPRPRPSYHPRP	-1.20566049
49663	841	RRIRYRPPRLPRPRPRPTYYPRP	-1.205610823
28401	842	RRIRNRPPRLPRPRPRPSFMPRP	-1.205547359
54111	843	RRIRYRPPRLPRPRPRPHTVPRP	-1.205179562
68399	844	RRIRFRPPRLPRPRPRPSYMPRP	-1.20514656
18130	845	RRIRVRPPRLPRPRPRPYHIPRP	-1.204714433
49183	846	RRIRYRPPRLPRPRPRPNVYPRP	-1.204528074
58092	847	RRIRCRPPRLPRPRPRPYYNPRP	-1.204526235
69412	848	RRIRFRPPRLPRPRPRPNQLPRP	-1.204447556
52130	849	RRIRYRPPRLPRPRPRPQSTPRP	-1.204369626
120366	850	RRIRPRPPRLPRPRPRPDYIPRP	-1.204335719
122062	851	RRIRPRPPRLPRPRPRPYNHPRP	-1.204225221
43941	852	RRIRIRPPRLPRPRPRPYFEPRP	-1.204088742
106095	853	RRIRTRPPRLPRPRPRPYYYPRP	-1.204051368
45962	854	RRIRIRPPRLPRPRPRPFKHPRP	-1.203778359
49230	855	RRIRYRPPRLPRPRPRPNYIPRP	-1.203268316
55420	856	RRIRYRPPRLPRPRPRPHMNPRP	-1.202947804
44546	857	RRIRIRPPRLPRPRPRPHHMPRP	-1.202944742
48961	858	RRIRYRPPRLPRPRPRPSFDPRP	-1.202771696
52067	859	RRIRYRPPRLPRPRPRPFIEPRP	-1.20254518
73194	860	RRIRHRPPRLPRPRPRPNNIPRP	-1.201596514
75781	861	RRIRHRPPRLPRPRPRPWYKPRP	-1.201459494
128948	862	RRIRERPPRLPRPRPRPSYLPRP	-1.201392103
49654	863	RRIRYRPPRLPRPRPRPTIHPRP	-1.201081277
95380	864	RRIRLRPPRLPRPRPRPYMLPRP	-1.200824504
52073	865	RRIRYRPPRLPRPRPRPFYEPRP	-1.200338196
66062	866	RRIRFRPPRLPRPRPRPYNHPRP	-1.198711476
65867	867	RRIRFRPPRLPRPRPRPWLYPRP	-1.198397394
76534	868	RRIRHRPPRLPRPRPRPQHMPRP	-1.198376739
153482	869	RRIRWRPPRLPRPRPRPINIPRP	-1.198373692
49180	870	RRIRYRPPRLPRPRPRPNVNPRP	-1.198273547
43913	871	RRIRIRPPRLPRPRPRPYSKPRP	-1.197618844
48982	872	RRIRYRPPRLPRPRPRPSHHPRP	-1.197564487
63773	873	RRIRCRPPRLPRPRPRPYWSPRP	-1.197335845
50226	874	RRIRYRPPRLPRPRPRPLIIPRP	-1.197218361
50410	875	RRIRYRPPRLPRPRPRPFFHPRP	-1.19688712
59958	876	RRIRCRPPRLPRPRPRPYLPPRP	-1.196624791
50518	877	RRIRYRPPRLPRPRPRPQIHPRP	-1.196085349
139912	878	RRIRARPPRLPRPRPRPYNAPRP	-1.195737574
74152	879	RRIRHRPPRLPRPRPRPYLNPRP	-1.195334618
105374	880	RRIRTRPPRLPRPRPRPMYIPRP	-1.195123944
107920	881	RRIRTRPPRLPRPRPRPYITPRP	-1.194525509
48624	882	RRIRYRPPRLPRPRPRPANLPRP	-1.194241529
58104	883	RRIRCRPPRLPRPRPRPYCNPRP	-1.194186184
50550	884	RRIRYRPPRLPRPRPRPQFIPRP	-1.194053685
132949	885	RRIRERPPRLPRPRPRPDKSPRP	-1.193491271
67928	886	RRIRFRPPRLPRPRPRPYYPPRP	-1.193446251
55572	887	RRIRYRPPRLPRPRPRPTMMPRP	-1.193237912
55277	888	RRIRYRPPRLPRPRPRPSMSPRP	-1.193159895
50444	889	RRIRYRPPRLPRPRPRPFLCPRP	-1.193123922
106489	890	RRIRTRPPRLPRPRPRPQNSPRP	-1.193038908
135823	891	RRIRERPPRLPRPRPRPHWYPRP	-1.193002702
133848	892	RRIRERPPRLPRPRPRPYPNPRP	-1.1922477
44555	893	RRIRIRPPRLPRPRPRPPYMPRP	-1.192240421
17781	894	RRIRVRPPRLPRPRPRPWSSPRP	-1.192082263
61813	895	RRIRCRPPRLPRPRPRPYKSPRP	-1.19200688
26056	896	RRIRNRPPRLPRPRPRPYNNPRP	-1.191990709
55009	897	RRIRYRPPRLPRPRPRPNKMPRP	-1.191672251
64514	898	RRIRFRPPRLPRPRPRPVYHPRP	-1.190866701
49270	899	RRIRYRPPRLPRPRPRPNHHPRP	-1.190566592
50448	900	RRIRYRPPRLPRPRPRPFLLPRP	-1.190146548
67764	901	RRIRFRPPRLPRPRPRPWNTPRP	-1.189720346
50422	902	RRIRYRPPRLPRPRPRPFHHPRP	-1.188962455
34350	903	RRIRSRPPRLPRPRPRPFNHPRP	-1.188480094
50046	904	RRIRYRPPRLPRPRPRPYVIPRP	-1.188442596
25956	905	RRIRNRPPRLPRPRPRPCYLPRP	-1.18840669
76966	906	RRIRHRPPRLPRPRPRPDTHPRP	-1.18816926
52070	907	RRIRYRPPRLPRPRPRPFYTPRP	-1.187859691
61755	908	RRIRCRPPRLPRPRPRPCTYPRP	-1.187411943
61830	909	RRIRCRPPRLPRPRPRPYTHPRP	-1.18714809
61824	910	RRIRCRPPRLPRPRPRPYTNPRP	-1.187024688
66016	911	RRIRFRPPRLPRPRPRPCLLPRP	-1.186903343
58157	912	RRIRCRPPRLPRPRPRPYLFPRP	-1.186553865
49441	913	RRIRYRPPRLPRPRPRPIDDPRP	-1.186165919
35947	914	RRIRSRPPRLPRPRPRPYHEPRP	-1.186096194
55404	915	RRIRYRPPRLPRPRPRPFMLPRP	-1.185997648
59619	916	RRIRCRPPRLPRPRPRPINKPRP	-1.185752423
47373	917	RRIRIRPPRLPRPRPRPYMSPRP	-1.185310893
76965	918	RRIRHRPPRLPRPRPRPDTFPRP	-1.185130496
50376	919	RRIRYRPPRLPRPRPRPFILPRP	-1.185069384
116213	920	RRIRQRPPRLPRPRPRPHYKPRP	-1.184734113
75279	921	RRIRHRPPRLPRPRPRPRYQPRP	-1.184203703
50668	922	RRIRYRPPRLPRPRPRPHYNPRP	-1.184172313
46997	923	RRIRIRPPRLPRPRPRPSKMPRP	-1.183889162
117431	924	RRIRQRPPRLPRPRPRPNEYPRP	-1.18359268
114095	925	RRIRQRPPRLPRPRPRPYYYPRP	-1.183526823
50383	926	RRIRYRPPRLPRPRPRPFYYPRP	-1.183315129
50900	927	RRIRYRPPRLPRPRPRPGNTPRP	-1.183307321
49078	928	RRIRYRPPRLPRPRPRPKIHPRP	-1.183151692
138158	929	RRIRARPPRLPRPRPRPYLHPRP	-1.182666436
48529	930	RRIRYRPPRLPRPRPRPVFDPRP	-1.182564098
50254	931	RRIRYRPPRLPRPRPRPLCHPRP	-1.182515139
64929	932	RRIRFRPPRLPRPRPRPSISPRP	-1.182168965
20088	933	RRIRVRPPRLPRPRPRPFHTPRP	-1.181789477
46101	934	RRIRIRPPRLPRPRPRPHKSPRP	-1.181677932
58158	935	RRIRCRPPRLPRPRPRPYLHPRP	-1.181148909
51636	936	RRIRYRPPRLPRPRPRPIIAPRP	-1.180847989
41516	937	RRIRIRPPRLPRPRPRPIYNPRP	-1.180696654
106124	938	RRIRTRPPRLPRPRPRPYFLPRP	-1.180638812
151975	939	RRIRMRPPRLPRPRPRPYWMPRP	-1.180589886
53818	940	RRIRYRPPRLPRPRPRPYKHPRP	-1.180321428
44231	941	RRIRIRPPRLPRPRPRPHHKPRP	-1.179986341
33159	942	RRIRSRPPRLPRPRPRPNDYPRP	-1.179760154
49360	943	RRIRYRPPRLPRPRPRPMINPRP	-1.179725194
119428	944	RRIRQRPPRLPRPRPRPHMLPRP	-1.179574075
42032	945	RRIRIRPPRLPRPRPRPYGNPRP	-1.179250161
106047	946	RRIRTRPPRLPRPRPRPYVYPRP	-1.179131677
76052	947	RRIRHRPPRLPRPRPRPFNTPRP	-1.178926827
53407	948	RRIRYRPPRLPRPRPRPNQYPRP	-1.178272262
44142	949	RRIRIRPPRLPRPRPRPQYTPRP	-1.17789646
58118	950	RRIRCRPPRLPRPRPRPYFIPRP	-1.17780986
53410	951	RRIRYRPPRLPRPRPRPNQHPRP	-1.17740003
47308	952	RRIRIRPPRLPRPRPRPNMLPRP	-1.177209413
154050	953	RRIRWRPPRLPRPRPRPYVHPRP	-1.176990023
49836	954	RRIRYRPPRLPRPRPRPWFLPRP	-1.176812389
90092	955	RRIRLRPPRLPRPRPRPYYNPRP	-1.176796185
46113	956	RRIRIRPPRLPRPRPRPHTSPRP	-1.176790914
35921	957	RRIRSRPPRLPRPRPRPYIQPRP	-1.175862043
46998	958	RRIRIRPPRLPRPRPRPSTMPRP	-1.17513402
52497	959	RRIRYRPPRLPRPRPRPYFMPRP	-1.173998518
63774	960	RRIRCRPPRLPRPRPRPYWIPRP	-1.173260506
31404	961	RRIRNRPPRLPRPRPRPFMLPRP	-1.172796588
72472	962	RRIRHRPPRLPRPRPRPVNNPRP	-1.17266228
51475	963	RRIRYRPPRLPRPRPRPNNKPRP	-1.171879245
158043	964	RRIRWRPPRLPRPRPRPQTYPRP	-1.171716725
130118	965	RRIRERPPRLPRPRPRPYFIPRP	-1.170939531
66349	966	RRIRFRPPRLPRPRPRPFNFPRP	-1.170900823
50368	967	RRIRYRPPRLPRPRPRPFINPRP	-1.17011274
66662	968	RRIRFRPPRLPRPRPRPHIHPRP	-1.170048606
45768	969	RRIRIRPPRLPRPRPRPCQCPRP	-1.169817954
69824	970	RRIRFRPPRLPRPRPRPYTNPRP	-1.168657559
74065	971	RRIRHRPPRLPRPRPRPYSDPRP	-1.168645171
51709	972	RRIRYRPPRLPRPRPRPTYKPRP	-1.168024112
65644	973	RRIRFRPPRLPRPRPRPTSLPRP	-1.167453708
73285	974	RRIRHRPPRLPRPRPRPNLDPRP	-1.166859967
55543	975	RRIRYRPPRLPRPRPRPQMKPRP	-1.166613679
54118	976	RRIRYRPPRLPRPRPRPHTHPRP	-1.166492631
52049	977	RRIRYRPPRLPRPRPRPFVEPRP	-1.165766717
139919	978	RRIRARPPRLPRPRPRPYIKPRP	-1.165335817
49564	979	RRIRYRPPRLPRPRPRPIRNPRP	-1.165285555
106014	980	RRIRTRPPRLPRPRPRPCLHPRP	-1.165161411
50632	981	RRIRYRPPRLPRPRPRPHNNPRP	-1.164716993
49678	982	RRIRYRPPRLPRPRPRPTCHPRP	-1.164650638
45466	983	RRIRIRPPRLPRPRPRPMTIPRP	-1.164537786
104516	984	RRIRTRPPRLPRPRPRPVYLPRP	-1.164390501
138128	985	RRIRARPPRLPRPRPRPYHNPRP	-1.16430127
73204	986	RRIRHRPPRLPRPRPRPNSNPRP	-1.164205017
18056	987	RRIRVRPPRLPRPRPRPYNNPRP	-1.164126543
53106	988	RRIRYRPPRLPRPRPRPATIPRP	-1.164093868
50191	989	RRIRYRPPRLPRPRPRPLVYPRP	-1.163936048
122656	990	RRIRPRPPRLPRPRPRPHINPRP	-1.163587923
41308	991	RRIRIRPPRLPRPRPRPMDLPRP	-1.162802493
50117	992	RRIRYRPPRLPRPRPRPYFSPRP	-1.162450888
18035	993	RRIRVRPPRLPRPRPRPYGYPRP	-1.162283292
66134	994	RRIRFRPPRLPRPRPRPYHHPRP	-1.161820596
123907	995	RRIRPRPPRLPRPRPRPYNKPRP	-1.161144622
35135	996	RRIRSRPPRLPRPRPRPVYQPRP	-1.16113442
52417	997	RRIRYRPPRLPRPRPRPNDMPRP	-1.161076673
20399	998	RRIRVRPPRLPRPRPRPSYMPRP	-1.16098434
49232	999	RRIRYRPPRLPRPRPRPNYCPRP	-1.160666712
49603	1000	RRIRYRPPRLPRPRPRPTGYPRP	-1.160601073
57398	1001	RRIRCRPPRLPRPRPRPMFIPRP	-1.160536638
82454	1002	RRIRRRPPRLPRPRPRPQDIPRP	-1.159528938
36819	1003	RRIRSRPPRLPRPRPRPGTYPRP	-1.159450443
132142	1004	RRIRERPPRLPRPRPRPQYTPRP	-1.158866821
28531	1005	RRIRNRPPRLPRPRPRPQYMPRP	-1.158648659
61502	1006	RRIRCRPPRLPRPRPRPMEIPRP	-1.158459242
42097	1007	RRIRIRPPRLPRPRPRPYYFPRP	-1.158356532
49318	1008	RRIRYRPPRLPRPRPRPMGHPRP	-1.158294034
109994	1009	RRIRTRPPRLPRPRPRPFPIPRP	-1.158131457
49231	1010	RRIRYRPPRLPRPRPRPNYYPRP	-1.157747035
28324	1011	RRIRNRPPRLPRPRPRPGNMPRP	-1.157708772
35871	1012	RRIRSRPPRLPRPRPRPCHKPRP	-1.157556889
47630	1013	RRIRIRPPRLPRPRPRPDWIPRP	-1.156999819
44530	1014	RRIRIRPPRLPRPRPRPQIMPRP	-1.156773921
47823	1015	RRIRIRPPRLPRPRPRPHWYPRP	-1.156633644
109744	1016	RRIRTRPPRLPRPRPRPCKCPRP	-1.156034987
89939	1017	RRIRLRPPRLPRPRPRPCIYPRP	-1.155961912
41266	1018	RRIRIRPPRLPRPRPRPNHIPRP	-1.155737689
130087	1019	RRIRERPPRLPRPRPRPYIRPRP	-1.155433848
123943	1020	RRIRPRPPRLPRPRPRPYHKPRP	-1.154930939
47119	1021	RRIRIRPPRLPRPRPRPSQWPRP	-1.154882271
52949	1022	RRIRYRPPRLPRPRPRPDKSPRP	-1.154473257
42669	1023	RRIRIRPPRLPRPRPRPHYSPRP	-1.154049789
65836	1024	RRIRFRPPRLPRPRPRPWFLPRP	-1.154033374
41357	1025	RRIRIRPPRLPRPRPRPMIDPRP	-1.153930987
74382	1026	RRIRHRPPRLPRPRPRPFYIPRP	-1.153707745
41504	1027	RRIRIRPPRLPRPRPRPIINPRP	-1.15352197
121482	1028	RRIRPRPPRLPRPRPRPINIPRP	-1.153263632
48391	1029	RRIRYRPPRLPRPRPRPDFYPRP	-1.153228239
34366	1030	RRIRSRPPRLPRPRPRPFIGPRP	-1.153016937
59910	1031	RRIRCRPPRLPRPRPRPYNPPRP	-1.152754777
40940	1032	RRIRIRPPRLPRPRPRPSYNPRP	-1.152625021
978	1033	RRIRDRPPRLPRPRPRPSHIPRP	-1.152557928
131849	1034	RRIRERPPRLPRPRPRPCIQPRP	-1.152433115
120333	1035	RRIRPRPPRLPRPRPRPDNFPRP	-1.152330872
49114	1036	RRIRYRPPRLPRPRPRPKFHPRP	-1.152219798
40910	1037	RRIRIRPPRLPRPRPRPSNHPRP	-1.152108714
72939	1038	RRIRHRPPRLPRPRPRPSYVPRP	-1.151853861
60519	1039	RRIRCRPPRLPRPRPRPFYMPRP	-1.151832229
19931	1040	RRIRVRPPRLPRPRPRPYCKPRP	-1.151654833
156066	1041	RRIRWRPPRLPRPRPRPFIPPRP	-1.150851438
106365	1042	RRIRTRPPRLPRPRPRPFIDPRP	-1.15065642
66056	1043	RRIRFRPPRLPRPRPRPYNNPRP	-1.150614963
134031	1044	RRIRERPPRLPRPRPRPQKYPRP	-1.150341986
50112	1045	RRIRYRPPRLPRPRPRPYCLPRP	-1.150103666
50728	1046	RRIRYRPPRLPRPRPRPHLNPRP	-1.150085432
66530	1047	RRIRFRPPRLPRPRPRPQYHPRP	-1.149965668
88910	1048	RRIRLRPPRLPRPRPRPSNHPRP	-1.149731962
21535	1049	RRIRVRPPRLPRPRPRPITVPRP	-1.149685144
50442	1050	RRIRYRPPRLPRPRPRPFLIPRP	-1.149637322
56871	1051	RRIRCRPPRLPRPRPRPSDYPRP	-1.149604088
50380	1052	RRIRYRPPRLPRPRPRPFYNPRP	-1.149542689
50237	1053	RRIRYRPPRLPRPRPRPLYSPRP	-1.14947011
52350	1054	RRIRYRPPRLPRPRPRPDIMPRP	-1.149419005
135506	1055	RRIRERPPRLPRPRPRPIMAPRP	-1.149002948
131950	1056	RRIRERPPRLPRPRPRPYRTPRP	-1.148820966
42200	1057	RRIRIRPPRLPRPRPRPLNNPRP	-1.148698393
55667	1058	RRIRYRPPRLPRPRPRPRWYPRP	-1.148688757
30998	1059	RRIRNRPPRLPRPRPRPSTMPRP	-1.14866012
49845	1060	RRIRYRPPRLPRPRPRPWHFPRP	-1.148488547
155922	1061	RRIRWRPPRLPRPRPRPYIPPRP	-1.14832921
69540	1062	RRIRFRPPRLPRPRPRPITCPRP	-1.147915036
50241	1063	RRIRYRPPRLPRPRPRPLYFPRP	-1.147852909
49002	1064	RRIRYRPPRLPRPRPRPSLIPRP	-1.147796724
66114	1065	RRIRFRPPRLPRPRPRPYFGPRP	-1.147600298
48905	1066	RRIRYRPPRLPRPRPRPSNSPRP	-1.147336476
44494	1067	RRIRIRPPRLPRPRPRPYIMPRP	-1.146983904
51692	1068	RRIRYRPPRLPRPRPRPTNTPRP	-1.146713005
54715	1069	RRIRYRPPRLPRPRPRPCTKPRP	-1.146024079
91837	1070	RRIRLRPPRLPRPRPRPCNQPRP	-1.145821947
120906	1071	RRIRPRPPRLPRPRPRPSNIPRP	-1.145767584
58661	1072	RRIRCRPPRLPRPRPRPHIFPRP	-1.145724586
52198	1073	RRIRYRPPRLPRPRPRPHNPPRP	-1.145606109
50584	1074	RRIRYRPPRLPRPRPRPQLNPRP	-1.145021443
46463	1075	RRIRIRPPRLPRPRPRPSTKPRP	-1.144509489
55255	1076	RRIRYRPPRLPRPRPRPAMYPRP	-1.144184416
49189	1077	RRIRYRPPRLPRPRPRPNNDPRP	-1.143426112
50048	1078	RRIRYRPPRLPRPRPRPYVCPRP	-1.143419207
42118	1079	RRIRIRPPRLPRPRPRPYFIPRP	-1.1431402
46164	1080	RRIRIRPPRLPRPRPRPHACPRP	-1.143079214
123918	1081	RRIRPRPPRLPRPRPRPYSAPRP	-1.143008418
65555	1082	RRIRFRPPRLPRPRPRPIHYPRP	-1.142956007
135776	1083	RRIRERPPRLPRPRPRPYWCPRP	-1.142714323
979	1084	RRIRDRPPRLPRPRPRPSHYPRP	-1.142523471
75351	1085	RRIRHRPPRLPRPRPRPSYQPRP	-1.141964688
55399	1086	RRIRYRPPRLPRPRPRPFMYPRP	-1.141939398
129217	1087	RRIRERPPRLPRPRPRPNISPRP	-1.141748568
29743	1088	RRIRNRPPRLPRPRPRPCKYPRP	-1.14169338
45813	1089	RRIRIRPPRLPRPRPRPYKSPRP	-1.141388433
44339	1090	RRIRIRPPRLPRPRPRPEYMPRP	-1.141341101
121359	1091	RRIRPRPPRLPRPRPRPMIVPRP	-1.141269529
50278	1092	RRIRYRPPRLPRPRPRPLHHPRP	-1.141265564
53737	1093	RRIRYRPPRLPRPRPRPCKDPRP	-1.141070497
20504	1094	RRIRVRPPRLPRPRPRPLNMPRP	-1.140981881
49624	1095	RRIRYRPPRLPRPRPRPTNNPRP	-1.140833965
105234	1096	RRIRTRPPRLPRPRPRPNYHPRP	-1.140384
54718	1097	RRIRYRPPRLPRPRPRPCTPPRP	-1.140269283
21779	1098	RRIRVRPPRLPRPRPRPCPYPRP	-1.139980743
78752	1099	RRIRHRPPRLPRPRPRPYTTPRP	-1.139751547
58243	1100	RRIRCRPPRLPRPRPRPLYRPRP	-1.139720417
59927	1101	RRIRCRPPRLPRPRPRPYYQPRP	-1.139307849
34115	1102	RRIRSRPPRLPRPRPRPYFVPRP	-1.139191536
135579	1103	RRIRERPPRLPRPRPRPHMMPRP	-1.139058891
112328	1104	RRIRQRPPRLPRPRPRPDNNPRP	-1.138703459
152259	1105	RRIRWRPPRLPRPRPRPEHYPRP	-1.138250882
52554	1106	RRIRYRPPRLPRPRPRPPIMPRP	-1.138014095
113205	1107	RRIRQRPPRLPRPRPRPNSSPRP	-1.137914163
41223	1108	RRIRIRPPRLPRPRPRPNIRPRP	-1.137876383
74118	1109	RRIRHRPPRLPRPRPRPYFIPRP	-1.137590876
88516	1110	RRIRLRPPRLPRPRPRPVYLPRP	-1.137348593
23441	1111	RRIRVRPPRLPRPRPRPGMKPRP	-1.137210794
77902	1112	RRIRHRPPRLPRPRPRPLTHPRP	-1.137176661
55780	1113	RRIRYRPPRLPRPRPRPYWLPRP	-1.136957209
114541	1114	RRIRQRPPRLPRPRPRPQCFPRP	-1.13669732
107923	1115	RRIRTRPPRLPRPRPRPYIEPRP	-1.136598119
43657	1116	RRIRIRPPRLPRPRPRPIHQPRP	-1.136552397
73479	1117	RRIRHRPPRLPRPRPRPINVPRP	-1.136467599
57846	1118	RRIRCRPPRLPRPRPRPWHHPRP	-1.13643221
50559	1119	RRIRYRPPRLPRPRPRPQHVPRP	-1.136290536
79375	1120	RRIRHRPPRLPRPRPRPYMYPRP	-1.135930065
49396	1121	RRIRYRPPRLPRPRPRPMFNPRP	-1.135397475
109815	1122	RRIRTRPPRLPRPRPRPYKYPRP	-1.135366143
71239	1123	RRIRFRPPRLPRPRPRPVMVPRP	-1.1351766
48685	1124	RRIRYRPPRLPRPRPRPAHDPRP	-1.13512394
128228	1125	RRIRERPPRLPRPRPRPEYLPRP	-1.134935279
49039	1126	RRIRYRPPRLPRPRPRPKVYPRP	-1.134880169
51487	1127	RRIRYRPPRLPRPRPRPNIKPRP	-1.134522224
5818	1128	RRIRDRPPRLPRPRPRPYKHPRP	-1.134025048
50560	1129	RRIRYRPPRLPRPRPRPQHNPRP	-1.132852413
82152	1130	RRIRRRPPRLPRPRPRPYLNPRP	-1.13262172
43565	1131	RRIRIRPPRLPRPRPRPMYKPRP	-1.13252826
27350	1132	RRIRNRPPRLPRPRPRPSYTPRP	-1.132467959
29810	1133	RRIRNRPPRLPRPRPRPYKGPRP	-1.132249339
55022	1134	RRIRYRPPRLPRPRPRPITMPRP	-1.131463413
40905	1135	RRIRIRPPRLPRPRPRPSNSPRP	-1.131130584
90116	1136	RRIRLRPPRLPRPRPRPYFNPRP	-1.130985956
49803	1137	RRIRYRPPRLPRPRPRPWYVPRP	-1.130984453
116046	1138	RRIRQRPPRLPRPRPRPFVTPRP	-1.130937932
47033	1139	RRIRIRPPRLPRPRPRPWKMPRP	-1.13093436
90140	1140	RRIRLRPPRLPRPRPRPYRNPRP	-1.130601691
99910	1141	RRIRKRPPRLPRPRPRPYNPPRP	-1.13028967
58115	1142	RRIRCRPPRLPRPRPRPYFVPRP	-1.130071393
4232	1143	RRIRDRPPRLPRPRPRPHHTPRP	-1.129584688
59916	1144	RRIRCRPPRLPRPRPRPYSPPRP	-1.129411062
28555	1145	RRIRNRPPRLPRPRPRPPYMPRP	-1.129236383
51363	1146	RRIRYRPPRLPRPRPRPSFQPRP	-1.129109261
111380	1147	RRIRTRPPRLPRPRPRPYMLPRP	-1.129075716
44417	1148	RRIRIRPPRLPRPRPRPNDMPRP	-1.129013683
40970	1149	RRIRIRPPRLPRPRPRPSFHPRP	-1.128788737
53916	1150	RRIRYRPPRLPRPRPRPLQLPRP	-1.128405574
125815	1151	RRIRPRPPRLPRPRPRPYKYPRP	-1.128285178
95070	1152	RRIRLRPPRLPRPRPRPHTMPRP	-1.128136213
133524	1153	RRIRERPPRLPRPRPRPIKNPRP	-1.128098787
79094	1154	RRIRHRPPRLPRPRPRPDTWPRP	-1.127836257
41906	1155	RRIRIRPPRLPRPRPRPCVHPRP	-1.127654793
40789	1156	RRIRIRPPRLPRPRPRPRIFPRP	-1.127251964
133396	1157	RRIRERPPRLPRPRPRPNTCPRP	-1.126787045
35565	1158	RRIRSRPPRLPRPRPRPMYKPRP	-1.126605216
99346	1159	RRIRKRPPRLPRPRPRPSIPPRP	-1.126117919
3335	1160	RRIRDRPPRLPRPRPRPSNEPRP	-1.125934286
90152	1161	RRIRLRPPRLPRPRPRPYLNPRP	-1.125926929
42276	1162	RRIRIRPPRLPRPRPRPLHCPRP	-1.125853951
63058	1163	RRIRCRPPRLPRPRPRPFTMPRP	-1.125641014
131932	1164	RRIRERPPRLPRPRPRPYCTPRP	-1.125387068
106091	1165	RRIRTRPPRLPRPRPRPYYVPRP	-1.125099901
67066	1166	RRIRFRPPRLPRPRPRPDYAPRP	-1.12505397
124483	1167	RRIRPRPPRLPRPRPRPCYMPRP	-1.124800233
130668	1168	RRIRERPPRLPRPRPRPHYNPRP	-1.124657946
50734	1169	RRIRYRPPRLPRPRPRPHLHPRP	-1.124636313
94774	1170	RRIRLRPPRLPRPRPRPYEAPRP	-1.124597678
68060	1171	RRIRFRPPRLPRPRPRPFSPPRP	-1.124406418
88786	1172	RRIRLRPPRLPRPRPRPRIIPRP	-1.123704086
115362	1173	RRIRQRPPRLPRPRPRPSFTPRP	-1.123553072
28233	1174	RRIRNRPPRLPRPRPRPHHQPRP	-1.12310417
51901	1175	RRIRYRPPRLPRPRPRPYVKPRP	-1.12305106
29830	1176	RRIRNRPPRLPRPRPRPYTHPRP	-1.122750758
128090	1177	RRIRERPPRLPRPRPRPGCIPRP	-1.122663795
116509	1178	RRIRQRPPRLPRPRPRPLFMPRP	-1.122354432
132143	1179	RRIRERPPRLPRPRPRPQYQPRP	-1.122352923
45239	1180	RRIRIRPPRLPRPRPRPSKYPRP	-1.122300837
66118	1181	RRIRFRPPRLPRPRPRPYFIPRP	-1.121464818
107905	1182	RRIRTRPPRLPRPRPRPYVEPRP	-1.121435256
41228	1183	RRIRIRPPRLPRPRPRPNYNPRP	-1.121350234
5837	1184	RRIRDRPPRLPRPRPRPYQSPRP	-1.120669716
43380	1185	RRIRIRPPRLPRPRPRPSLTPRP	-1.120568374
74521	1186	RRIRHRPPRLPRPRPRPQYDPRP	-1.120537015
130809	1187	RRIRERPPRLPRPRPRPPYDPRP	-1.120522251
44966	1188	RRIRIRPPRLPRPRPRPDTHPRP	-1.120333148
130514	1189	RRIRERPPRLPRPRPRPQIIPRP	-1.120326243
95332	1190	RRIRLRPPRLPRPRPRPIMLPRP	-1.120238162
128919	1191	RRIRERPPRLPRPRPRPSSYPRP	-1.120123488
40227	1192	RRIRIRPPRLPRPRPRPEYRPRP	-1.120110164
131839	1193	RRIRERPPRLPRPRPRPCNEPRP	-1.1200658
63579	1194	RRIRCRPPRLPRPRPRPHMMPRP	-1.119391091
65228	1195	RRIRFRPPRLPRPRPRPNYNPRP	-1.119380684
154464	1196	RRIRWRPPRLPRPRPRPQGNPRP	-1.119282435
44207	1197	RRIRIRPPRLPRPRPRPHIKPRP	-1.119087848
34706	1198	RRIRSRPPRLPRPRPRPHHIPRP	-1.118925262
57828	1199	RRIRCRPPRLPRPRPRPWFNPRP	-1.118797493
128907	1200	RRIRERPPRLPRPRPRPSNYPRP	-1.11829033
72504	1201	RRIRHRPPRLPRPRPRPVILPRP	-1.117953522
49808	1202	RRIRYRPPRLPRPRPRPWYCPRP	-1.117943819
50107	1203	RRIRYRPPRLPRPRPRPYCYPRP	-1.117860879
49483	1204	RRIRYRPPRLPRPRPRPINYPRP	-1.117691071
40802	1205	RRIRIRPPRLPRPRPRPRYHPRP	-1.117638116
115130	1206	RRIRQRPPRLPRPRPRPVIPPRP	-1.117618616
42554	1207	RRIRIRPPRLPRPRPRPQFHPRP	-1.116993886
58128	1208	RRIRCRPPRLPRPRPRPYHNPRP	-1.116347198
111679	1209	RRIRTRPPRLPRPRPRPSWYPRP	-1.116280089
52068	1210	RRIRYRPPRLPRPRPRPFIAPRP	-1.115835549
55682	1211	RRIRYRPPRLPRPRPRPSWHPRP	-1.115719965
130374	1212	RRIRERPPRLPRPRPRPFIHPRP	-1.115601472
128484	1213	RRIRERPPRLPRPRPRPVSNPRP	-1.115583593
18052	1214	RRIRVRPPRLPRPRPRPYVLPRP	-1.11522002
42524	1215	RRIRIRPPRLPRPRPRPQYNPRP	-1.115166625
45946	1216	RRIRIRPPRLPRPRPRPLAIPRP	-1.11479064
37821	1217	RRIRSRPPRLPRPRPRPYTDPRP	-1.114396538
43619	1218	RRIRIRPPRLPRPRPRPINKPRP	-1.114305816
41824	1219	RRIRIRPPRLPRPRPRPWCLPRP	-1.114060974
37839	1220	RRIRSRPPRLPRPRPRPYQYPRP	-1.11386728
67924	1221	RRIRFRPPRLPRPRPRPYIAPRP	-1.113645085
50406	1222	RRIRYRPPRLPRPRPRPFFIPRP	-1.113622444
67918	1223	RRIRFRPPRLPRPRPRPYSAPRP	-1.112907079
91579	1224	RRIRLRPPRLPRPRPRPMFQPRP	-1.112760437
74668	1225	RRIRHRPPRLPRPRPRPHYNPRP	-1.112613411
2705	1226	RRIRDRPPRLPRPRPRPHHSPRP	-1.112217341
50236	1227	RRIRYRPPRLPRPRPRPLYNPRP	-1.111982509
147944	1228	RRIRMRPPRLPRPRPRPYHTPRP	-1.111917102
41158	1229	RRIRIRPPRLPRPRPRPNDIPRP	-1.111483598
73193	1230	RRIRHRPPRLPRPRPRPNNSPRP	-1.111205216
90118	1231	RRIRLRPPRLPRPRPRPYFIPRP	-1.110924339
107938	1232	RRIRTRPPRLPRPRPRPYFTPRP	-1.110897091
30767	1233	RRIRNRPPRLPRPRPRPYPEPRP	-1.110849005
154082	1234	RRIRWRPPRLPRPRPRPYIIPRP	-1.110764847
42379	1235	RRIRIRPPRLPRPRPRPFYVPRP	-1.110359049
131980	1236	RRIRERPPRLPRPRPRPLNTPRP	-1.110262503
58424	1237	RRIRCRPPRLPRPRPRPFHLPRP	-1.110186754
98146	1238	RRIRKRPPRLPRPRPRPYRHPRP	-1.110122209
74491	1239	RRIRHRPPRLPRPRPRPQNYPRP	-1.109952265
72946	1240	RRIRHRPPRLPRPRPRPSYHPRP	-1.109452249
50167	1241	RRIRYRPPRLPRPRPRPLDYPRP	-1.108730795
55878	1242	RRIRYRPPRLPRPRPRPSWTPRP	-1.108647557
50242	1243	RRIRYRPPRLPRPRPRPLYHPRP	-1.108276333
58086	1244	RRIRCRPPRLPRPRPRPYIHPRP	-1.108205434
40972	1245	RRIRIRPPRLPRPRPRPSFLPRP	-1.108063416
17554	1246	RRIRVRPPRLPRPRPRPIHIPRP	-1.107661723
74608	1247	RRIRHRPPRLPRPRPRPHGNPRP	-1.107500089
66160	1248	RRIRFRPPRLPRPRPRPYLLPRP	-1.10730545
36546	1249	RRIRSRPPRLPRPRPRPHHMPRP	-1.107211942
24078	1250	RRIRNRPPRLPRPRPRPGYIPRP	-1.10715179
2095	1251	RRIRDRPPRLPRPRPRPYYYPRP	-1.106850627
50931	1252	RRIRYRPPRLPRPRPRPGFQPRP	-1.106734737
39374	1253	RRIRSRPPRLPRPRPRPYMIPRP	-1.106475359
131907	1254	RRIRERPPRLPRPRPRPYNKPRP	-1.106252545
62762	1255	RRIRCRPPRLPRPRPRPYQAPRP	-1.106232626
122092	1256	RRIRPRPPRLPRPRPRPYYNPRP	-1.106174565
131712	1257	RRIRERPPRLPRPRPRPTYPPRP	-1.106169362
113086	1258	RRIRQRPPRLPRPRPRPKYIPRP	-1.106002697
49212	1259	RRIRYRPPRLPRPRPRPNSLPRP	-1.105877139
128507	1260	RRIRERPPRLPRPRPRPVYVPRP	-1.105683394
55930	1261	RRIRYRPPRLPRPRPRPYWAPRP	-1.105628703
71377	1262	RRIRFRPPRLPRPRPRPYMFPRP	-1.105428127
47552	1263	RRIRIRPPRLPRPRPRPHMPPRP	-1.105098773
50220	1264	RRIRYRPPRLPRPRPRPLSLPRP	-1.104766259
134043	1265	RRIRERPPRLPRPRPRPQTYPRP	-1.104360541
63769	1266	RRIRCRPPRLPRPRPRPYWDPRP	-1.104003896
61836	1267	RRIRCRPPRLPRPRPRPYQNPRP	-1.103566324
90237	1268	RRIRLRPPRLPRPRPRPLYSPRP	-1.103549372
45877	1269	RRIRIRPPRLPRPRPRPYAFPRP	-1.102754961
45836	1270	RRIRIRPPRLPRPRPRPYQNPRP	-1.102739006
36399	1271	RRIRSRPPRLPRPRPRPSYMPRP	-1.102688754
50202	1272	RRIRYRPPRLPRPRPRPLNIPRP	-1.102656682
89300	1273	RRIRLRPPRLPRPRPRPMDNPRP	-1.102330931
59930	1274	RRIRCRPPRLPRPRPRPYYAPRP	-1.102232198
49198	1275	RRIRYRPPRLPRPRPRPNNHPRP	-1.10203883
91345	1276	RRIRLRPPRLPRPRPRPSIQPRP	-1.101909623
53833	1277	RRIRYRPPRLPRPRPRPYQDPRP	-1.101470207
72329	1278	RRIRHRPPRLPRPRPRPDNSPRP	-1.101459649
124482	1279	RRIRPRPPRLPRPRPRPCIMPRP	-1.101306272
72955	1280	RRIRHRPPRLPRPRPRPSCYPRP	-1.100891293
67908	1281	RRIRFRPPRLPRPRPRPYNTPRP	-1.100782572
41961	1282	RRIRIRPPRLPRPRPRPCCSPRP	-1.100700007
55010	1283	RRIRYRPPRLPRPRPRPNTMPRP	-1.100036279
54897	1284	RRIRYRPPRLPRPRPRPHTQPRP	-1.099972161
41276	1285	RRIRIRPPRLPRPRPRPNRNPRP	-1.099910701
26072	1286	RRIRNRPPRLPRPRPRPYSCPRP	-1.099505905
89518	1287	RRIRLRPPRLPRPRPRPIYIPRP	-1.099459943
124363	1288	RRIRPRPPRLPRPRPRPVYMPRP	-1.099103223
155916	1289	RRIRWRPPRLPRPRPRPYSPPRP	-1.099093851
40620	1290	RRIRIRPPRLPRPRPRPANCPRP	-1.099009122
58368	1291	RRIRCRPPRLPRPRPRPFINPRP	-1.098896562
116208	1292	RRIRQRPPRLPRPRPRPHITPRP	-1.098860594
129228	1293	RRIRERPPRLPRPRPRPNYNPRP	-1.09809251
52396	1294	RRIRYRPPRLPRPRPRPSNMPRP	-1.098040828
57944	1295	RRIRCRPPRLPRPRPRPCILPRP	-1.098005149
59955	1296	RRIRCRPPRLPRPRPRPYLKPRP	-1.09791434
45541	1297	RRIRIRPPRLPRPRPRPITFPRP	-1.097592731
35908	1298	RRIRSRPPRLPRPRPRPYNTPRP	-1.097547825
63549	1299	RRIRCRPPRLPRPRPRPHMKPRP	-1.097189743
134110	1300	RRIRERPPRLPRPRPRPHTGPRP	-1.097034629
59775	1301	RRIRCRPPRLPRPRPRPWIKPRP	-1.097019371
44103	1302	RRIRIRPPRLPRPRPRPFLEPRP	-1.096871142
49108	1303	RRIRYRPPRLPRPRPRPKFNPRP	-1.096679725
51480	1304	RRIRYRPPRLPRPRPRPNNAPRP	-1.09662117
114524	1305	RRIRQRPPRLPRPRPRPQYNPRP	-1.096372329
42308	1306	RRIRIRPPRLPRPRPRPFDNPRP	-1.096057339
3934	1307	RRIRDRPPRLPRPRPRPYCPPRP	-1.096011949
43933	1308	RRIRIRPPRLPRPRPRPYCQPRP	-1.095806078
89087	1309	RRIRLRPPRLPRPRPRPKYYPRP	-1.095467405
76520	1310	RRIRHRPPRLPRPRPRPFCMPRP	-1.094783391
67938	1311	RRIRFRPPRLPRPRPRPYFTPRP	-1.09462658
34127	1312	RRIRSRPPRLPRPRPRPYHVPRP	-1.094420103
68494	1313	RRIRFRPPRLPRPRPRPYIMPRP	-1.094156302
50554	1314	RRIRYRPPRLPRPRPRPQFHPRP	-1.094098837
40642	1315	RRIRIRPPRLPRPRPRPAIIPRP	-1.093990059
71528	1316	RRIRFRPPRLPRPRPRPYMPPRP	-1.093598124
54015	1317	RRIRYRPPRLPRPRPRPFAVPRP	-1.093071792
49971	1318	RRIRYRPPRLPRPRPRPCFVPRP	-1.0930486
60444	1319	RRIRCRPPRLPRPRPRPINMPRP	-1.092941843
43476	1320	RRIRIRPPRLPRPRPRPNNTPRP	-1.092920013
73192	1321	RRIRHRPPRLPRPRPRPNNNPRP	-1.092865695
53392	1322	RRIRYRPPRLPRPRPRPNTNPRP	-1.092697956
60738	1323	RRIRCRPPRLPRPRPRPYHWPRP	-1.092689635
155928	1324	RRIRWRPPRLPRPRPRPYYPPRP	-1.092266606
45830	1325	RRIRIRPPRLPRPRPRPYTHPRP	-1.092204884
45041	1326	RRIRIRPPRLPRPRPRPVQDPRP	-1.091988934
67134	1327	RRIRFRPPRLPRPRPRPVYTPRP	-1.091841121
45391	1328	RRIRIRPPRLPRPRPRPNTVPRP	-1.09165183
50120	1329	RRIRYRPPRLPRPRPRPYFCPRP	-1.091610955
29539	1330	RRIRNRPPRLPRPRPRPITYPRP	-1.091505356
51490	1331	RRIRYRPPRLPRPRPRPNIPPRP	-1.091395521
50710	1332	RRIRYRPPRLPRPRPRPHHHPRP	-1.091250944
48333	1333	RRIRYRPPRLPRPRPRPDNFPRP	-1.090790656
88047	1334	RRIRLRPPRLPRPRPRPGNRPRP	-1.090750912
154074	1335	RRIRWRPPRLPRPRPRPYSHPRP	-1.090680462
57470	1336	RRIRCRPPRLPRPRPRPIVIPRP	-1.090657422
36518	1337	RRIRSRPPRLPRPRPRPFIMPRP	-1.090036778
127371	1338	RRIRPRPPRLPRPRPRPYMVPRP	-1.090010179
129276	1339	RRIRERPPRLPRPRPRPNRNPRP	-1.089819322
33511	1340	RRIRSRPPRLPRPRPRPIIRPRP	-1.089697083
41108	1341	RRIRIRPPRLPRPRPRPKFNPRP	-1.089447383
154063	1342	RRIRWRPPRLPRPRPRPYNRPRP	-1.089376025
73210	1343	RRIRHRPPRLPRPRPRPNSHPRP	-1.088670405
52492	1344	RRIRYRPPRLPRPRPRPYNMPRP	-1.088602733
88424	1345	RRIRLRPPRLPRPRPRPDLNPRP	-1.088388679
46611	1346	RRIRIRPPRLPRPRPRPITEPRP	-1.08834193
129515	1347	RRIRERPPRLPRPRPRPIYVPRP	-1.08819183
50188	1348	RRIRYRPPRLPRPRPRPLVNPRP	-1.08812156
44351	1349	RRIRIRPPRLPRPRPRPDYMPRP	-1.088091133
74356	1350	RRIRHRPPRLPRPRPRPFSNPRP	-1.08808544
72967	1351	RRIRHRPPRLPRPRPRPSFYPRP	-1.088032576
48931	1352	RRIRYRPPRLPRPRPRPSIYPRP	-1.08798792
55428	1353	RRIRYRPPRLPRPRPRPHMLPRP	-1.087960843
107134	1354	RRIRTRPPRLPRPRPRPVYTPRP	-1.087269271
65374	1355	RRIRFRPPRLPRPRPRPMYIPRP	-1.087240756
146113	1356	RRIRMRPPRLPRPRPRPYFDPRP	-1.086991382
35839	1357	RRIRSRPPRLPRPRPRPCNEPRP	-1.086865014
51705	1358	RRIRYRPPRLPRPRPRPTIQPRP	-1.086811528
55700	1359	RRIRYRPPRLPRPRPRPNWNPRP	-1.086501146
135257	1360	RRIRERPPRLPRPRPRPAMFPRP	-1.086365635
91914	1361	RRIRLRPPRLPRPRPRPYSTPRP	-1.086275634
28497	1362	RRIRNRPPRLPRPRPRPYFMPRP	-1.086199538
63166	1363	RRIRCRPPRLPRPRPRPYTWPRP	-1.086059595
43709	1364	RRIRIRPPRLPRPRPRPTYKPRP	-1.086058059
60496	1365	RRIRCRPPRLPRPRPRPYCMPRP	-1.08511649
116473	1366	RRIRQRPPRLPRPRPRPWFMPRP	-1.085023794
26736	1367	RRIRNRPPRLPRPRPRPHLLPRP	-1.084910853
54103	1368	RRIRYRPPRLPRPRPRPHKYPRP	-1.084788825
155946	1369	RRIRWRPPRLPRPRPRPYHPPRP	-1.084777893
48948	1370	RRIRYRPPRLPRPRPRPSYLPRP	-1.084636827
89947	1371	RRIRLRPPRLPRPRPRPCYVPRP	-1.083564164
66146	1372	RRIRFRPPRLPRPRPRPYRHPRP	-1.083330434
49923	1373	RRIRYRPPRLPRPRPRPCSVPRP	-1.083195811
43333	1374	RRIRIRPPRLPRPRPRPSNQPRP	-1.08288801
67622	1375	RRIRFRPPRLPRPRPRPINPPRP	-1.082643795
135359	1376	RRIRERPPRLPRPRPRPCMVPRP	-1.082544128
28009	1377	RRIRNRPPRLPRPRPRPLFKPRP	-1.082538792
121268	1378	RRIRPRPPRLPRPRPRPNHCPRP	-1.082353148
42244	1379	RRIRIRPPRLPRPRPRPLYLPRP	-1.081989219
125779	1380	RRIRPRPPRLPRPRPRPCPYPRP	-1.081926238
47418	1381	RRIRIRPPRLPRPRPRPHMGPRP	-1.081768106
78015	1382	RRIRHRPPRLPRPRPRPFAVPRP	-1.081670792
80870	1383	RRIRRRPPRLPRPRPRPSDIPRP	-1.081208649
70757	1384	RRIRFRPPRLPRPRPRPYQKPRP	-1.080868371
51668	1385	RRIRYRPPRLPRPRPRPILTPRP	-1.08082124
73074	1386	RRIRHRPPRLPRPRPRPKIIPRP	-1.080787388
50229	1387	RRIRYRPPRLPRPRPRPLIFPRP	-1.080696378
145662	1388	RRIRMRPPRLPRPRPRPTYIPRP	-1.08043825
45760	1389	RRIRIRPPRLPRPRPRPCTLPRP	-1.08019748
55272	1390	RRIRYRPPRLPRPRPRPRMLPRP	-1.080152586
125880	1391	RRIRPRPPRLPRPRPRPYALPRP	-1.080150273
23326	1392	RRIRVRPPRLPRPRPRPIMIPRP	-1.0801307
58097	1393	RRIRCRPPRLPRPRPRPYYFPRP	-1.079981868
22139	1394	RRIRVRPPRLPRPRPRPHPYPRP	-1.079977214
18146	1395	RRIRVRPPRLPRPRPRPYRHPRP	-1.079755399
19776	1396	RRIRVRPPRLPRPRPRPWITPRP	-1.079744123
146088	1397	RRIRMRPPRLPRPRPRPYILPRP	-1.07935124
75542	1398	RRIRHRPPRLPRPRPRPMVTPRP	-1.07934308
42080	1399	RRIRIRPPRLPRPRPRPYINPRP	-1.078881378
46103	1400	RRIRIRPPRLPRPRPRPHKYPRP	-1.07886065
42095	1401	RRIRIRPPRLPRPRPRPYYYPRP	-1.078675147
135327	1402	RRIRERPPRLPRPRPRPIMYPRP	-1.078637913
54046	1403	RRIRYRPPRLPRPRPRPQTHPRP	-1.078572952
38769	1404	RRIRSRPPRLPRPRPRPYEKPRP	-1.078160923
55738	1405	RRIRYRPPRLPRPRPRPTWIPRP	-1.077987612
45557	1406	RRIRIRPPRLPRPRPRPIPDPRP	-1.077948052
41657	1407	RRIRIRPPRLPRPRPRPTYDPRP	-1.077861205
42515	1408	RRIRIRPPRLPRPRPRPQIYPRP	-1.077682361
47022	1409	RRIRIRPPRLPRPRPRPITMPRP	-1.077431612
90122	1410	RRIRLRPPRLPRPRPRPYFHPRP	-1.076759628
76178	1411	RRIRHRPPRLPRPRPRPHDTPRP	-1.076608661
107352	1412	RRIRTRPPRLPRPRPRPSYPPRP	-1.076104493
42280	1413	RRIRIRPPRLPRPRPRPLHLPRP	-1.076037871
53973	1414	RRIRYRPPRLPRPRPRPFTFPRP	-1.075334064
57947	1415	RRIRCRPPRLPRPRPRPCYVPRP	-1.075248714
48484	1416	RRIRYRPPRLPRPRPRPVSNPRP	-1.07493688
132219	1417	RRIRERPPRLPRPRPRPHCKPRP	-1.074912219
154069	1418	RRIRWRPPRLPRPRPRPYSSPRP	-1.074885852
58671	1419	RRIRCRPPRLPRPRPRPHYYPRP	-1.074418122
64943	1420	RRIRFRPPRLPRPRPRPSYYPRP	-1.074109166
38754	1421	RRIRSRPPRLPRPRPRPYTPPRP	-1.074083679
47930	1422	RRIRIRPPRLPRPRPRPYWAPRP	-1.073777635
105452	1423	RRIRTRPPRLPRPRPRPIDLPRP	-1.073744211
42251	1424	RRIRIRPPRLPRPRPRPLCYPRP	-1.073442748
67494	1425	RRIRFRPPRLPRPRPRPNYTPRP	-1.07339909
48997	1426	RRIRYRPPRLPRPRPRPSLDPRP	-1.073206549
55284	1427	RRIRYRPPRLPRPRPRPSMLPRP	-1.072932964
5275	1428	RRIRDRPPRLPRPRPRPSPYPRP	-1.07282036
61832	1429	RRIRCRPPRLPRPRPRPYTLPRP	-1.07273316
95423	1430	RRIRLRPPRLPRPRPRPHMYPRP	-1.072503348
155921	1431	RRIRWRPPRLPRPRPRPYIQPRP	-1.072281615
130680	1432	RRIRERPPRLPRPRPRPHCNPRP	-1.07205048
32944	1433	RRIRSRPPRLPRPRPRPSYCPRP	-1.071913024
25228	1434	RRIRNRPPRLPRPRPRPNYNPRP	-1.071788759
122136	1435	RRIRPRPPRLPRPRPRPYHLPRP	-1.071322612
71774	1436	RRIRFRPPRLPRPRPRPYWIPRP	-1.071158552
26088	1437	RRIRNRPPRLPRPRPRPYILPRP	-1.070781801
53319	1438	RRIRYRPPRLPRPRPRPKTVPRP	-1.070712396
12516	1439	RRIRGRPPRLPRPRPRPFNMPRP	-1.07069526
47393	1440	RRIRIRPPRLPRPRPRPFMDPRP	-1.070676298
70756	1441	RRIRFRPPRLPRPRPRPYTAPRP	-1.070656802
79784	1442	RRIRHRPPRLPRPRPRPLWNPRP	-1.070587886
109359	1443	RRIRTRPPRLPRPRPRPKEYPRP	-1.070297092
52124	1444	RRIRYRPPRLPRPRPRPQNTPRP	-1.070292795
117395	1445	RRIRQRPPRLPRPRPRPNTYPRP	-1.070238714
119417	1446	RRIRQRPPRLPRPRPRPHMDPRP	-1.070234748
47358	1447	RRIRIRPPRLPRPRPRPCMGPRP	-1.069872605
104334	1448	RRIRTRPPRLPRPRPRPDNHPRP	-1.069747386
94069	1449	RRIRLRPPRLPRPRPRPQPFPRP	-1.069576161
129956	1450	RRIRERPPRLPRPRPRPCYLPRP	-1.069355066
41231	1451	RRIRIRPPRLPRPRPRPNYYPRP	-1.069236333
52736	1452	RRIRYRPPRLPRPRPRPYCWPRP	-1.068851961
127530	1453	RRIRPRPPRLPRPRPRPYMAPRP	-1.068725977
131920	1454	RRIRERPPRLPRPRPRPYITPRP	-1.068620926
52062	1455	RRIRYRPPRLPRPRPRPFSAPRP	-1.068599065
52515	1456	RRIRYRPPRLPRPRPRPFVMPRP	-1.067871307
75078	1457	RRIRHRPPRLPRPRPRPDFAPRP	-1.067821865
58226	1458	RRIRCRPPRLPRPRPRPLIIPRP	-1.067760543
97966	1459	RRIRKRPPRLPRPRPRPCCHPRP	-1.067746493
131559	1460	RRIRERPPRLPRPRPRPMIKPRP	-1.067706071
28136	1461	RRIRNRPPRLPRPRPRPQITPRP	-1.067196804
75910	1462	RRIRHRPPRLPRPRPRPYNPPRP	-1.067093705
36059	1463	RRIRSRPPRLPRPRPRPFSQPRP	-1.066653606
34418	1464	RRIRSRPPRLPRPRPRPFHIPRP	-1.066261154
110778	1465	RRIRTRPPRLPRPRPRPYAPPRP	-1.066228625
19620	1466	RRIRVRPPRLPRPRPRPINTPRP	-1.066055789
49397	1467	RRIRYRPPRLPRPRPRPMFSPRP	-1.065903867
153555	1468	RRIRWRPPRLPRPRPRPIHYPRP	-1.065657257
63975	1469	RRIRCRPPRLPRPRPRPYWMPRP	-1.065229713
55551	1470	RRIRYRPPRLPRPRPRPHMQPRP	-1.06511254
41447	1471	RRIRIRPPRLPRPRPRPIDYPRP	-1.065013469
75785	1472	RRIRHRPPRLPRPRPRPWYEPRP	-1.064994057
137944	1473	RRIRARPPRLPRPRPRPCILPRP	-1.064993607
52233	1474	RRIRYRPPRLPRPRPRPHHQPRP	-1.064858786
156732	1475	RRIRWRPPRLPRPRPRPYNWPRP	-1.064788876
43116	1476	RRIRIRPPRLPRPRPRPVNTPRP	-1.064734048
67894	1477	RRIRFRPPRLPRPRPRPYDAPRP	-1.064401126
43929	1478	RRIRIRPPRLPRPRPRPYYEPRP	-1.064099607
51332	1479	RRIRYRPPRLPRPRPRPSNTPRP	-1.063994372
34118	1480	RRIRSRPPRLPRPRPRPYFIPRP	-1.063823377
106130	1481	RRIRTRPPRLPRPRPRPYHIPRP	-1.062880875
107991	1482	RRIRTRPPRLPRPRPRPLIKPRP	-1.062702299
121371	1483	RRIRPRPPRLPRPRPRPMYVPRP	-1.062605464
71531	1484	RRIRFRPPRLPRPRPRPLMKPRP	-1.062230068
51667	1485	RRIRYRPPRLPRPRPRPILKPRP	-1.062154938
68510	1486	RRIRFRPPRLPRPRPRPLHMPRP	-1.061895468
45767	1487	RRIRIRPPRLPRPRPRPCQYPRP	-1.061676191
66104	1488	RRIRFRPPRLPRPRPRPYCNPRP	-1.06157872
65272	1489	RRIRFRPPRLPRPRPRPNHLPRP	-1.061564282
42235	1490	RRIRIRPPRLPRPRPRPLYVPRP	-1.061489154
141824	1491	RRIRARPPRLPRPRPRPYTNPRP	-1.061326937
123915	1492	RRIRPRPPRLPRPRPRPYSQPRP	-1.061105193
154116	1493	RRIRWRPPRLPRPRPRPYFNPRP	-1.06104931
43898	1494	RRIRIRPPRLPRPRPRPYGPPRP	-1.061038374
91615	1495	RRIRLRPPRLPRPRPRPIVQPRP	-1.060873236
52495	1496	RRIRYRPPRLPRPRPRPYYMPRP	-1.06087302
54110	1497	RRIRYRPPRLPRPRPRPHTGPRP	-1.060852924
127975	1498	RRIRPRPPRLPRPRPRPYWMPRP	-1.060828474
63526	1499	RRIRCRPPRLPRPRPRPYMTPRP	-1.060805821
95372	1500	RRIRLRPPRLPRPRPRPYMNPRP	-1.060667773
42780	1501	RRIRIRPPRLPRPRPRPPNCPRP	-1.060511492
25507	1502	RRIRNRPPRLPRPRPRPIIYPRP	-1.06007435
68533	1503	RRIRFRPPRLPRPRPRPQFMPRP	-1.059515385
108495	1504	RRIRTRPPRLPRPRPRPYYMPRP	-1.059494151
28540	1505	RRIRNRPPRLPRPRPRPHNMPRP	-1.059017647
52386	1506	RRIRYRPPRLPRPRPRPRIMPRP	-1.05887397
43350	1507	RRIRIRPPRLPRPRPRPSYTPRP	-1.058846821
47359	1508	RRIRIRPPRLPRPRPRPCMVPRP	-1.058693202
47168	1509	RRIRIRPPRLPRPRPRPYPWPRP	-1.058499447
126756	1510	RRIRPRPPRLPRPRPRPYTAPRP	-1.05847256
63380	1511	RRIRCRPPRLPRPRPRPYMLPRP	-1.058183025
66712	1512	RRIRFRPPRLPRPRPRPHHLPRP	-1.058130537
90151	1513	RRIRLRPPRLPRPRPRPYLVPRP	-1.058108814
133244	1514	RRIRERPPRLPRPRPRPSKLPRP	-1.058072514
6751	1515	RRIRDRPPRLPRPRPRPYTKPRP	-1.057973795
48967	1516	RRIRYRPPRLPRPRPRPSFYPRP	-1.057829866
65002	1517	RRIRFRPPRLPRPRPRPSLIPRP	-1.056798385
132496	1518	RRIRERPPRLPRPRPRPYCMPRP	-1.056656283
51868	1519	RRIRYRPPRLPRPRPRPCFPPRP	-1.056558032
53274	1520	RRIRYRPPRLPRPRPRPSPIPRP	-1.056425994
51788	1521	RRIRYRPPRLPRPRPRPWCTPRP	-1.056265811
111530	1522	RRIRTRPPRLPRPRPRPYMAPRP	-1.056184581
53073	1523	RRIRYRPPRLPRPRPRPVEFPRP	-1.056165131
54100	1524	RRIRYRPPRLPRPRPRPHKNPRP	-1.055985839
71046	1525	RRIRFRPPRLPRPRPRPYTMPRP	-1.055946496
97839	1526	RRIRKRPPRLPRPRPRPWHVPRP	-1.055457995
40976	1527	RRIRIRPPRLPRPRPRPSHNPRP	-1.055252579
36396	1528	RRIRSRPPRLPRPRPRPSNMPRP	-1.054993758
133803	1529	RRIRERPPRLPRPRPRPCAYPRP	-1.054988461
43487	1530	RRIRIRPPRLPRPRPRPNIKPRP	-1.054891904
92141	1531	RRIRLRPPRLPRPRPRPQYKPRP	-1.054795299
29107	1532	RRIRNRPPRLPRPRPRPATYPRP	-1.054715998
28470	1533	RRIRNRPPRLPRPRPRPWIMPRP	-1.054551051
69403	1534	RRIRFRPPRLPRPRPRPNQVPRP	-1.054202995
53394	1535	RRIRYRPPRLPRPRPRPNTIPRP	-1.054049958
18452	1536	RRIRVRPPRLPRPRPRPQDNPRP	-1.053430901
54021	1537	RRIRYRPPRLPRPRPRPFAFPRP	-1.053277251
33776	1538	RRIRSRPPRLPRPRPRPWNLPRP	-1.053178563
65796	1539	RRIRFRPPRLPRPRPRPWICPRP	-1.052789799
51477	1540	RRIRYRPPRLPRPRPRPNNQPRP	-1.052685508
33935	1541	RRIRSRPPRLPRPRPRPCIVPRP	-1.052453268
26632	1542	RRIRNRPPRLPRPRPRPHNNPRP	-1.052099755
48535	1543	RRIRYRPPRLPRPRPRPVFYPRP	-1.052081929
58125	1544	RRIRCRPPRLPRPRPRPYHDPRP	-1.05158505
50050	1545	RRIRYRPPRLPRPRPRPYVHPRP	-1.051301634
105974	1546	RRIRTRPPRLPRPRPRPCFIPRP	-1.051044609
19889	1547	RRIRVRPPRLPRPRPRPYDKPRP	-1.050392706
76496	1548	RRIRHRPPRLPRPRPRPYCMPRP	-1.050157656
147921	1549	RRIRMRPPRLPRPRPRPYIQPRP	-1.049733384
61811	1550	RRIRCRPPRLPRPRPRPYKVPRP	-1.049700386
66524	1551	RRIRFRPPRLPRPRPRPQYNPRP	-1.049506376
22320	1552	RRIRVRPPRLPRPRPRPDTTPRP	-1.0493064
68515	1553	RRIRFRPPRLPRPRPRPFVMPRP	-1.049268102
95595	1554	RRIRLRPPRLPRPRPRPYMWPRP	-1.049081685
40041	1555	RRIRIRPPRLPRPRPRPGNSPRP	-1.049062854
129200	1556	RRIRERPPRLPRPRPRPNNLPRP	-1.048793997
89552	1557	RRIRLRPPRLPRPRPRPIHNPRP	-1.048729932
132528	1558	RRIRERPPRLPRPRPRPQNMPRP	-1.048499974
27936	1559	RRIRNRPPRLPRPRPRPYCAPRP	-1.04829566
77388	1560	RRIRHRPPRLPRPRPRPNKLPRP	-1.048255199
42992	1561	RRIRIRPPRLPRPRPRPEYPPRP	-1.048212262
66120	1562	RRIRFRPPRLPRPRPRPYFCPRP	-1.047997386
48075	1563	RRIRYRPPRLPRPRPRPGYVPRP	-1.047892776
53839	1564	RRIRYRPPRLPRPRPRPYQYPRP	-1.047846583
71166	1565	RRIRFRPPRLPRPRPRPYTWPRP	-1.047695194
140522	1566	RRIRARPPRLPRPRPRPFHMPRP	-1.047435416
35914	1567	RRIRSRPPRLPRPRPRPYSTPRP	-1.047328897
58380	1568	RRIRCRPPRLPRPRPRPFYNPRP	-1.047288415
79324	1569	RRIRHRPPRLPRPRPRPIMNPRP	-1.047244862
49588	1570	RRIRYRPPRLPRPRPRPTDNPRP	-1.046737978
75314	1571	RRIRHRPPRLPRPRPRPSDTPRP	-1.046640077
135049	1572	RRIRERPPRLPRPRPRPYEMPRP	-1.046497297
94468	1573	RRIRLRPPRLPRPRPRPSTAPRP	-1.046447072
129216	1574	RRIRERPPRLPRPRPRPNINPRP	-1.046133561
18155	1575	RRIRVRPPRLPRPRPRPYLYPRP	-1.045735136
55395	1576	RRIRYRPPRLPRPRPRPFMVPRP	-1.045536659
47426	1577	RRIRIRPPRLPRPRPRPHMHPRP	-1.045375102
90086	1578	RRIRLRPPRLPRPRPRPYIHPRP	-1.045368072
53740	1579	RRIRYRPPRLPRPRPRPCKNPRP	-1.045322404
60065	1580	RRIRCRPPRLPRPRPRPFIQPRP	-1.044980122
49234	1581	RRIRYRPPRLPRPRPRPNYHPRP	-1.044795564
56941	1582	RRIRCRPPRLPRPRPRPSYSPRP	-1.044777061
64940	1583	RRIRFRPPRLPRPRPRPSYNPRP	-1.044752128
32225	1584	RRIRSRPPRLPRPRPRPEYFPRP	-1.044345859
114056	1585	RRIRQRPPRLPRPRPRPYNNPRP	-1.044195038
52491	1586	RRIRYRPPRLPRPRPRPYVMPRP	-1.043952448
121944	1587	RRIRPRPPRLPRPRPRPCILPRP	-1.043938154
43865	1588	RRIRIRPPRLPRPRPRPCFKPRP	-1.043374332
77240	1589	RRIRHRPPRLPRPRPRPSKCPRP	-1.043372386
72652	1590	RRIRHRPPRLPRPRPRPAYNPRP	-1.042818371
130620	1591	RRIRERPPRLPRPRPRPHVNPRP	-1.042344225
108141	1592	RRIRTRPPRLPRPRPRPQYKPRP	-1.042205174
53593	1593	RRIRYRPPRLPRPRPRPTKDPRP	-1.042138612
55389	1594	RRIRYRPPRLPRPRPRPLMFPRP	-1.042051925
23525	1595	RRIRVRPPRLPRPRPRPYMKPRP	-1.041900838
55676	1596	RRIRYRPPRLPRPRPRPSWNPRP	-1.041870122
40942	1597	RRIRIRPPRLPRPRPRPSYIPRP	-1.041329543
89738	1598	RRIRLRPPRLPRPRPRPWDHPRP	-1.040908898
61818	1599	RRIRCRPPRLPRPRPRPYKHPRP	-1.040876294
106079	1600	RRIRTRPPRLPRPRPRPYIVPRP	-1.04071622
50217	1601	RRIRYRPPRLPRPRPRPLSFPRP	-1.040716053
66116	1602	RRIRFRPPRLPRPRPRPYFNPRP	-1.040672496
90356	1603	RRIRLRPPRLPRPRPRPFSNPRP	-1.040575347
50596	1604	RRIRYRPPRLPRPRPRPHDNPRP	-1.040248445
129099	1605	RRIRERPPRLPRPRPRPKCYPRP	-1.039737154
91333	1606	RRIRLRPPRLPRPRPRPSNQPRP	-1.039150283
24336	1607	RRIRNRPPRLPRPRPRPDNLPRP	-1.038781084
32643	1608	RRIRSRPPRLPRPRPRPAIYPRP	-1.038780093
39528	1609	RRIRSRPPRLPRPRPRPYMPPRP	-1.038740621
42015	1610	RRIRIRPPRLPRPRPRPCLRPRP	-1.038506379
133781	1611	RRIRERPPRLPRPRPRPCPFPRP	-1.038498988
60232	1612	RRIRCRPPRLPRPRPRPHHTPRP	-1.03848342
59079	1613	RRIRCRPPRLPRPRPRPDHKPRP	-1.038383215
49399	1614	RRIRYRPPRLPRPRPRPMFYPRP	-1.038358055
69854	1615	RRIRFRPPRLPRPRPRPYPHPRP	-1.038342958
24796	1616	RRIRNRPPRLPRPRPRPRYNPRP	-1.038271608
155351	1617	RRIRWRPPRLPRPRPRPSYQPRP	-1.038207078
97110	1618	RRIRKRPPRLPRPRPRPKFIPRP	-1.038167179
121098	1619	RRIRPRPPRLPRPRPRPKCIPRP	-1.038137942
104138	1620	RRIRTRPPRLPRPRPRPGLIPRP	-1.038024034
43111	1621	RRIRIRPPRLPRPRPRPVVQPRP	-1.038016867
66443	1622	RRIRFRPPRLPRPRPRPFLYPRP	-1.037870215
54113	1623	RRIRYRPPRLPRPRPRPHTSPRP	-1.037805233
33200	1624	RRIRSRPPRLPRPRPRPNNLPRP	-1.037687285
112939	1625	RRIRQRPPRLPRPRPRPSYVPRP	-1.037680446
49953	1626	RRIRYRPPRLPRPRPRPCYFPRP	-1.037592718
34668	1627	RRIRSRPPRLPRPRPRPHYNPRP	-1.037574522
50016	1628	RRIRYRPPRLPRPRPRPCLLPRP	-1.037359623
59369	1629	RRIRCRPPRLPRPRPRPSHQPRP	-1.037355979
130097	1630	RRIRERPPRLPRPRPRPYYFPRP	-1.037220358
49698	1631	RRIRYRPPRLPRPRPRPTHIPRP	-1.037014476
49160	1632	RRIRYRPPRLPRPRPRPNDCPRP	-1.036984827
151772	1633	RRIRMRPPRLPRPRPRPYWNPRP	-1.036841725
45820	1634	RRIRIRPPRLPRPRPRPYKLPRP	-1.036716883
45244	1635	RRIRIRPPRLPRPRPRPSKLPRP	-1.036665655
53235	1636	RRIRYRPPRLPRPRPRPSKVPRP	-1.03657075
79372	1637	RRIRHRPPRLPRPRPRPYMNPRP	-1.036302911
75512	1638	RRIRHRPPRLPRPRPRPNHTPRP	-1.036109469
65194	1639	RRIRFRPPRLPRPRPRPNNIPRP	-1.035486493
58116	1640	RRIRCRPPRLPRPRPRPYFNPRP	-1.035123265
71583	1641	RRIRFRPPRLPRPRPRPDMWPRP	-1.034345328
106046	1642	RRIRTRPPRLPRPRPRPYVIPRP	-1.034210102
57584	1643	RRIRCRPPRLPRPRPRPILLPRP	-1.033892706
43806	1644	RRIRIRPPRLPRPRPRPWRTPRP	-1.033778837
90056	1645	RRIRLRPPRLPRPRPRPYNNPRP	-1.033685857
90108	1646	RRIRLRPPRLPRPRPRPYCCPRP	-1.033605027
106116	1647	RRIRTRPPRLPRPRPRPYFNPRP	-1.033064331
5822	1648	RRIRDRPPRLPRPRPRPYTGPRP	-1.032715213
45278	1649	RRIRIRPPRLPRPRPRPSPHPRP	-1.032357503
49411	1650	RRIRYRPPRLPRPRPRPMHYPRP	-1.031742799
51488	1651	RRIRYRPPRLPRPRPRPNITPRP	-1.03162883
1230	1652	RRIRDRPPRLPRPRPRPNYIPRP	-1.031502899
75913	1653	RRIRHRPPRLPRPRPRPYSKPRP	-1.03144693
25509	1654	RRIRNRPPRLPRPRPRPIIFPRP	-1.031244839
113932	1655	RRIRQRPPRLPRPRPRPCSLPRP	-1.031191379
34440	1656	RRIRSRPPRLPRPRPRPFLNPRP	-1.030709932
73156	1657	RRIRHRPPRLPRPRPRPNDNPRP	-1.030704101
40928	1658	RRIRIRPPRLPRPRPRPSINPRP	-1.030618803
58096	1659	RRIRCRPPRLPRPRPRPYYCPRP	-1.030564396
46980	1660	RRIRIRPPRLPRPRPRPVTMPRP	-1.030545729
66059	1661	RRIRFRPPRLPRPRPRPYNYPRP	-1.030515288
46570	1662	RRIRIRPPRLPRPRPRPMKAPRP	-1.030263444
44125	1663	RRIRIRPPRLPRPRPRPQNQPRP	-1.030182
107907	1664	RRIRTRPPRLPRPRPRPYNKPRP	-1.02999725
131362	1665	RRIRERPPRLPRPRPRPSFTPRP	-1.029943766
58239	1666	RRIRCRPPRLPRPRPRPLYYPRP	-1.029923114
95772	1667	RRIRLRPPRLPRPRPRPYWNPRP	-1.029822224
25374	1668	RRIRNRPPRLPRPRPRPMYIPRP	-1.029594855
49951	1669	RRIRYRPPRLPRPRPRPCYYPRP	-1.029491992
48431	1670	RRIRYRPPRLPRPRPRPDLRPRP	-1.029356352
58630	1671	RRIRCRPPRLPRPRPRPHNGPRP	-1.028888909
148045	1672	RRIRMRPPRLPRPRPRPFVKPRP	-1.028867009
55763	1673	RRIRYRPPRLPRPRPRPCWYPRP	-1.028845309
51985	1674	RRIRYRPPRLPRPRPRPLSKPRP	-1.028573734
27760	1675	RRIRNRPPRLPRPRPRPWVPPRP	-1.027765325
40915	1676	RRIRIRPPRLPRPRPRPSSVPRP	-1.027690586
113272	1677	RRIRQRPPRLPRPRPRPNHLPRP	-1.027614583
43489	1678	RRIRIRPPRLPRPRPRPNIQPRP	-1.027568328
27919	1679	RRIRNRPPRLPRPRPRPYIKPRP	-1.027536655
109358	1680	RRIRTRPPRLPRPRPRPKEIPRP	-1.027230509
59923	1681	RRIRCRPPRLPRPRPRPYIEPRP	-1.027214182
19878	1682	RRIRVRPPRLPRPRPRPCRTPRP	-1.027141689
98778	1683	RRIRKRPPRLPRPRPRPPNIPRP	-1.027113139
55583	1684	RRIRYRPPRLPRPRPRPDMWPRP	-1.027061682
20543	1685	RRIRVRPPRLPRPRPRPHYMPRP	-1.027056512
52209	1686	RRIRYRPPRLPRPRPRPHIQPRP	-1.026955572
43045	1687	RRIRIRPPRLPRPRPRPDNQPRP	-1.026740692
42668	1688	RRIRIRPPRLPRPRPRPHYNPRP	-1.026555751
48873	1689	RRIRYRPPRLPRPRPRPSDFPRP	-1.026158445
45743	1690	RRIRIRPPRLPRPRPRPCKYPRP	-1.026076083
26262	1691	RRIRNRPPRLPRPRPRPLFIPRP	-1.026068532
41198	1692	RRIRIRPPRLPRPRPRPNNHPRP	-1.025931691
135364	1693	RRIRERPPRLPRPRPRPCMCPRP	-1.02585268
90095	1694	RRIRLRPPRLPRPRPRPYYYPRP	-1.025749058
50439	1695	RRIRYRPPRLPRPRPRPFLVPRP	-1.025639031
47576	1696	RRIRIRPPRLPRPRPRPLMMPRP	-1.025471562
75937	1697	RRIRHRPPRLPRPRPRPYFKPRP	-1.025290962
3927	1698	RRIRDRPPRLPRPRPRPYYQPRP	-1.025286704
26350	1699	RRIRNRPPRLPRPRPRPFNHPRP	-1.025040056
38736	1700	RRIRSRPPRLPRPRPRPCEPPRP	-1.025032402
128005	1701	RRIRERPPRLPRPRPRPGDSPRP	-1.025021051
129802	1702	RRIRERPPRLPRPRPRPWYGPRP	-1.024261652
147931	1703	RRIRMRPPRLPRPRPRPYCKPRP	-1.024232237
66028	1704	RRIRFRPPRLPRPRPRPYDLPRP	-1.024140536
59907	1705	RRIRCRPPRLPRPRPRPYNKPRP	-1.024067184
76070	1706	RRIRHRPPRLPRPRPRPFYTPRP	-1.023838057
117812	1707	RRIRQRPPRLPRPRPRPYKNPRP	-1.023834746
95278	1708	RRIRLRPPRLPRPRPRPSMIPRP	-1.023790899
132398	1709	RRIRERPPRLPRPRPRPSIMPRP	-1.023671774
42310	1710	RRIRIRPPRLPRPRPRPFDIPRP	-1.023505907
54989	1711	RRIRYRPPRLPRPRPRPAEMPRP	-1.023171593
55390	1712	RRIRYRPPRLPRPRPRPLMHPRP	-1.022890812
89817	1713	RRIRLRPPRLPRPRPRPWCSPRP	-1.022697166
159374	1714	RRIRWRPPRLPRPRPRPYMIPRP	-1.022559186
131898	1715	RRIRERPPRLPRPRPRPYGPPRP	-1.022547575
135324	1716	RRIRERPPRLPRPRPRPIMNPRP	-1.022301052
49409	1717	RRIRYRPPRLPRPRPRPMHSPRP	-1.022051214
121809	1718	RRIRPRPPRLPRPRPRPWYFPRP	-1.021762537
20526	1719	RRIRVRPPRLPRPRPRPQGMPRP	-1.021591674
133239	1720	RRIRERPPRLPRPRPRPSKYPRP	-1.021528652
48819	1721	RRIRYRPPRLPRPRPRPRFVPRP	-1.021438059
154134	1722	RRIRWRPPRLPRPRPRPYHHPRP	-1.021365581
49048	1723	RRIRYRPPRLPRPRPRPKNNPRP	-1.021269653
45254	1724	RRIRIRPPRLPRPRPRPSTHPRP	-1.021183788
45395	1725	RRIRIRPPRLPRPRPRPNTYPRP	-1.021121539
55368	1726	RRIRYRPPRLPRPRPRPCMLPRP	-1.021050474
145832	1727	RRIRMRPPRLPRPRPRPWFCPRP	-1.021031502
68087	1728	RRIRFRPPRLPRPRPRPFHKPRP	-1.021026055
75931	1729	RRIRHRPPRLPRPRPRPYCKPRP	-1.020973765
79166	1730	RRIRHRPPRLPRPRPRPYTWPRP	-1.020921425
68497	1731	RRIRFRPPRLPRPRPRPYFMPRP	-1.02083952
40922	1732	RRIRIRPPRLPRPRPRPSSHPRP	-1.020632121
43993	1733	RRIRIRPPRLPRPRPRPLIQPRP	-1.020611476
137768	1734	RRIRARPPRLPRPRPRPWNNPRP	-1.02049755
138098	1735	RRIRARPPRLPRPRPRPYYHPRP	-1.020442908
55823	1736	RRIRYRPPRLPRPRPRPHWYPRP	-1.019930529
66696	1737	RRIRFRPPRLPRPRPRPHFCPRP	-1.019634684
42260	1738	RRIRIRPPRLPRPRPRPLFNPRP	-1.01956577
2670	1739	RRIRDRPPRLPRPRPRPHYIPRP	-1.019534712
82089	1740	RRIRRRPPRLPRPRPRPYYDPRP	-1.019528072
55281	1741	RRIRYRPPRLPRPRPRPSMFPRP	-1.019515648
107637	1742	RRIRTRPPRLPRPRPRPIYKPRP	-1.019212028
40977	1743	RRIRIRPPRLPRPRPRPSHSPRP	-1.019155194
42233	1744	RRIRIRPPRLPRPRPRPLYDPRP	-1.018851358
44531	1745	RRIRIRPPRLPRPRPRPQYMPRP	-1.018380829
53398	1746	RRIRYRPPRLPRPRPRPNTHPRP	-1.018160237
92467	1747	RRIRLRPPRLPRPRPRPWVMPRP	-1.018130755
42149	1748	RRIRIRPPRLPRPRPRPYLDPRP	-1.018057234
46753	1749	RRIRIRPPRLPRPRPRPYTQPRP	-1.017987446
129662	1750	RRIRERPPRLPRPRPRPTYIPRP	-1.017561759
65270	1751	RRIRFRPPRLPRPRPRPNHHPRP	-1.017535428
45854	1752	RRIRIRPPRLPRPRPRPYPHPRP	-1.017260975
37431	1753	RRIRSRPPRLPRPRPRPNEYPRP	-1.0172056
135777	1754	RRIRERPPRLPRPRPRPYWFPRP	-1.017061829
61988	1755	RRIRCRPPRLPRPRPRPFQLPRP	-1.016943939
65110	1756	RRIRFRPPRLPRPRPRPKFIPRP	-1.01687426
45233	1757	RRIRIRPPRLPRPRPRPSKDPRP	-1.016678115
104971	1758	RRIRTRPPRLPRPRPRPSFRPRP	-1.016520939
18129	1759	RRIRVRPPRLPRPRPRPYHSPRP	-1.016479262
26656	1760	RRIRNRPPRLPRPRPRPHINPRP	-1.016321761
153159	1761	RRIRWRPPRLPRPRPRPNDYPRP	-1.016163011
139929	1762	RRIRARPPRLPRPRPRPYYEPRP	-1.015944501
51347	1763	RRIRYRPPRLPRPRPRPSIEPRP	-1.015343492
72511	1764	RRIRHRPPRLPRPRPRPVYYPRP	-1.01506386
66515	1765	RRIRFRPPRLPRPRPRPQIYPRP	-1.01499936
108531	1766	RRIRTRPPRLPRPRPRPQYMPRP	-1.014808517
41084	1767	RRIRIRPPRLPRPRPRPKYNPRP	-1.014578915
51493	1768	RRIRYRPPRLPRPRPRPNYKPRP	-1.014547245
58155	1769	RRIRCRPPRLPRPRPRPYLYPRP	-1.014512352
41879	1770	RRIRIRPPRLPRPRPRPCDYPRP	-1.014447845
134118	1771	RRIRERPPRLPRPRPRPHTHPRP	-1.014253159
127372	1772	RRIRPRPPRLPRPRPRPYMNPRP	-1.014246959
47336	1773	RRIRIRPPRLPRPRPRPTMNPRP	-1.014224291
44547	1774	RRIRIRPPRLPRPRPRPHRMPRP	-1.014223553
49218	1775	RRIRYRPPRLPRPRPRPNIIPRP	-1.014213327
125802	1776	RRIRPRPPRLPRPRPRPCAIPRP	-1.014028639
50205	1777	RRIRYRPPRLPRPRPRPLNFPRP	-1.013631376
66299	1778	RRIRFRPPRLPRPRPRPLLYPRP	-1.013566898
51436	1779	RRIRYRPPRLPRPRPRPKFPPRP	-1.013335651
50373	1780	RRIRYRPPRLPRPRPRPFIFPRP	-1.013279825
73482	1781	RRIRHRPPRLPRPRPRPINIPRP	-1.013083992
131062	1782	RRIRERPPRLPRPRPRPDYTPRP	-1.012921872
115632	1783	RRIRQRPPRLPRPRPRPIITPRP	-1.012874084
63377	1784	RRIRCRPPRLPRPRPRPYMFPRP	-1.012752846
52055	1785	RRIRYRPPRLPRPRPRPFNEPRP	-1.012732061
58637	1786	RRIRCRPPRLPRPRPRPHNFPRP	-1.012630677
28491	1787	RRIRNRPPRLPRPRPRPYVMPRP	-1.012416364
77866	1788	RRIRHRPPRLPRPRPRPYEHPRP	-1.01241392
59781	1789	RRIRCRPPRLPRPRPRPWYKPRP	-1.012322285
79419	1790	RRIRHRPPRLPRPRPRPHMVPRP	-1.012228077
69407	1791	RRIRFRPPRLPRPRPRPNQYPRP	-1.012205266
35907	1792	RRIRSRPPRLPRPRPRPYNKPRP	-1.012019378
43909	1793	RRIRIRPPRLPRPRPRPYNQPRP	-1.01200574
130386	1794	RRIRERPPRLPRPRPRPFYHPRP	-1.012003915
18349	1795	RRIRVRPPRLPRPRPRPFNFPRP	-1.011965039
5820	1796	RRIRDRPPRLPRPRPRPYKLPRP	-1.011684612
146238	1797	RRIRMRPPRLPRPRPRPLYIPRP	-1.011614558
47538	1798	RRIRIRPPRLPRPRPRPFMTPRP	-1.011373565
75908	1799	RRIRHRPPRLPRPRPRPYNTPRP	-1.011227915
43458	1800	RRIRIRPPRLPRPRPRPNDTPRP	-1.010597597
50638	1801	RRIRYRPPRLPRPRPRPHNHPRP	-1.010556688
26701	1802	RRIRNRPPRLPRPRPRPHHDPRP	-1.010298728
31820	1803	RRIRNRPPRLPRPRPRPHWNPRP	-1.009931767
47519	1804	RRIRIRPPRLPRPRPRPCMKPRP	-1.00955864
156515	1805	RRIRWRPPRLPRPRPRPFVMPRP	-1.009411228
45925	1806	RRIRIRPPRLPRPRPRPLPFPRP	-1.009265205
63402	1807	RRIRCRPPRLPRPRPRPFMHPRP	-1.009151207
48903	1808	RRIRYRPPRLPRPRPRPSNVPRP	-1.009078842
43925	1809	RRIRIRPPRLPRPRPRPYYKPRP	-1.009075335
130350	1810	RRIRERPPRLPRPRPRPFNHPRP	-1.008837484
66563	1811	RRIRFRPPRLPRPRPRPQHYPRP	-1.008710675
112498	1812	RRIRQRPPRLPRPRPRPVIIPRP	-1.008472177
2092	1813	RRIRDRPPRLPRPRPRPYYNPRP	-1.008226641
120652	1814	RRIRPRPPRLPRPRPRPAYNPRP	-1.008034994
105218	1815	RRIRTRPPRLPRPRPRPNIIPRP	-1.007845036
57661	1816	RRIRCRPPRLPRPRPRPTYSPRP	-1.00781293
43331	1817	RRIRIRPPRLPRPRPRPSNKPRP	-1.007620178
37829	1818	RRIRSRPPRLPRPRPRPYTFPRP	-1.0074141
58133	1819	RRIRCRPPRLPRPRPRPYHFPRP	-1.007269255
18518	1820	RRIRVRPPRLPRPRPRPQIHPRP	-1.007250098
135370	1821	RRIRERPPRLPRPRPRPYMGPRP	-1.00724282
68421	1822	RRIRFRPPRLPRPRPRPNSMPRP	-1.007203158
26029	1823	RRIRNRPPRLPRPRPRPYGDPRP	-1.007130776
73276	1824	RRIRHRPPRLPRPRPRPNRNPRP	-1.006868151
55379	1825	RRIRYRPPRLPRPRPRPYMRPRP	-1.006624226
25195	1826	RRIRNRPPRLPRPRPRPNNYPRP	-1.006522492
122067	1827	RRIRPRPPRLPRPRPRPYSVPRP	-1.006302355
59631	1828	RRIRCRPPRLPRPRPRPIIKPRP	-1.006200544
57450	1829	RRIRCRPPRLPRPRPRPIDHPRP	-1.006124604
48970	1830	RRIRYRPPRLPRPRPRPSFHPRP	-1.006107358
51482	1831	RRIRYRPPRLPRPRPRPNSTPRP	-1.006077911
26073	1832	RRIRNRPPRLPRPRPRPYSFPRP	-1.005905387
108214	1833	RRIRTRPPRLPRPRPRPHYTPRP	-1.005347402
154092	1834	RRIRWRPPRLPRPRPRPYYNPRP	-1.005296359
65378	1835	RRIRFRPPRLPRPRPRPMYHPRP	-1.005275863
53377	1836	RRIRYRPPRLPRPRPRPNKDPRP	-1.005192215
50251	1837	RRIRYRPPRLPRPRPRPLCYPRP	-1.00502268
49980	1838	RRIRYRPPRLPRPRPRPCFLPRP	-1.004909218
36507	1839	RRIRSRPPRLPRPRPRPLYMPRP	-1.004839948
1266	1840	RRIRDRPPRLPRPRPRPNHIPRP	-1.004691128
41387	1841	RRIRIRPPRLPRPRPRPMCYPRP	-1.004675895
23523	1842	RRIRVRPPRLPRPRPRPCMEPRP	-1.004670892
89664	1843	RRIRLRPPRLPRPRPRPTYCPRP	-1.00464603
19922	1844	RRIRVRPPRLPRPRPRPYIPPRP	-1.004560509
72991	1845	RRIRHRPPRLPRPRPRPSRYPRP	-1.004060408
153236	1846	RRIRWRPPRLPRPRPRPNYLPRP	-1.004044606
51336	1847	RRIRYRPPRLPRPRPRPSNAPRP	-1.004042827
130226	1848	RRIRERPPRLPRPRPRPLIIPRP	-1.003806426
52459	1849	RRIRYRPPRLPRPRPRPTYMPRP	-1.003671728
135679	1850	RRIRERPPRLPRPRPRPSWYPRP	-1.003515229
76362	1851	RRIRHRPPRLPRPRPRPVIMPRP	-1.003477
114109	1852	RRIRQRPPRLPRPRPRPYCFPRP	-1.003146383
35892	1853	RRIRSRPPRLPRPRPRPYDPPRP	-1.002989922
52457	1854	RRIRYRPPRLPRPRPRPTSMPRP	-1.002961108
79541	1855	RRIRHRPPRLPRPRPRPFMEPRP	-1.002877143
47425	1856	RRIRIRPPRLPRPRPRPHMFPRP	-1.00273899
54055	1857	RRIRYRPPRLPRPRPRPQQYPRP	-1.002677599
89513	1858	RRIRLRPPRLPRPRPRPIYDPRP	-1.002409828
74710	1859	RRIRHRPPRLPRPRPRPHHHPRP	-1.002401538
48634	1860	RRIRYRPPRLPRPRPRPASHPRP	-1.002398948
44160	1861	RRIRIRPPRLPRPRPRPQHTPRP	-1.002058508
4472	1862	RRIRDRPPRLPRPRPRPWCMPRP	-1.002039723
49276	1863	RRIRYRPPRLPRPRPRPNRNPRP	-1.002025623
42664	1864	RRIRIRPPRLPRPRPRPHILPRP	-1.001953301
51337	1865	RRIRYRPPRLPRPRPRPSSKPRP	-1.001882434
128931	1866	RRIRERPPRLPRPRPRPSIYPRP	-1.001522015
134754	1867	RRIRERPPRLPRPRPRPYTPPRP	-1.001272033
49501	1868	RRIRYRPPRLPRPRPRPIIDPRP	-1.00106088
50066	1869	RRIRYRPPRLPRPRPRPYSGPRP	-1.000970959
88504	1870	RRIRLRPPRLPRPRPRPVILPRP	-1.000902258
49003	1871	RRIRYRPPRLPRPRPRPSLYPRP	-1.000809193
58119	1872	RRIRCRPPRLPRPRPRPYFYPRP	-1.000801986
95265	1873	RRIRLRPPRLPRPRPRPRMSPRP	-1.000639802
64504	1874	RRIRFRPPRLPRPRPRPVILPRP	-1.000600146
50109	1875	RRIRYRPPRLPRPRPRPYCFPRP	-1.000516159
40324	1876	RRIRIRPPRLPRPRPRPDVLPRP	-1.000379208
92089	1877	RRIRLRPPRLPRPRPRPFHQPRP	-1.000254167
56948	1878	RRIRCRPPRLPRPRPRPSYLPRP	-0.999727744
57796	1879	RRIRCRPPRLPRPRPRPWICPRP	-0.999660847
45235	1880	RRIRIRPPRLPRPRPRPSKVPRP	-0.999518797
64643	1881	RRIRFRPPRLPRPRPRPAIYPRP	-0.999457972
67476	1882	RRIRFRPPRLPRPRPRPNNTPRP	-0.999251253
51749	1883	RRIRYRPPRLPRPRPRPWDEPRP	-0.999100915
27353	1884	RRIRNRPPRLPRPRPRPSYEPRP	-0.998971296
50238	1885	RRIRYRPPRLPRPRPRPLYIPRP	-0.998831366
52397	1886	RRIRYRPPRLPRPRPRPSSMPRP	-0.998816743
133256	1887	RRIRERPPRLPRPRPRPSTLPRP	-0.998746046
106112	1888	RRIRTRPPRLPRPRPRPYCLPRP	-0.998634499
34707	1889	RRIRSRPPRLPRPRPRPHHYPRP	-0.998453333
72372	1890	RRIRHRPPRLPRPRPRPDYLPRP	-0.998427407
40960	1891	RRIRIRPPRLPRPRPRPSCLPRP	-0.998313275
40364	1892	RRIRIRPPRLPRPRPRPDYNPRP	-0.998092095
106238	1893	RRIRTRPPRLPRPRPRPLYIPRP	-0.99796167
52411	1894	RRIRYRPPRLPRPRPRPKYMPRP	-0.997540273
67777	1895	RRIRFRPPRLPRPRPRPWIQPRP	-0.997069121
64495	1896	RRIRFRPPRLPRPRPRPVIVPRP	-0.996778249
21499	1897	RRIRVRPPRLPRPRPRPMEVPRP	-0.996771071
122672	1898	RRIRPRPPRLPRPRPRPHYCPRP	-0.996710527
56082	1899	RRIRCRPPRLPRPRPRPGYHPRP	-0.996550255
20495	1900	RRIRVRPPRLPRPRPRPYYMPRP	-0.996519103
74124	1901	RRIRHRPPRLPRPRPRPYFLPRP	-0.996319089
43704	1902	RRIRIRPPRLPRPRPRPTITPRP	-0.996314896
63541	1903	RRIRCRPPRLPRPRPRPFMEPRP	-0.99626313
45470	1904	RRIRIRPPRLPRPRPRPMTHPRP	-0.996250633
67913	1905	RRIRFRPPRLPRPRPRPYSKPRP	-0.996246062
41195	1906	RRIRIRPPRLPRPRPRPNNYPRP	-0.996129514
114419	1907	RRIRQRPPRLPRPRPRPFHYPRP	-0.99590913
63453	1908	RRIRCRPPRLPRPRPRPDMKPRP	-0.995739244
130122	1909	RRIRERPPRLPRPRPRPYFHPRP	-0.995684677
110712	1910	RRIRTRPPRLPRPRPRPCKPPRP	-0.995662299
65204	1911	RRIRFRPPRLPRPRPRPNSNPRP	-0.995592155
20963	1912	RRIRVRPPRLPRPRPRPDTYPRP	-0.995439069
53382	1913	RRIRYRPPRLPRPRPRPNKIPRP	-0.995394829
79365	1914	RRIRHRPPRLPRPRPRPCMFPRP	-0.995233908
107940	1915	RRIRTRPPRLPRPRPRPYFPPRP	-0.99501056
66518	1916	RRIRFRPPRLPRPRPRPQIHPRP	-0.994998123
41655	1917	RRIRIRPPRLPRPRPRPTIRPRP	-0.994869948
104504	1918	RRIRTRPPRLPRPRPRPVILPRP	-0.994461782
57266	1919	RRIRCRPPRLPRPRPRPNHIPRP	-0.994269355
121488	1920	RRIRPRPPRLPRPRPRPINLPRP	-0.99372833
48972	1921	RRIRYRPPRLPRPRPRPSFLPRP	-0.993718206
61894	1922	RRIRCRPPRLPRPRPRPLTGPRP	-0.993707756
35913	1923	RRIRSRPPRLPRPRPRPYSKPRP	-0.993584216
47628	1924	RRIRIRPPRLPRPRPRPDWNPRP	-0.993456752
98350	1925	RRIRKRPPRLPRPRPRPFNHPRP	-0.99335802
36402	1926	RRIRSRPPRLPRPRPRPSHMPRP	-0.993193152
157824	1927	RRIRWRPPRLPRPRPRPYTNPRP	-0.992651871
40208	1928	RRIRIRPPRLPRPRPRPEINPRP	-0.992519434
50244	1929	RRIRYRPPRLPRPRPRPLYLPRP	-0.992389551
60735	1930	RRIRCRPPRLPRPRPRPYYWPRP	-0.992356163
76218	1931	RRIRHRPPRLPRPRPRPHYAPRP	-0.992351847
45385	1932	RRIRIRPPRLPRPRPRPNKFPRP	-0.992081016
59925	1933	RRIRCRPPRLPRPRPRPYYKPRP	-0.992008023
41086	1934	RRIRIRPPRLPRPRPRPKYIPRP	-0.991792095
78034	1935	RRIRHRPPRLPRPRPRPQKHPRP	-0.991769881
58138	1936	RRIRCRPPRLPRPRPRPYRGPRP	-0.991678836
130368	1937	RRIRERPPRLPRPRPRPFINPRP	-0.991464303
49870	1938	RRIRYRPPRLPRPRPRPWLHPRP	-0.991137454
146658	1939	RRIRMRPPRLPRPRPRPHIIPRP	-0.991122156
52414	1940	RRIRYRPPRLPRPRPRPKHMPRP	-0.991035078
55502	1941	RRIRYRPPRLPRPRPRPIMTPRP	-0.990986676
129224	1942	RRIRERPPRLPRPRPRPNILPRP	-0.99097936
58632	1943	RRIRCRPPRLPRPRPRPHNNPRP	-0.990966075
154064	1944	RRIRWRPPRLPRPRPRPYNLPRP	-0.990815275
68471	1945	RRIRFRPPRLPRPRPRPWYMPRP	-0.990782092
60141	1946	RRIRCRPPRLPRPRPRPQYKPRP	-0.99060093
154056	1947	RRIRWRPPRLPRPRPRPYNNPRP	-0.990536097
132208	1948	RRIRERPPRLPRPRPRPHITPRP	-0.990416859
75623	1949	RRIRHRPPRLPRPRPRPINEPRP	-0.990263776
118015	1950	RRIRQRPPRLPRPRPRPFAVPRP	-0.990176476
34332	1951	RRIRSRPPRLPRPRPRPFVNPRP	-0.990082444
63372	1952	RRIRCRPPRLPRPRPRPYMNPRP	-0.989727718
48885	1953	RRIRYRPPRLPRPRPRPSGFPRP	-0.989639184
42061	1954	RRIRIRPPRLPRPRPRPYNFPRP	-0.989542907
89516	1955	RRIRLRPPRLPRPRPRPIYNPRP	-0.989488197
64903	1956	RRIRFRPPRLPRPRPRPSNVPRP	-0.98931807
39166	1957	RRIRSRPPRLPRPRPRPYTWPRP	-0.989231344
129982	1958	RRIRERPPRLPRPRPRPCHGPRP	-0.988768364
49192	1959	RRIRYRPPRLPRPRPRPNNNPRP	-0.988707454
128042	1960	RRIRERPPRLPRPRPRPGNIPRP	-0.98853012
53395	1961	RRIRYRPPRLPRPRPRPNTYPRP	-0.988344859
112931	1962	RRIRQRPPRLPRPRPRPSIYPRP	-0.988029863
69781	1963	RRIRFRPPRLPRPRPRPCPFPRP	-0.98770288
55426	1964	RRIRYRPPRLPRPRPRPHMHPRP	-0.98753973
55633	1965	RRIRYRPPRLPRPRPRPDWFPRP	-0.987033782
49381	1966	RRIRYRPPRLPRPRPRPMCDPRP	-0.986926117
53388	1967	RRIRYRPPRLPRPRPRPNKLPRP	-0.986818325
58064	1968	RRIRCRPPRLPRPRPRPYNLPRP	-0.986473656
57228	1969	RRIRCRPPRLPRPRPRPNYNPRP	-0.98637982
70540	1970	RRIRFRPPRLPRPRPRPNTAPRP	-0.986323649
49126	1971	RRIRYRPPRLPRPRPRPKHHPRP	-0.986211684
44154	1972	RRIRIRPPRLPRPRPRPQFTPRP	-0.985964363
59889	1973	RRIRCRPPRLPRPRPRPYDKPRP	-0.985458636
58082	1974	RRIRCRPPRLPRPRPRPYIIPRP	-0.985413113
50820	1975	RRIRYRPPRLPRPRPRPPYLPRP	-0.985375127
68961	1976	RRIRFRPPRLPRPRPRPDTSPRP	-0.985047195
125264	1977	RRIRPRPPRLPRPRPRPSQCPRP	-0.985031604
122239	1978	RRIRPRPPRLPRPRPRPLYYPRP	-0.984897839
129831	1979	RRIRERPPRLPRPRPRPWFYPRP	-0.984746525
122085	1980	RRIRPRPPRLPRPRPRPYIFPRP	-0.984303607
77328	1981	RRIRHRPPRLPRPRPRPKTLPRP	-0.983977018
54129	1982	RRIRYRPPRLPRPRPRPHQFPRP	-0.983841224
134105	1983	RRIRERPPRLPRPRPRPHKFPRP	-0.983691893
61812	1984	RRIRCRPPRLPRPRPRPYKNPRP	-0.983670027
36142	1985	RRIRSRPPRLPRPRPRPQYTPRP	-0.983305057
96943	1986	RRIRKRPPRLPRPRPRPSYYPRP	-0.983296274
10062	1987	RRIRGRPPRLPRPRPRPYNHPRP	-0.983281589
44495	1988	RRIRIRPPRLPRPRPRPYYMPRP	-0.983074408
41204	1989	RRIRIRPPRLPRPRPRPNSNPRP	-0.983018778
68037	1990	RRIRFRPPRLPRPRPRPFDEPRP	-0.982882973
85842	1991	RRIRRRPPRLPRPRPRPYQHPRP	-0.982631166
24882	1992	RRIRNRPPRLPRPRPRPSGIPRP	-0.982511842
138088	1993	RRIRARPPRLPRPRPRPYILPRP	-0.982506808
41192	1994	RRIRIRPPRLPRPRPRPNNNPRP	-0.982430089
58146	1995	RRIRCRPPRLPRPRPRPYRHPRP	-0.982195108
26111	1996	RRIRNRPPRLPRPRPRPYCRPRP	-0.982176606
19919	1997	RRIRVRPPRLPRPRPRPYIKPRP	-0.982022401
131313	1998	RRIRERPPRLPRPRPRPSDKPRP	-0.982019729
92387	1999	RRIRLRPPRLPRPRPRPRYMPRP	-0.981936845
[truncated: 154,780 more rows]
