# Supplementary material for: Optimization of the antimicrobial peptide Bac7 by deep mutational scanning
Source: BMC Biol. 2022 May 16;20:114. doi: 10.1186/s12915-022-01304-4 (PMC9112550; doi:10.1186/s12915-022-01304-4)
Supplement: Supplementary file 6 — Additional file 6. ∆AUC-values of all double combinations of the site-saturation library. [file 12915_2022_1304_MOESM6_ESM.csv]

AA1	Position 1	AUC_AA1	AA2	Position 2	AUC_AA1 | AA2	Delta AUC	Non-addivity
P	Pos19	-0.148820166	C	Pos18	0.031603602	0.180423768	Cooperative
A	Pos20	-0.143185279	Y	Pos18	0.031533401	0.174718679	Cooperative
W	Pos18	0.062128536	G	Pos05	0.236515794	0.174387258	Cooperative
C	Pos18	0.086609885	P	Pos19	0.260074298	0.173464413	Cooperative
D	Pos18	-0.009103697	R	Pos19	0.156208923	0.16531262	Cooperative
A	Pos05	-0.158926037	Y	Pos18	0.001913827	0.160839864	Cooperative
E	Pos19	-0.063959336	W	Pos20	0.084313992	0.148273328	Cooperative
F	Pos19	0.050903391	Y	Pos18	0.195164846	0.144261456	Cooperative
R	Pos19	-0.137934559	D	Pos18	0.004164443	0.142099002	Cooperative
C	Pos18	0.086609885	R	Pos19	0.227396563	0.140786678	Cooperative
P	Pos19	-0.148820166	F	Pos20	-0.00856795	0.140252216	Cooperative
W	Pos20	-0.159440033	P	Pos19	-0.019951817	0.139488216	Cooperative
T	Pos19	0.033184777	W	Pos20	0.171564417	0.138379639	Cooperative
F	Pos20	0.03058047	P	Pos19	0.167994276	0.137413806	Cooperative
F	Pos19	0.050903391	I	Pos20	0.187183663	0.136280272	Cooperative
W	Pos20	-0.159440033	T	Pos19	-0.023371797	0.136068236	Cooperative
C	Pos19	-2.18E-05	W	Pos18	0.134930583	0.134952376	Cooperative
F	Pos19	0.050903391	W	Pos18	0.185816578	0.134913187	Cooperative
C	Pos19	-2.18E-05	P	Pos18	0.132847314	0.132869106	Cooperative
P	Pos20	-0.061080189	Y	Pos18	0.06968684	0.130767029	Cooperative
P	Pos19	-0.148820166	W	Pos20	-0.021139304	0.127680862	Cooperative
L	Pos18	0.000857373	Y	Pos19	0.12813911	0.127281737	Cooperative
Y	Pos18	0.258024259	A	Pos05	0.378856638	0.12083238	Cooperative
P	Pos18	-0.212322808	C	Pos19	-0.091662378	0.12066043	Cooperative
F	Pos19	0.050903391	M	Pos18	0.171558062	0.120654671	Cooperative
L	Pos19	-0.042875929	F	Pos18	0.077738095	0.120614025	Cooperative
P	Pos20	-0.061080189	I	Pos19	0.056649447	0.117729636	Cooperative
F	Pos18	0.129449518	R	Pos19	0.246420441	0.116970923	Cooperative
H	Pos19	0.066875612	N	Pos18	0.182362364	0.115486752	Cooperative
H	Pos18	0.10992446	R	Pos19	0.22527505	0.115350589	Cooperative
P	Pos18	-0.212322808	Y	Pos19	-0.097052457	0.115270351	Cooperative
Q	Pos19	-0.05187233	W	Pos20	0.063247863	0.115120194	Cooperative
Y	Pos18	0.258024259	A	Pos20	0.370856535	0.112832277	Cooperative
E	Pos19	-0.063959336	A	Pos18	0.048631037	0.112590372	Cooperative
G	Pos05	-0.27074826	W	Pos18	-0.158549261	0.112198999	Cooperative
C	Pos20	-0.002937437	P	Pos19	0.109088182	0.112025619	Cooperative
Y	Pos18	0.258024259	W	Pos20	0.368420599	0.110396341	Cooperative
R	Pos19	-0.137934559	C	Pos18	-0.028347817	0.109586742	Cooperative
A	Pos19	-0.152424454	W	Pos20	-0.043226866	0.109197588	Cooperative
N	Pos18	0.119271699	H	Pos19	0.22755374	0.108282041	Cooperative
I	Pos20	0.119329951	F	Pos19	0.227604633	0.108274682	Cooperative
Q	Pos19	-0.05187233	G	Pos18	0.056116009	0.107988339	Cooperative
Y	Pos18	0.258024259	G	Pos05	0.365472028	0.107447769	Cooperative
K	Pos19	0.042639166	W	Pos20	0.149669576	0.10703041	Cooperative
W	Pos20	-0.159440033	A	Pos19	-0.052856437	0.106583596	Cooperative
W	Pos20	-0.159440033	E	Pos19	-0.053086526	0.106353507	Cooperative
P	Pos18	-0.212322808	Y	Pos05	-0.106168731	0.106154077	Cooperative
W	Pos19	-0.066546943	Y	Pos20	0.039512766	0.106059709	Cooperative
W	Pos18	0.062128536	C	Pos19	0.168015352	0.105886816	Cooperative
W	Pos20	-0.159440033	Y	Pos18	-0.053559996	0.105880037	Cooperative
I	Pos18	0.082512904	R	Pos19	0.188285207	0.105772302	Cooperative
H	Pos19	0.066875612	H	Pos18	0.172183614	0.105308002	Cooperative
Y	Pos20	0.170023556	W	Pos19	0.274548811	0.104525255	Cooperative
D	Pos18	-0.009103697	G	Pos20	0.095254899	0.104358596	Cooperative
R	Pos18	-0.160386274	Y	Pos19	-0.056914675	0.103471599	Cooperative
L	Pos18	0.000857373	Y	Pos05	0.102352582	0.101495209	Cooperative
M	Pos18	-0.004047728	F	Pos19	0.096507634	0.100555362	Cooperative
I	Pos19	0.1331745	P	Pos20	0.233362436	0.100187936	Cooperative
Y	Pos19	0.226546695	P	Pos18	0.326607519	0.100060824	Cooperative
D	Pos05	-0.059896877	P	Pos18	0.039717413	0.09961429	Cooperative
R	Pos19	-0.137934559	G	Pos05	-0.039329067	0.098605492	Cooperative
N	Pos20	0.104196603	F	Pos19	0.202655304	0.098458701	Cooperative
F	Pos19	0.050903391	N	Pos20	0.149180541	0.09827715	Cooperative
D	Pos19	0.000417141	A	Pos18	0.098490792	0.098073651	Cooperative
T	Pos20	0.004742907	N	Pos19	0.102651404	0.097908497	Cooperative
N	Pos20	0.104196603	Y	Pos19	0.202005978	0.097809375	Cooperative
E	Pos19	-0.063959336	T	Pos18	0.032711649	0.096670984	Cooperative
Y	Pos18	0.258024259	R	Pos05	0.354683894	0.096659636	Cooperative
W	Pos18	0.062128536	A	Pos19	0.158378111	0.096249576	Cooperative
T	Pos18	-0.096070662	I	Pos19	-2.15E-06	0.09606851	Cooperative
I	Pos19	0.1331745	P	Pos18	0.228831973	0.095657473	Cooperative
K	Pos20	0.030958022	N	Pos19	0.126550849	0.095592826	Cooperative
Y	Pos19	0.226546695	R	Pos18	0.322060993	0.095514298	Cooperative
D	Pos19	0.000417141	T	Pos18	0.095796869	0.095379728	Cooperative
R	Pos05	-0.131025662	Y	Pos18	-0.035662258	0.095363405	Cooperative
F	Pos18	0.129449518	L	Pos19	0.22439256	0.094943043	Cooperative
C	Pos19	-2.18E-05	P	Pos20	0.094476004	0.094497797	Cooperative
T	Pos18	-0.096070662	D	Pos19	-0.001905636	0.094165026	Cooperative
H	Pos18	0.10992446	H	Pos19	0.203311348	0.093386887	Cooperative
C	Pos19	-2.18E-05	Y	Pos05	0.093283397	0.093305189	Cooperative
Q	Pos19	-0.05187233	A	Pos20	0.041271616	0.093143946	Cooperative
D	Pos20	-0.023784144	K	Pos19	0.069174333	0.092958477	Cooperative
Y	Pos20	0.170023556	P	Pos19	0.2627961	0.092772544	Cooperative
W	Pos05	-0.069647815	Y	Pos18	0.023025093	0.092672907	None
T	Pos18	-0.096070662	Y	Pos05	-0.00345165	0.092619011	None
G	Pos20	-0.082014792	D	Pos18	0.010595995	0.092610787	None
P	Pos19	-0.148820166	Y	Pos20	-0.05627815	0.092542015	None
P	Pos19	-0.148820166	C	Pos20	-0.056788616	0.09203155	None
N	Pos18	0.119271699	N	Pos19	0.211099492	0.091827793	None
P	Pos20	-0.061080189	C	Pos19	0.030716548	0.091796737	None
E	Pos18	-0.156200698	R	Pos19	-0.065864539	0.090336159	None
P	Pos20	-0.061080189	C	Pos18	0.028761414	0.089841603	None
Y	Pos18	0.258024259	F	Pos19	0.347812582	0.089788324	None
W	Pos18	0.062128536	F	Pos19	0.151575972	0.089447437	None
G	Pos20	-0.082014792	G	Pos05	0.007369635	0.089384427	None
P	Pos18	-0.212322808	I	Pos19	-0.123166931	0.089155877	None
L	Pos18	0.000857373	I	Pos05	0.089642144	0.088784771	None
Y	Pos18	0.258024259	P	Pos20	0.346806143	0.088781884	None
Y	Pos20	0.170023556	R	Pos18	0.258506784	0.088483228	None
N	Pos19	0.159921591	N	Pos18	0.247815954	0.087894363	None
N	Pos20	0.104196603	N	Pos19	0.191994521	0.087797918	None
L	Pos18	0.000857373	I	Pos20	0.088170048	0.087312675	None
W	Pos18	0.062128536	A	Pos05	0.149235769	0.087107233	None
P	Pos05	0.005782466	Y	Pos18	0.09232575	0.086543285	None
Q	Pos05	0.030273808	E	Pos18	0.116452434	0.086178625	None
F	Pos19	0.050903391	Y	Pos05	0.136690121	0.08578673	None
I	Pos18	0.082512904	M	Pos05	0.167849192	0.085336287	None
K	Pos19	0.042639166	G	Pos18	0.127937682	0.085298516	None
L	Pos19	-0.042875929	C	Pos18	0.042298176	0.085174105	None
G	Pos05	-0.27074826	Y	Pos18	-0.185910239	0.084838021	None
R	Pos18	-0.160386274	Y	Pos20	-0.07573417	0.084652104	None
F	Pos18	0.129449518	P	Pos19	0.213989227	0.084539709	None
R	Pos19	-0.137934559	H	Pos18	-0.053571212	0.084363347	None
K	Pos19	0.042639166	D	Pos20	0.126776972	0.084137806	None
V	Pos19	-0.017639509	F	Pos18	0.066305185	0.083944695	None
W	Pos20	-0.159440033	K	Pos19	-0.075589531	0.083850502	None
N	Pos18	0.119271699	R	Pos19	0.20292744	0.083655741	None
L	Pos18	0.000857373	F	Pos20	0.084371743	0.08351437	None
C	Pos18	0.086609885	P	Pos20	0.169734931	0.083125046	None
T	Pos20	0.004742907	I	Pos19	0.087638339	0.082895432	None
F	Pos18	0.129449518	V	Pos19	0.21230553	0.082856012	None
N	Pos20	0.104196603	N	Pos18	0.186835797	0.082639194	None
R	Pos19	-0.137934559	E	Pos18	-0.055415767	0.082518791	None
I	Pos19	0.1331745	R	Pos20	0.215614938	0.082440438	None
K	Pos19	0.042639166	A	Pos20	0.124748984	0.082109818	None
D	Pos05	-0.059896877	R	Pos18	0.022191279	0.082088156	None
C	Pos05	0.084548425	Y	Pos18	0.166259851	0.081711427	None
W	Pos20	-0.159440033	Q	Pos19	-0.077816311	0.081623722	None
G	Pos18	-0.117132082	Q	Pos19	-0.035513351	0.081618731	None
I	Pos18	0.082512904	P	Pos19	0.163279073	0.080766168	None
R	Pos18	-0.160386274	Y	Pos05	-0.079646262	0.080740012	None
E	Pos19	-0.063959336	E	Pos18	0.016667574	0.080626909	None
W	Pos18	0.062128536	A	Pos20	0.142658105	0.080529569	None
Y	Pos18	0.258024259	K	Pos05	0.338508678	0.080484419	None
M	Pos18	-0.004047728	A	Pos19	0.07614347	0.080191198	None
F	Pos18	0.129449518	M	Pos05	0.209502861	0.080053343	None
I	Pos19	0.1331745	T	Pos18	0.213187819	0.08001332	None
C	Pos20	-0.002937437	A	Pos19	0.077066882	0.080004319	None
C	Pos05	0.084548425	Y	Pos19	0.164425631	0.079877206	None
R	Pos19	-0.137934559	F	Pos18	-0.058383716	0.079550842	None
Y	Pos05	0.19693081	R	Pos18	0.276081448	0.079150637	None
C	Pos18	0.086609885	L	Pos19	0.165719627	0.079109743	None
A	Pos18	-0.144451588	E	Pos19	-0.065420841	0.079030748	None
C	Pos20	-0.002937437	Q	Pos19	0.075858621	0.078796058	None
G	Pos05	-0.27074826	R	Pos19	-0.192142191	0.078606069	None
Y	Pos18	0.258024259	W	Pos05	0.336237457	0.078213199	None
F	Pos19	0.050903391	H	Pos20	0.128964828	0.078061437	None
N	Pos20	0.104196603	W	Pos19	0.181867313	0.07767071	None
N	Pos19	0.159921591	K	Pos20	0.237273765	0.077352173	None
Y	Pos20	0.170023556	K	Pos19	0.247005399	0.076981843	None
Y	Pos18	0.258024259	W	Pos19	0.334975632	0.076951373	None
W	Pos18	0.062128536	M	Pos05	0.138899299	0.076770763	None
Y	Pos19	0.226546695	L	Pos18	0.303120308	0.076573613	None
P	Pos18	-0.212322808	Y	Pos20	-0.135807285	0.076515523	None
E	Pos05	0.102709059	P	Pos18	0.179014353	0.076305295	None
D	Pos18	-0.009103697	R	Pos20	0.067157412	0.076261109	None
L	Pos19	-0.042875929	Y	Pos18	0.033333447	0.076209376	None
Y	Pos05	0.19693081	C	Pos19	0.27299372	0.07606291	None
P	Pos20	-0.061080189	F	Pos18	0.014484693	0.075564882	None
I	Pos19	0.1331745	F	Pos18	0.208512919	0.07533842	None
T	Pos18	-0.096070662	E	Pos19	-0.020890023	0.075180639	None
A	Pos18	-0.144451588	D	Pos19	-0.0693006	0.075150988	None
W	Pos18	0.062128536	R	Pos05	0.137242831	0.075114295	None
C	Pos20	-0.002937437	E	Pos19	0.071918648	0.074856086	None
C	Pos19	-2.18E-05	Y	Pos18	0.074735022	0.074756815	None
P	Pos20	-0.061080189	M	Pos19	0.013672637	0.074752826	None
M	Pos19	0.041449567	P	Pos18	0.115870816	0.074421249	None
I	Pos20	0.119329951	W	Pos19	0.193708881	0.07437893	None
K	Pos19	0.042639166	D	Pos05	0.116911866	0.0742727	None
M	Pos18	-0.004047728	G	Pos19	0.070026533	0.074074261	None
W	Pos19	-0.066546943	Y	Pos18	0.007464737	0.07401168	None
T	Pos19	0.033184777	G	Pos20	0.106745433	0.073560655	None
H	Pos20	0.088695104	F	Pos19	0.161827126	0.073132022	None
P	Pos18	-0.212322808	I	Pos20	-0.139341297	0.07298151	None
C	Pos05	0.084548425	I	Pos19	0.157514197	0.072965772	None
P	Pos18	-0.212322808	M	Pos19	-0.139916213	0.072406595	None
H	Pos19	0.066875612	E	Pos18	0.139013212	0.0721376	None
K	Pos20	0.030958022	D	Pos19	0.103076185	0.072118163	None
Q	Pos19	-0.05187233	G	Pos05	0.020235185	0.072107516	None
K	Pos19	0.042639166	Y	Pos20	0.114551769	0.071912603	None
T	Pos18	-0.096070662	N	Pos19	-0.02416611	0.071904552	None
L	Pos19	-0.042875929	Y	Pos05	0.02895131	0.071827239	None
P	Pos19	-0.148820166	F	Pos18	-0.077016631	0.071803535	None
D	Pos05	-0.059896877	P	Pos19	0.01190481	0.071801687	None
N	Pos19	0.159921591	T	Pos20	0.231708556	0.071786965	None
T	Pos19	0.033184777	F	Pos20	0.104911892	0.071727115	None
H	Pos19	0.066875612	G	Pos05	0.138598475	0.071722863	None
A	Pos05	-0.158926037	Y	Pos19	-0.087238712	0.071687325	None
S	Pos18	0.117813831	I	Pos05	0.189289281	0.07147545	None
M	Pos19	0.041449567	P	Pos20	0.112745078	0.071295512	None
T	Pos19	0.033184777	H	Pos18	0.104455621	0.071270844	None
L	Pos18	0.000857373	Y	Pos20	0.071772538	0.070915165	None
D	Pos18	-0.009103697	P	Pos19	0.061624289	0.070727986	None
F	Pos18	0.129449518	G	Pos05	0.199916216	0.070466698	None
F	Pos20	0.03058047	A	Pos19	0.100937139	0.070356668	None
H	Pos19	0.066875612	R	Pos18	0.136933152	0.07005754	None
Y	Pos05	0.19693081	A	Pos19	0.266954171	0.070023361	None
L	Pos18	0.000857373	E	Pos05	0.070691007	0.069833634	None
T	Pos20	0.004742907	D	Pos19	0.074493597	0.06975069	None
C	Pos19	-2.18E-05	I	Pos05	0.069565579	0.069587372	None
W	Pos19	-0.066546943	N	Pos20	0.003029142	0.069576085	None
H	Pos19	0.066875612	Q	Pos18	0.136199707	0.069324095	None
Y	Pos19	0.226546695	A	Pos05	0.295870153	0.069323458	None
H	Pos20	0.088695104	Y	Pos05	0.157854617	0.069159513	None
Q	Pos19	-0.05187233	C	Pos20	0.017090341	0.068962671	None
F	Pos19	0.050903391	S	Pos18	0.119676548	0.068773157	None
G	Pos05	-0.27074826	H	Pos19	-0.202069919	0.06867834	None
M	Pos19	0.041449567	H	Pos18	0.109749498	0.068299931	None
L	Pos18	0.000857373	F	Pos19	0.069060937	0.068203564	None
F	Pos20	0.03058047	L	Pos18	0.098734031	0.068153561	None
R	Pos19	-0.137934559	I	Pos18	-0.070074384	0.067860175	None
G	Pos05	-0.27074826	G	Pos20	-0.202891942	0.067856318	None
E	Pos19	-0.063959336	A	Pos20	0.003542971	0.067502307	None
Y	Pos05	0.19693081	P	Pos18	0.264389979	0.067459169	None
D	Pos05	-0.059896877	P	Pos20	0.007396347	0.067293224	None
Y	Pos20	0.170023556	Q	Pos19	0.237290308	0.067266752	None
T	Pos18	-0.096070662	Y	Pos20	-0.028842568	0.067228094	None
M	Pos20	0.05988393	N	Pos19	0.126841194	0.066957264	None
Y	Pos05	0.19693081	L	Pos18	0.263769775	0.066838964	None
Y	Pos05	0.19693081	T	Pos18	0.263413015	0.066482205	None
W	Pos19	-0.066546943	M	Pos05	-8.11E-05	0.066465798	None
T	Pos18	-0.096070662	I	Pos20	-0.029771757	0.066298905	None
D	Pos19	0.000417141	K	Pos20	0.066682538	0.066265397	None
Y	Pos18	0.258024259	P	Pos05	0.324244729	0.06622047	None
S	Pos18	0.117813831	Y	Pos05	0.183968963	0.066155132	None
F	Pos20	0.03058047	T	Pos19	0.096721306	0.066140835	None
Y	Pos18	0.258024259	M	Pos05	0.324117215	0.066092957	None
C	Pos05	0.084548425	H	Pos18	0.150353897	0.065805472	None
C	Pos18	0.086609885	G	Pos20	0.152271825	0.06566194	None
H	Pos19	0.066875612	D	Pos05	0.132518806	0.065643194	None
F	Pos19	0.050903391	R	Pos20	0.116496153	0.065592763	None
K	Pos20	0.030958022	V	Pos19	0.096466238	0.065508216	None
D	Pos05	-0.059896877	K	Pos18	0.005590902	0.065487779	None
M	Pos18	-0.004047728	P	Pos19	0.061438341	0.065486069	None
I	Pos20	0.119329951	P	Pos18	0.184647748	0.065317797	None
I	Pos20	0.119329951	K	Pos18	0.184319465	0.064989514	None
N	Pos20	0.104196603	H	Pos18	0.169098383	0.06490178	None
P	Pos05	0.005782466	D	Pos18	0.070468667	0.064686201	None
K	Pos19	0.042639166	E	Pos18	0.107306463	0.064667297	None
N	Pos20	0.104196603	H	Pos19	0.168828901	0.064632298	None
K	Pos18	-0.046122637	I	Pos20	0.01828323	0.064405867	None
F	Pos19	0.050903391	L	Pos20	0.115136213	0.064232822	None
V	Pos19	-0.017639509	P	Pos20	0.046564425	0.064203935	None
I	Pos19	0.1331745	T	Pos20	0.197082444	0.063907944	None
A	Pos20	-0.143185279	Q	Pos19	-0.079326813	0.063858465	None
P	Pos19	-0.148820166	I	Pos18	-0.084976682	0.063843484	None
C	Pos05	0.084548425	C	Pos18	0.148381728	0.063833304	None
W	Pos19	-0.066546943	I	Pos20	-0.002905134	0.063641809	None
K	Pos19	0.042639166	G	Pos20	0.106219598	0.063580432	None
H	Pos18	0.10992446	T	Pos19	0.173157141	0.063232681	None
C	Pos05	0.084548425	Y	Pos20	0.14761972	0.063071295	None
T	Pos18	-0.096070662	Y	Pos19	-0.033060757	0.063009905	None
G	Pos20	-0.082014792	T	Pos19	-0.019246086	0.062768706	None
K	Pos19	0.042639166	C	Pos20	0.105380291	0.062741124	None
K	Pos18	-0.046122637	Y	Pos20	0.016545144	0.06266778	None
E	Pos19	-0.063959336	C	Pos20	-0.001326179	0.062633157	None
Y	Pos20	0.170023556	A	Pos19	0.232322049	0.062298493	None
Y	Pos20	0.170023556	P	Pos18	0.232172439	0.062148883	None
Q	Pos18	0.042900766	H	Pos19	0.104984074	0.062083308	None
Y	Pos20	0.170023556	K	Pos18	0.232085217	0.062061661	None
T	Pos18	-0.096070662	I	Pos05	-0.034075566	0.061995096	None
H	Pos05	0.08925292	E	Pos18	0.151188754	0.061935834	None
K	Pos19	0.042639166	G	Pos05	0.10447712	0.061837954	None
A	Pos19	-0.152424454	Y	Pos05	-0.09072893	0.061695524	None
N	Pos18	0.119271699	N	Pos20	0.180917355	0.061645656	None
A	Pos20	-0.143185279	Y	Pos05	-0.081558152	0.061627126	None
K	Pos18	-0.046122637	D	Pos05	0.015495126	0.061617763	None
Q	Pos19	-0.05187233	D	Pos05	0.009635077	0.061507408	None
Y	Pos18	0.258024259	P	Pos19	0.319320572	0.061296313	None
F	Pos19	0.050903391	L	Pos18	0.112099631	0.061196241	None
S	Pos18	0.117813831	L	Pos05	0.178889664	0.061075833	None
R	Pos20	-0.101669147	E	Pos18	-0.04062906	0.061040088	None
D	Pos19	0.000417141	T	Pos20	0.061157347	0.060740206	None
C	Pos18	0.086609885	Q	Pos19	0.147321442	0.060711557	None
P	Pos18	-0.212322808	D	Pos05	-0.151638474	0.060684334	None
Q	Pos05	0.030273808	K	Pos18	0.09090441	0.060630601	None
R	Pos18	-0.160386274	D	Pos05	-0.099792881	0.060593393	None
A	Pos19	-0.152424454	F	Pos20	-0.091882697	0.060541758	None
P	Pos20	-0.061080189	D	Pos05	-0.000654308	0.060425881	None
M	Pos18	-0.004047728	W	Pos19	0.05606751	0.060115238	None
P	Pos20	-0.061080189	V	Pos19	-0.000970835	0.060109354	None
K	Pos20	0.030958022	G	Pos19	0.090989529	0.060031507	None
L	Pos20	0.047465222	C	Pos18	0.107191204	0.059725982	None
S	Pos18	0.117813831	F	Pos19	0.177468742	0.059654911	None
K	Pos20	0.030958022	I	Pos19	0.090604002	0.05964598	None
Q	Pos18	0.042900766	G	Pos19	0.102436217	0.059535451	None
V	Pos19	-0.017639509	K	Pos20	0.041874918	0.059514427	None
C	Pos05	0.084548425	F	Pos18	0.144026989	0.059478564	None
R	Pos20	-0.101669147	L	Pos19	-0.042292736	0.059376411	None
D	Pos18	-0.009103697	P	Pos05	0.050240137	0.059343834	None
Y	Pos05	0.19693081	L	Pos19	0.256235785	0.059304974	None
Y	Pos05	0.19693081	E	Pos18	0.256215987	0.059285177	None
F	Pos18	0.129449518	W	Pos05	0.188677656	0.059228138	None
N	Pos20	0.104196603	I	Pos05	0.16339761	0.059201007	None
T	Pos19	0.033184777	N	Pos18	0.0923615	0.059176722	None
F	Pos19	0.050903391	Q	Pos18	0.110059952	0.059156561	None
I	Pos20	0.119329951	L	Pos18	0.178401159	0.059071208	None
Q	Pos20	-0.029340936	G	Pos18	0.029545899	0.058886835	None
R	Pos20	-0.101669147	F	Pos19	-0.042788563	0.058880584	None
V	Pos20	-0.002614465	Q	Pos19	0.056234934	0.058849399	None
D	Pos05	-0.059896877	Q	Pos19	-0.00108029	0.058816587	None
V	Pos18	-0.044115235	Y	Pos19	0.014626494	0.058741729	None
I	Pos18	0.082512904	G	Pos05	0.141110692	0.058597788	None
L	Pos19	-0.042875929	I	Pos18	0.015708721	0.05858465	None
L	Pos19	-0.042875929	R	Pos20	0.015679526	0.058555455	None
D	Pos05	-0.059896877	R	Pos20	-0.001360022	0.058536855	None
R	Pos18	-0.160386274	H	Pos19	-0.101872278	0.058513996	None
Y	Pos20	0.170023556	A	Pos05	0.228415326	0.05839177	None
I	Pos19	0.1331745	C	Pos05	0.191488716	0.058314216	None
F	Pos18	0.129449518	P	Pos20	0.187701515	0.058251997	None
E	Pos18	-0.156200698	R	Pos20	-0.097990563	0.058210135	None
E	Pos05	0.102709059	R	Pos18	0.160711039	0.058001981	None
H	Pos20	0.088695104	H	Pos18	0.146450341	0.057755237	None
T	Pos20	0.004742907	S	Pos19	0.06244762	0.057704714	None
L	Pos18	0.000857373	N	Pos05	0.058402761	0.057545388	None
Y	Pos19	0.226546695	V	Pos18	0.283997943	0.057451248	None
Y	Pos05	0.19693081	F	Pos19	0.25435279	0.05742198	None
N	Pos19	0.159921591	N	Pos20	0.21728756	0.057365969	None
I	Pos05	0.165979093	C	Pos19	0.223330364	0.057351271	None
I	Pos05	0.165979093	L	Pos18	0.22324707	0.057267977	None
N	Pos19	0.159921591	M	Pos20	0.217164131	0.05724254	None
T	Pos19	0.033184777	G	Pos18	0.090297358	0.057112581	None
R	Pos20	-0.101669147	G	Pos05	-0.044694221	0.056974926	None
H	Pos19	0.066875612	D	Pos18	0.123710739	0.056835127	None
E	Pos18	-0.156200698	E	Pos19	-0.099380879	0.056819819	None
I	Pos18	0.082512904	L	Pos19	0.139052789	0.056539885	None
L	Pos20	0.047465222	F	Pos19	0.103827981	0.056362759	None
G	Pos05	-0.27074826	P	Pos20	-0.214418003	0.056330256	None
C	Pos20	-0.002937437	K	Pos19	0.053320202	0.056257639	None
K	Pos19	0.042639166	A	Pos05	0.09882254	0.056183374	None
W	Pos19	-0.066546943	A	Pos20	-0.010377064	0.056169878	None
A	Pos19	-0.152424454	C	Pos20	-0.09628922	0.056135235	None
Y	Pos05	0.19693081	A	Pos20	0.252952816	0.056022006	None
C	Pos18	0.086609885	R	Pos05	0.142561346	0.055951461	None
V	Pos18	-0.044115235	P	Pos19	0.011733241	0.055848476	None
K	Pos18	-0.046122637	A	Pos19	0.009571807	0.055694444	None
M	Pos19	0.041449567	F	Pos18	0.097074202	0.055624635	None
Y	Pos19	0.226546695	M	Pos05	0.281986232	0.055439536	None
E	Pos19	-0.063959336	V	Pos18	-0.008520343	0.055438993	None
Y	Pos19	0.226546695	N	Pos20	0.281912499	0.055365803	None
H	Pos19	0.066875612	I	Pos20	0.12223772	0.055362108	None
L	Pos18	0.000857373	L	Pos20	0.056099668	0.055242295	None
T	Pos20	0.004742907	G	Pos19	0.0599162	0.055173293	None
D	Pos05	-0.059896877	K	Pos19	-0.004727548	0.055169329	None
F	Pos19	0.050903391	S	Pos20	0.106072148	0.055168758	None
A	Pos20	-0.143185279	W	Pos18	-0.088121931	0.055063348	None
N	Pos18	0.119271699	T	Pos19	0.174273581	0.055001882	None
G	Pos20	-0.082014792	R	Pos05	-0.02707287	0.054941922	None
M	Pos18	-0.004047728	W	Pos20	0.050873031	0.054920759	None
A	Pos20	-0.143185279	M	Pos19	-0.088317832	0.054867447	None
M	Pos18	-0.004047728	M	Pos05	0.050792343	0.054840071	None
R	Pos20	-0.101669147	I	Pos19	-0.046859167	0.05480998	None
M	Pos19	0.041449567	V	Pos20	0.096167719	0.054718152	None
P	Pos19	-0.148820166	Y	Pos18	-0.094126066	0.0546941	None
G	Pos18	-0.117132082	K	Pos19	-0.062540924	0.054591158	None
Y	Pos18	0.258024259	L	Pos19	0.312533307	0.054509048	None
Q	Pos19	-0.05187233	E	Pos20	0.002557902	0.054430233	None
C	Pos19	-2.18E-05	R	Pos18	0.054248123	0.054269916	None
F	Pos05	0.090086636	F	Pos18	0.144172309	0.054085672	None
N	Pos19	0.159921591	A	Pos18	0.213833341	0.05391175	None
W	Pos19	-0.066546943	G	Pos05	-0.012767845	0.053779097	None
L	Pos18	0.000857373	H	Pos05	0.054628545	0.053771172	None
F	Pos19	0.050903391	C	Pos05	0.104603735	0.053700344	None
H	Pos19	0.066875612	N	Pos20	0.120556176	0.053680565	None
C	Pos05	0.084548425	F	Pos19	0.138101145	0.05355272	None
N	Pos05	0.067204178	R	Pos18	0.120676459	0.053472281	None
R	Pos19	-0.137934559	N	Pos18	-0.084674136	0.053260423	None
W	Pos19	-0.066546943	K	Pos05	-0.013320621	0.053226322	None
N	Pos19	0.159921591	T	Pos18	0.212955714	0.053034122	None
Y	Pos20	0.170023556	G	Pos18	0.22299371	0.052970153	None
M	Pos05	-0.167455221	F	Pos18	-0.114514784	0.052940437	None
G	Pos19	-0.109791857	T	Pos20	-0.056906652	0.052885204	None
H	Pos18	0.10992446	M	Pos19	0.162804908	0.052880447	None
P	Pos18	-0.212322808	I	Pos05	-0.159453395	0.052869412	None
Q	Pos05	0.030273808	A	Pos19	0.083035832	0.052762024	None
F	Pos18	0.129449518	A	Pos05	0.182180493	0.052730976	None
E	Pos19	-0.063959336	R	Pos20	-0.011283815	0.052675521	None
P	Pos20	-0.061080189	G	Pos05	-0.00845857	0.052621619	None
E	Pos05	0.102709059	T	Pos18	0.155321091	0.052612033	None
C	Pos19	-2.18E-05	F	Pos05	0.052439412	0.052461205	None
R	Pos18	-0.160386274	C	Pos19	-0.108030483	0.052355791	None
S	Pos20	0.012899317	K	Pos05	0.065182497	0.05228318	None
C	Pos19	-2.18E-05	H	Pos05	0.052255178	0.052276971	None
F	Pos20	0.03058047	K	Pos19	0.082545473	0.051965003	None
H	Pos05	0.08925292	A	Pos19	0.141190398	0.051937478	None
I	Pos19	0.1331745	P	Pos05	0.185104648	0.051930148	None
H	Pos19	0.066875612	R	Pos20	0.118748687	0.051873075	None
W	Pos05	-0.069647815	F	Pos18	-0.017775917	0.051871898	None
G	Pos19	-0.109791857	M	Pos18	-0.058032783	0.051759074	None
H	Pos19	0.066875612	G	Pos18	0.118572414	0.051696802	None
N	Pos20	0.104196603	Q	Pos18	0.155734412	0.05153781	None
I	Pos18	0.082512904	A	Pos05	0.134003891	0.051490986	None
A	Pos19	-0.152424454	W	Pos18	-0.101079191	0.051345263	None
I	Pos20	0.119329951	T	Pos18	0.170492289	0.051162338	None
Q	Pos18	0.042900766	D	Pos19	0.093934885	0.051034119	None
Q	Pos19	-0.05187233	G	Pos20	-0.000893934	0.050978397	None
V	Pos18	-0.044115235	E	Pos19	0.006845404	0.05096064	None
K	Pos20	0.030958022	Y	Pos19	0.081909481	0.050951459	None
C	Pos18	0.086609885	M	Pos05	0.137535284	0.050925399	None
R	Pos20	-0.101669147	D	Pos05	-0.050749397	0.05091975	None
F	Pos18	0.129449518	I	Pos19	0.180189184	0.050739666	None
F	Pos05	0.090086636	C	Pos19	0.140570071	0.050483435	None
S	Pos18	0.117813831	Y	Pos20	0.168291186	0.050477355	None
N	Pos18	0.119271699	D	Pos05	0.169716424	0.050444724	None
W	Pos18	0.062128536	E	Pos20	0.112571165	0.050442629	None
H	Pos20	0.088695104	N	Pos19	0.139063251	0.050368147	None
P	Pos05	0.005782466	I	Pos20	0.056136031	0.050353566	None
F	Pos19	0.050903391	T	Pos20	0.101203975	0.050300585	None
I	Pos19	0.1331745	K	Pos20	0.183396974	0.050222474	None
C	Pos18	0.086609885	A	Pos05	0.136583871	0.049973987	None
I	Pos05	0.165979093	T	Pos18	0.215934823	0.04995573	None
F	Pos20	0.03058047	E	Pos19	0.080521782	0.049941312	None
L	Pos18	0.000857373	C	Pos20	0.050766354	0.049908981	None
N	Pos20	0.104196603	G	Pos18	0.154029604	0.049833001	None
T	Pos20	0.004742907	H	Pos18	0.054487663	0.049744756	None
S	Pos18	0.117813831	K	Pos19	0.167541498	0.049727667	None
I	Pos05	0.165979093	S	Pos18	0.215680501	0.049701408	None
Q	Pos19	-0.05187233	E	Pos18	-0.002201445	0.049670886	None
I	Pos20	0.119329951	A	Pos18	0.168924937	0.049594986	None
N	Pos18	0.119271699	S	Pos19	0.168866036	0.049594337	None
K	Pos18	-0.046122637	Q	Pos05	0.003469178	0.049591815	None
S	Pos05	0.035627541	Y	Pos19	0.085203519	0.049575978	None
W	Pos18	0.062128536	K	Pos05	0.111563184	0.049434648	None
Q	Pos19	-0.05187233	V	Pos20	-0.00243848	0.04943385	None
P	Pos18	-0.212322808	E	Pos05	-0.162948276	0.049374532	None
F	Pos20	0.03058047	Q	Pos19	0.079907207	0.049326737	None
S	Pos19	0.027298969	T	Pos20	0.076596553	0.049297585	None
Y	Pos18	0.258024259	C	Pos19	0.307277132	0.049252873	None
H	Pos20	0.088695104	H	Pos19	0.137710572	0.049015468	None
S	Pos20	0.012899317	G	Pos19	0.061891004	0.048991688	None
D	Pos18	-0.009103697	R	Pos05	0.039882459	0.048986156	None
I	Pos20	0.119329951	P	Pos05	0.168311856	0.048981905	None
I	Pos20	0.119329951	M	Pos05	0.168265136	0.048935185	None
I	Pos19	0.1331745	F	Pos05	0.181892133	0.048717634	None
Y	Pos19	0.226546695	S	Pos05	0.275232658	0.048685963	None
Y	Pos20	0.170023556	W	Pos05	0.218699413	0.048675857	None
L	Pos20	0.047465222	A	Pos19	0.096105056	0.048639834	None
Y	Pos20	0.170023556	T	Pos18	0.218633518	0.048609962	None
H	Pos05	0.08925292	A	Pos18	0.137862244	0.048609325	None
D	Pos20	-0.023784144	R	Pos18	0.024731261	0.048515405	None
M	Pos19	0.041449567	I	Pos05	0.089955988	0.048506421	None
L	Pos18	0.000857373	C	Pos19	0.049277514	0.048420141	None
D	Pos19	0.000417141	R	Pos05	0.048751452	0.048334311	None
F	Pos19	0.050903391	I	Pos05	0.099204727	0.048301336	None
R	Pos05	-0.131025662	G	Pos20	-0.082776918	0.048248745	None
D	Pos18	-0.009103697	G	Pos19	0.039135291	0.048238988	None
T	Pos20	0.004742907	F	Pos19	0.052976112	0.048233205	None
K	Pos05	-0.144023426	W	Pos19	-0.095791208	0.048232218	None
C	Pos18	0.086609885	R	Pos20	0.134772183	0.048162298	None
C	Pos20	-0.002937437	P	Pos18	0.0451702	0.048107638	None
T	Pos18	-0.096070662	E	Pos05	-0.04796537	0.048105291	None
R	Pos20	-0.101669147	D	Pos18	-0.053569487	0.048099661	None
M	Pos19	0.041449567	F	Pos20	0.089535094	0.048085527	None
Q	Pos18	0.042900766	A	Pos19	0.090909184	0.048008418	None
D	Pos19	0.000417141	Q	Pos18	0.048353368	0.047936227	None
C	Pos19	-2.18E-05	N	Pos05	0.04785	0.047871793	None
F	Pos05	0.090086636	I	Pos19	0.137944731	0.047858094	None
N	Pos05	0.067204178	A	Pos20	0.115056084	0.047851907	None
D	Pos05	-0.059896877	R	Pos19	-0.012049765	0.047847112	None
E	Pos20	-0.068868182	Q	Pos19	-0.021074138	0.047794044	None
L	Pos18	0.000857373	F	Pos05	0.048499205	0.047641832	None
Y	Pos05	0.19693081	H	Pos20	0.244568198	0.047637388	None
L	Pos20	0.047465222	I	Pos18	0.095060388	0.047595166	None
I	Pos05	0.165979093	P	Pos18	0.213560377	0.047581284	None
D	Pos05	-0.059896877	H	Pos19	-0.012444551	0.047452326	None
L	Pos18	0.000857373	I	Pos19	0.048308571	0.047451198	None
V	Pos20	-0.002614465	M	Pos19	0.044752282	0.047366747	None
M	Pos20	0.05988393	I	Pos19	0.107155639	0.047271709	None
D	Pos19	0.000417141	R	Pos20	0.0475886	0.047171459	None
I	Pos20	0.119329951	H	Pos19	0.166478382	0.047148431	None
F	Pos18	0.129449518	G	Pos20	0.176572531	0.047123014	None
T	Pos19	0.033184777	I	Pos05	0.080227081	0.047042303	None
K	Pos20	0.030958022	G	Pos18	0.077998806	0.047040783	None
P	Pos20	-0.061080189	S	Pos18	-0.014099144	0.046981045	None
E	Pos19	-0.063959336	R	Pos05	-0.016984077	0.046975258	None
I	Pos05	0.165979093	A	Pos20	0.212879137	0.046900044	None
H	Pos05	0.08925292	P	Pos18	0.136109508	0.046856588	None
C	Pos19	-2.18E-05	R	Pos20	0.046721892	0.046743685	None
K	Pos19	0.042639166	F	Pos20	0.089376215	0.046737048	None
M	Pos05	-0.167455221	I	Pos18	-0.120847557	0.046607665	None
P	Pos19	-0.148820166	D	Pos05	-0.102257013	0.046563153	None
Y	Pos05	0.19693081	A	Pos18	0.243409095	0.046478285	None
S	Pos18	0.117813831	T	Pos05	0.164175874	0.046362043	None
F	Pos18	0.129449518	G	Pos19	0.175778139	0.046328621	None
G	Pos18	-0.117132082	T	Pos19	-0.070805689	0.046326393	None
Y	Pos18	0.258024259	Q	Pos20	0.304282187	0.046257928	None
K	Pos19	0.042639166	A	Pos18	0.088858979	0.046219812	None
N	Pos18	0.119271699	K	Pos19	0.165482119	0.046210419	None
C	Pos18	0.086609885	L	Pos20	0.132802461	0.046192576	None
H	Pos05	0.08925292	A	Pos20	0.135400567	0.046147647	None
G	Pos19	-0.109791857	K	Pos20	-0.063814869	0.045976988	None
F	Pos18	0.129449518	E	Pos20	0.175353851	0.045904333	None
W	Pos18	0.062128536	D	Pos05	0.10799942	0.045870884	None
H	Pos20	0.088695104	I	Pos18	0.134565853	0.045870749	None
V	Pos19	-0.017639509	R	Pos20	0.02822846	0.045867969	None
M	Pos18	-0.004047728	E	Pos19	0.0417729	0.045820628	None
C	Pos20	-0.002937437	K	Pos05	0.042880424	0.045817862	None
P	Pos19	-0.148820166	D	Pos18	-0.103066164	0.045754001	None
S	Pos20	0.012899317	D	Pos19	0.058588595	0.045689278	None
N	Pos20	0.104196603	P	Pos05	0.149797851	0.045601248	None
G	Pos20	-0.082014792	C	Pos18	-0.036417223	0.045597569	None
S	Pos18	0.117813831	P	Pos20	0.163216227	0.045402396	None
I	Pos20	0.119329951	R	Pos19	0.164708486	0.045378535	None
L	Pos20	0.047465222	L	Pos18	0.092788753	0.045323531	None
Q	Pos20	-0.029340936	R	Pos19	0.015981336	0.045322272	None
E	Pos05	0.102709059	A	Pos19	0.147994671	0.045285612	None
M	Pos19	0.041449567	D	Pos20	0.086706508	0.045256941	None
E	Pos18	-0.156200698	H	Pos19	-0.110965078	0.04523562	None
D	Pos18	-0.009103697	Q	Pos19	0.03609188	0.045195577	None
C	Pos19	-2.18E-05	L	Pos18	0.045152443	0.045174236	None
A	Pos05	-0.158926037	W	Pos18	-0.113774374	0.045151662	None
Y	Pos05	0.19693081	S	Pos18	0.241984391	0.04505358	None
Y	Pos05	0.19693081	D	Pos20	0.241938739	0.045007929	None
W	Pos19	-0.066546943	M	Pos18	-0.021560395	0.044986548	None
Y	Pos20	0.170023556	Q	Pos18	0.214978802	0.044955246	None
N	Pos19	0.159921591	A	Pos05	0.204873055	0.044951463	None
Y	Pos18	0.258024259	R	Pos19	0.302962077	0.044937819	None
I	Pos18	0.082512904	W	Pos05	0.127450179	0.044937274	None
E	Pos05	0.102709059	L	Pos18	0.147642895	0.044933836	None
N	Pos19	0.159921591	Q	Pos18	0.204783472	0.044861881	None
N	Pos20	0.104196603	T	Pos05	0.149020876	0.044824274	None
F	Pos19	0.050903391	K	Pos20	0.095653531	0.04475014	None
H	Pos19	0.066875612	I	Pos18	0.111594995	0.044719383	None
Y	Pos18	0.258024259	G	Pos19	0.302708193	0.044683934	None
P	Pos05	0.005782466	I	Pos19	0.050430534	0.044648068	None
N	Pos19	0.159921591	D	Pos05	0.204425002	0.04450341	None
A	Pos20	-0.143185279	F	Pos18	-0.098864651	0.044320628	None
Y	Pos18	0.258024259	A	Pos19	0.302304021	0.044279763	None
Y	Pos19	0.226546695	C	Pos05	0.270820245	0.04427355	None
R	Pos20	-0.101669147	C	Pos19	-0.05740004	0.044269107	None
N	Pos05	0.067204178	A	Pos19	0.111407873	0.044203695	None
N	Pos19	0.159921591	W	Pos05	0.204097875	0.044176284	None
V	Pos19	-0.017639509	P	Pos18	0.026530814	0.044170323	None
W	Pos18	0.062128536	P	Pos20	0.106217975	0.04408944	None
S	Pos18	0.117813831	E	Pos05	0.161782623	0.043968792	None
S	Pos19	0.027298969	N	Pos18	0.071216657	0.043917688	None
H	Pos05	0.08925292	G	Pos18	0.133140594	0.043887675	None
G	Pos18	-0.117132082	Q	Pos20	-0.073261181	0.043870901	None
G	Pos20	-0.082014792	K	Pos19	-0.038202285	0.043812507	None
H	Pos20	0.088695104	K	Pos19	0.132425755	0.043730651	None
I	Pos19	0.1331745	L	Pos05	0.176891524	0.043717024	None
I	Pos05	0.165979093	A	Pos19	0.20963549	0.043656397	None
S	Pos20	0.012899317	R	Pos18	0.05652582	0.043626503	None
F	Pos19	0.050903391	F	Pos05	0.094509668	0.043606277	None
I	Pos19	0.1331745	V	Pos18	0.176743068	0.043568568	None
D	Pos19	0.000417141	S	Pos20	0.043970216	0.043553075	None
Q	Pos19	-0.05187233	R	Pos18	-0.008342445	0.043529886	None
W	Pos18	0.062128536	W	Pos19	0.105658419	0.043529883	None
Q	Pos18	0.042900766	F	Pos19	0.086397078	0.043496312	None
H	Pos18	0.10992446	W	Pos05	0.153308877	0.043384417	None
M	Pos05	-0.167455221	W	Pos19	-0.124160572	0.043294649	None
L	Pos19	-0.042875929	P	Pos20	0.000391091	0.04326702	None
S	Pos18	0.117813831	D	Pos19	0.161059135	0.043245304	None
C	Pos20	-0.002937437	L	Pos18	0.04029435	0.043231787	None
Y	Pos19	0.226546695	P	Pos05	0.269690347	0.043143652	None
M	Pos19	0.041449567	A	Pos20	0.084571859	0.043122292	None
Y	Pos19	0.226546695	T	Pos18	0.26966291	0.043116215	None
K	Pos20	0.030958022	A	Pos18	0.074052732	0.04309471	None
A	Pos19	-0.152424454	M	Pos18	-0.109344458	0.043079997	None
T	Pos19	0.033184777	V	Pos18	0.07620474	0.043019963	None
S	Pos18	0.117813831	W	Pos19	0.160830744	0.043016913	None
M	Pos20	0.05988393	H	Pos18	0.102897916	0.043013986	None
E	Pos05	0.102709059	E	Pos18	0.145701921	0.042992862	None
I	Pos18	0.082512904	Q	Pos19	0.125317193	0.042804288	None
Y	Pos18	0.258024259	E	Pos20	0.300806853	0.042782594	None
W	Pos18	0.062128536	D	Pos20	0.104809252	0.042680716	None
D	Pos20	-0.023784144	W	Pos18	0.018853191	0.042637335	None
D	Pos20	-0.023784144	M	Pos19	0.018852616	0.042636759	None
G	Pos20	-0.082014792	Q	Pos19	-0.039434738	0.042580054	None
H	Pos18	0.10992446	A	Pos20	0.152419163	0.042494703	None
Y	Pos20	0.170023556	A	Pos18	0.212516293	0.042492737	None
I	Pos18	0.082512904	W	Pos20	0.124983162	0.042470258	None
C	Pos05	0.084548425	H	Pos20	0.126937297	0.042388872	None
I	Pos19	0.1331745	R	Pos18	0.17548215	0.04230765	None
T	Pos20	0.004742907	W	Pos19	0.047031577	0.042288671	None
L	Pos18	0.000857373	T	Pos05	0.043144966	0.042287593	None
C	Pos18	0.086609885	K	Pos05	0.128813047	0.042203163	None
N	Pos20	0.104196603	G	Pos19	0.146298966	0.042102363	None
K	Pos18	-0.046122637	Y	Pos19	-0.004034286	0.042088351	None
T	Pos20	0.004742907	Y	Pos19	0.046801653	0.042058746	None
L	Pos20	0.047465222	V	Pos18	0.089492769	0.042027547	None
F	Pos05	0.090086636	M	Pos18	0.132094835	0.042008199	None
P	Pos05	0.005782466	Y	Pos19	0.04777988	0.041997415	None
H	Pos18	0.10992446	C	Pos05	0.151918965	0.041994505	None
H	Pos19	0.066875612	H	Pos20	0.108828974	0.041953363	None
A	Pos20	-0.143185279	T	Pos19	-0.10125433	0.041930949	None
I	Pos05	0.165979093	T	Pos19	0.207892151	0.041913058	None
I	Pos18	0.082512904	K	Pos05	0.124420332	0.041907428	None
I	Pos20	0.119329951	W	Pos05	0.161224417	0.041894466	None
I	Pos20	0.119329951	G	Pos18	0.161185783	0.041855832	None
K	Pos20	0.030958022	D	Pos05	0.07279941	0.041841387	None
D	Pos20	-0.023784144	Y	Pos05	0.018043611	0.041827754	None
M	Pos18	-0.004047728	R	Pos20	0.037728275	0.041776003	None
L	Pos19	-0.042875929	L	Pos20	-0.001135216	0.041740713	None
Y	Pos19	0.226546695	K	Pos20	0.268285387	0.041738691	None
P	Pos20	-0.061080189	L	Pos19	-0.019386954	0.041693235	None
H	Pos20	0.088695104	D	Pos18	0.130299083	0.041603979	None
D	Pos18	-0.009103697	W	Pos19	0.032459479	0.041563176	None
A	Pos05	-0.158926037	Y	Pos20	-0.117411122	0.041514915	None
H	Pos05	0.08925292	R	Pos18	0.130703081	0.041450161	None
W	Pos19	-0.066546943	P	Pos18	-0.025120161	0.041426782	None
P	Pos20	-0.061080189	W	Pos18	-0.019669018	0.041411171	None
L	Pos19	-0.042875929	F	Pos05	-0.001476295	0.041399635	None
Q	Pos19	-0.05187233	Y	Pos20	-0.010507661	0.04136467	None
Y	Pos18	0.258024259	V	Pos19	0.299333065	0.041308807	None
I	Pos20	0.119329951	R	Pos18	0.160578646	0.041248695	None
E	Pos20	-0.068868182	F	Pos18	-0.027699804	0.041168378	None
G	Pos20	-0.082014792	K	Pos05	-0.040875638	0.041139155	None
S	Pos20	0.012899317	F	Pos19	0.054020466	0.041121149	None
S	Pos05	0.035627541	Y	Pos20	0.076734088	0.041106547	None
N	Pos20	0.104196603	I	Pos18	0.145268087	0.041071485	None
I	Pos19	0.1331745	I	Pos18	0.174208633	0.041034133	None
Y	Pos19	0.226546695	A	Pos18	0.267576314	0.041029619	None
F	Pos20	0.03058047	M	Pos19	0.071551658	0.040971187	None
H	Pos18	0.10992446	N	Pos20	0.150862413	0.040937953	None
E	Pos05	0.102709059	P	Pos19	0.143567653	0.040858594	None
S	Pos18	0.117813831	S	Pos05	0.158652701	0.040838869	None
Y	Pos20	0.170023556	S	Pos05	0.210812478	0.040788922	None
H	Pos18	0.10992446	M	Pos05	0.150690683	0.040766223	None
Y	Pos19	0.226546695	S	Pos20	0.267262392	0.040715696	None
E	Pos19	-0.063959336	P	Pos18	-0.023349234	0.040610102	None
K	Pos19	0.042639166	E	Pos20	0.083199378	0.040560212	None
H	Pos20	0.088695104	Y	Pos18	0.129244977	0.040549873	None
F	Pos19	0.050903391	M	Pos05	0.091443758	0.040540367	None
K	Pos20	0.030958022	S	Pos19	0.071487488	0.040529466	None
W	Pos18	0.062128536	R	Pos20	0.102550085	0.040421549	None
N	Pos05	0.067204178	T	Pos18	0.107618737	0.040414559	None
V	Pos05	0.045251594	D	Pos18	0.085611792	0.040360198	None
Y	Pos18	0.258024259	C	Pos05	0.298382664	0.040358406	None
C	Pos19	-2.18E-05	K	Pos20	0.040324748	0.040346541	None
Y	Pos20	0.170023556	L	Pos18	0.210365139	0.040341583	None
R	Pos20	-0.101669147	A	Pos05	-0.061339027	0.04033012	None
C	Pos18	0.086609885	W	Pos05	0.126868939	0.040259054	None
K	Pos19	0.042639166	T	Pos18	0.082844009	0.040204843	None
V	Pos18	-0.044115235	M	Pos05	-0.004007809	0.040107426	None
Q	Pos05	0.030273808	A	Pos18	0.07031816	0.040044351	None
S	Pos18	0.117813831	H	Pos19	0.157671488	0.039857656	None
E	Pos19	-0.063959336	G	Pos20	-0.02412092	0.039838416	None
F	Pos05	0.090086636	L	Pos19	0.129875676	0.03978904	None
I	Pos05	0.165979093	K	Pos18	0.205636586	0.039657493	None
I	Pos05	0.165979093	E	Pos18	0.205560682	0.039581589	None
T	Pos19	0.033184777	L	Pos20	0.072748824	0.039564047	None
A	Pos05	-0.158926037	N	Pos19	-0.119410998	0.039515038	None
I	Pos19	0.1331745	M	Pos20	0.172600725	0.039426225	None
H	Pos05	0.08925292	K	Pos18	0.128571488	0.039318568	None
S	Pos19	0.027298969	W	Pos18	0.066598921	0.039299952	None
Y	Pos20	0.170023556	E	Pos19	0.209270642	0.039247086	None
Q	Pos18	0.042900766	N	Pos19	0.082083884	0.039183118	None
V	Pos05	0.045251594	E	Pos18	0.084420964	0.03916937	None
E	Pos05	0.102709059	G	Pos18	0.141875167	0.039166108	None
C	Pos20	-0.002937437	T	Pos18	0.036101626	0.039039063	None
R	Pos05	-0.131025662	W	Pos20	-0.091989555	0.039036108	None
P	Pos05	0.005782466	N	Pos20	0.044813559	0.039031093	None
T	Pos19	0.033184777	A	Pos20	0.072208085	0.039023308	None
S	Pos18	0.117813831	V	Pos05	0.156783015	0.038969184	None
H	Pos20	0.088695104	I	Pos05	0.127656547	0.038961442	None
C	Pos05	0.084548425	N	Pos18	0.123488148	0.038939723	None
T	Pos20	0.004742907	V	Pos19	0.043681465	0.038938559	None
S	Pos18	0.117813831	N	Pos05	0.156624489	0.038810658	None
H	Pos20	0.088695104	N	Pos18	0.127503995	0.038808891	None
C	Pos05	0.084548425	S	Pos18	0.123241107	0.038692682	None
K	Pos20	0.030958022	C	Pos19	0.069539652	0.03858163	None
M	Pos18	-0.004047728	G	Pos20	0.034530074	0.038577802	None
W	Pos05	-0.069647815	I	Pos20	-0.031130744	0.03851707	None
H	Pos18	0.10992446	T	Pos20	0.148356251	0.038431791	None
C	Pos05	0.084548425	I	Pos18	0.122979675	0.03843125	None
S	Pos05	0.035627541	Y	Pos18	0.073984893	0.038357352	None
L	Pos05	0.045668158	S	Pos18	0.083987813	0.038319655	None
N	Pos20	0.104196603	Y	Pos18	0.14247229	0.038275688	None
N	Pos19	0.159921591	I	Pos18	0.198195018	0.038273426	None
L	Pos20	0.047465222	T	Pos19	0.085664404	0.038199182	None
F	Pos20	0.03058047	C	Pos18	0.068708332	0.038127862	None
A	Pos19	-0.152424454	L	Pos20	-0.114320776	0.038103678	None
V	Pos19	-0.017639509	A	Pos18	0.020348472	0.037987982	None
H	Pos20	0.088695104	C	Pos05	0.126656505	0.037961401	None
H	Pos20	0.088695104	I	Pos19	0.126639886	0.037944782	None
Q	Pos19	-0.05187233	F	Pos20	-0.013930995	0.037941336	None
N	Pos18	0.119271699	S	Pos05	0.157187642	0.037915942	None
A	Pos19	-0.152424454	Y	Pos20	-0.114528129	0.037896325	None
L	Pos20	0.047465222	F	Pos18	0.085338105	0.037872883	None
M	Pos19	0.041449567	V	Pos05	0.0792446	0.037795033	None
L	Pos20	0.047465222	L	Pos19	0.085255903	0.037790681	None
H	Pos18	0.10992446	H	Pos20	0.14771283	0.037788369	None
E	Pos18	-0.156200698	Q	Pos05	-0.11841279	0.037787908	None
N	Pos20	0.104196603	H	Pos05	0.141980623	0.037784021	None
M	Pos05	-0.167455221	Y	Pos18	-0.129723263	0.037731958	None
N	Pos18	0.119271699	D	Pos19	0.15693591	0.03766421	None
N	Pos19	0.159921591	G	Pos18	0.197561198	0.037639607	None
H	Pos20	0.088695104	S	Pos18	0.126286561	0.037591457	None
F	Pos20	0.03058047	E	Pos18	0.068147648	0.037567177	None
S	Pos18	0.117813831	H	Pos05	0.155370429	0.037556598	None
Y	Pos05	0.19693081	G	Pos18	0.234470838	0.037540028	None
M	Pos05	-0.167455221	Y	Pos19	-0.129966333	0.037488888	None
C	Pos05	0.084548425	L	Pos20	0.122032759	0.037484335	None
R	Pos18	-0.160386274	I	Pos20	-0.12290977	0.037476503	None
N	Pos20	0.104196603	Q	Pos05	0.14166223	0.037465628	None
N	Pos05	0.067204178	E	Pos18	0.104570016	0.037365839	None
N	Pos05	0.067204178	W	Pos20	0.104548409	0.037344231	None
R	Pos18	-0.160386274	D	Pos20	-0.123045651	0.037340623	None
E	Pos20	-0.068868182	R	Pos18	-0.031534599	0.037333583	None
E	Pos05	0.102709059	A	Pos18	0.139993135	0.037284076	None
S	Pos18	0.117813831	H	Pos20	0.15504996	0.037236129	None
S	Pos19	0.027298969	R	Pos20	0.06451194	0.037212972	None
H	Pos05	0.08925292	C	Pos19	0.126441386	0.037188467	None
S	Pos05	0.035627541	H	Pos18	0.072787221	0.03715968	None
Q	Pos18	0.042900766	E	Pos19	0.080059404	0.037158638	None
M	Pos19	0.041449567	E	Pos20	0.078577359	0.037127792	None
G	Pos20	-0.082014792	P	Pos19	-0.044892678	0.037122114	None
K	Pos20	0.030958022	F	Pos19	0.068022177	0.037064155	None
I	Pos19	0.1331745	T	Pos05	0.17022953	0.03705503	None
K	Pos20	0.030958022	D	Pos18	0.06799297	0.037034948	None
T	Pos20	0.004742907	H	Pos05	0.041713615	0.036970708	None
V	Pos18	-0.044115235	L	Pos20	-0.007179122	0.036936113	None
L	Pos19	-0.042875929	N	Pos20	-0.005957216	0.036918713	None
N	Pos18	0.119271699	Q	Pos19	0.156189678	0.036917979	None
T	Pos19	0.033184777	D	Pos18	0.070100263	0.036915486	None
L	Pos05	0.045668158	E	Pos18	0.082583562	0.036915404	None
Y	Pos19	0.226546695	G	Pos05	0.263421296	0.0368746	None
N	Pos05	0.067204178	L	Pos18	0.10405616	0.036851982	None
M	Pos20	0.05988393	L	Pos05	0.096724772	0.036840842	None
N	Pos18	0.119271699	I	Pos20	0.156095731	0.036824032	None
F	Pos19	0.050903391	T	Pos18	0.087702979	0.036799588	None
F	Pos05	0.090086636	V	Pos18	0.126864987	0.036778351	None
D	Pos20	-0.023784144	N	Pos18	0.012925766	0.03670991	None
T	Pos05	0.056973105	E	Pos18	0.093681805	0.0367087	None
F	Pos18	0.129449518	M	Pos19	0.166131048	0.036681531	None
N	Pos19	0.159921591	S	Pos05	0.196598545	0.036676953	None
H	Pos20	0.088695104	N	Pos05	0.125342155	0.036647051	None
I	Pos20	0.119329951	A	Pos05	0.155960828	0.036630877	None
F	Pos05	0.090086636	L	Pos18	0.126711116	0.036624479	None
M	Pos05	-0.167455221	F	Pos19	-0.13083772	0.036617501	None
P	Pos05	0.005782466	N	Pos19	0.042371428	0.036588963	None
D	Pos19	0.000417141	A	Pos20	0.036997473	0.036580332	None
A	Pos20	-0.143185279	K	Pos19	-0.106607611	0.036577668	None
T	Pos05	0.056973105	D	Pos20	0.093546743	0.036573638	None
Q	Pos20	-0.029340936	G	Pos19	0.007226517	0.036567453	None
N	Pos19	0.159921591	G	Pos05	0.196465233	0.036543641	None
Y	Pos19	0.226546695	G	Pos18	0.263086705	0.03654001	None
C	Pos05	0.084548425	S	Pos19	0.121075731	0.036527307	None
E	Pos20	-0.068868182	P	Pos19	-0.032370848	0.036497334	None
V	Pos19	-0.017639509	M	Pos05	0.018829359	0.036468869	None
T	Pos19	0.033184777	V	Pos20	0.069613414	0.036428636	None
M	Pos20	0.05988393	V	Pos05	0.096245353	0.036361423	None
L	Pos18	0.000857373	V	Pos20	0.037213098	0.036355725	None
Y	Pos19	0.226546695	K	Pos18	0.26289221	0.036345515	None
N	Pos05	0.067204178	P	Pos18	0.103541941	0.036337763	None
L	Pos20	0.047465222	K	Pos19	0.083771012	0.03630579	None
K	Pos19	0.042639166	D	Pos18	0.078867687	0.03622852	None
H	Pos18	0.10992446	S	Pos05	0.146110312	0.036185852	None
C	Pos18	0.086609885	W	Pos20	0.122718805	0.03610892	None
I	Pos05	0.165979093	R	Pos18	0.202058688	0.036079595	None
K	Pos05	-0.144023426	G	Pos20	-0.107987697	0.03603573	None
N	Pos05	0.067204178	C	Pos19	0.103232196	0.036028018	None
Y	Pos05	0.19693081	V	Pos18	0.23291239	0.035981579	None
S	Pos19	0.027298969	K	Pos20	0.06324953	0.035950561	None
V	Pos05	0.045251594	D	Pos19	0.081172185	0.035920591	None
F	Pos18	0.129449518	F	Pos05	0.165325169	0.035875652	None
T	Pos20	0.004742907	G	Pos18	0.040599373	0.035856466	None
H	Pos05	0.08925292	T	Pos18	0.125107941	0.035855021	None
F	Pos05	0.090086636	F	Pos19	0.125923927	0.035837291	None
R	Pos20	-0.101669147	E	Pos19	-0.065915464	0.035753683	None
H	Pos20	0.088695104	Y	Pos19	0.124448062	0.035752958	None
N	Pos20	0.104196603	L	Pos05	0.139858877	0.035662275	None
N	Pos19	0.159921591	P	Pos05	0.195536041	0.03561445	None
H	Pos20	0.088695104	E	Pos05	0.124306315	0.035611211	None
I	Pos20	0.119329951	V	Pos19	0.154938808	0.035608857	None
A	Pos20	-0.143185279	I	Pos05	-0.107607089	0.03557819	None
Y	Pos19	0.226546695	G	Pos20	0.262106534	0.035559839	None
F	Pos20	0.03058047	P	Pos18	0.06613588	0.035555409	None
R	Pos05	-0.131025662	W	Pos18	-0.095488393	0.035537269	None
H	Pos05	0.08925292	G	Pos19	0.124783475	0.035530556	None
V	Pos19	-0.017639509	T	Pos20	0.017881309	0.035520819	None
D	Pos20	-0.023784144	T	Pos05	0.011730751	0.035514895	None
W	Pos05	-0.069647815	N	Pos19	-0.034141314	0.0355065	None
C	Pos05	0.084548425	W	Pos18	0.120038926	0.035490501	None
T	Pos05	0.056973105	A	Pos19	0.092460402	0.035487297	None
C	Pos05	0.084548425	N	Pos19	0.120019604	0.035471179	None
G	Pos18	-0.117132082	T	Pos20	-0.081663973	0.035468109	None
H	Pos20	0.088695104	T	Pos05	0.124101789	0.035406685	None
L	Pos18	0.000857373	N	Pos19	0.036257517	0.035400144	None
Q	Pos18	0.042900766	W	Pos19	0.078211305	0.035310538	None
N	Pos18	0.119271699	A	Pos05	0.154527914	0.035256215	None
H	Pos18	0.10992446	D	Pos05	0.145152625	0.035228165	None
M	Pos05	-0.167455221	P	Pos20	-0.132240702	0.035214519	None
W	Pos19	-0.066546943	A	Pos05	-0.031338236	0.035208707	None
C	Pos18	0.086609885	A	Pos19	0.121776289	0.035166404	None
V	Pos18	-0.044115235	I	Pos19	-0.008964276	0.035150959	None
F	Pos19	0.050903391	C	Pos18	0.0860391	0.03513571	None
M	Pos20	0.05988393	Y	Pos19	0.095014292	0.035130362	None
D	Pos18	-0.009103697	H	Pos19	0.026025919	0.035129616	None
F	Pos19	0.050903391	K	Pos18	0.086010037	0.035106647	None
M	Pos20	0.05988393	Y	Pos05	0.094976256	0.035092326	None
T	Pos18	-0.096070662	M	Pos19	-0.061050403	0.035020258	None
Q	Pos19	-0.05187233	K	Pos05	-0.016889169	0.034983161	None
C	Pos19	-2.18E-05	M	Pos18	0.034945398	0.034967191	None
R	Pos20	-0.101669147	R	Pos19	-0.066705645	0.034963502	None
I	Pos19	0.1331745	V	Pos05	0.168132127	0.034957627	None
C	Pos19	-2.18E-05	M	Pos20	0.034899421	0.034921214	None
S	Pos18	0.117813831	Q	Pos19	0.152669979	0.034856148	None
P	Pos20	-0.061080189	M	Pos05	-0.026224745	0.034855444	None
N	Pos19	0.159921591	H	Pos20	0.194740715	0.034819123	None
A	Pos20	-0.143185279	E	Pos19	-0.108368604	0.034816674	None
T	Pos20	0.004742907	Y	Pos05	0.039544428	0.034801521	None
E	Pos18	-0.156200698	K	Pos19	-0.121512551	0.034688147	None
C	Pos05	0.084548425	F	Pos20	0.119207415	0.03465899	None
D	Pos20	-0.023784144	V	Pos18	0.010860495	0.034644638	None
Q	Pos05	0.030273808	G	Pos18	0.064882941	0.034609133	None
W	Pos19	-0.066546943	T	Pos20	-0.031952347	0.034594596	None
M	Pos19	0.041449567	F	Pos05	0.076038208	0.034588641	None
I	Pos19	0.1331745	I	Pos05	0.167761318	0.034586818	None
N	Pos20	0.104196603	L	Pos19	0.138744958	0.034548355	None
C	Pos20	-0.002937437	W	Pos19	0.03159293	0.034530367	None
M	Pos20	0.05988393	I	Pos05	0.094405465	0.034521535	None
V	Pos18	-0.044115235	D	Pos20	-0.00964491	0.034470325	None
E	Pos19	-0.063959336	K	Pos18	-0.029505646	0.03445369	None
E	Pos20	-0.068868182	P	Pos18	-0.034420647	0.034447536	None
D	Pos19	0.000417141	G	Pos05	0.034818908	0.034401766	None
G	Pos19	-0.109791857	Q	Pos18	-0.07539882	0.034393036	None
S	Pos05	0.035627541	N	Pos18	0.069976205	0.034348664	None
V	Pos18	-0.044115235	T	Pos19	-0.009802275	0.034312961	None
I	Pos20	0.119329951	V	Pos18	0.153560281	0.03423033	None
E	Pos20	-0.068868182	R	Pos19	-0.034639397	0.034228786	None
Q	Pos18	0.042900766	N	Pos20	0.077116409	0.034215643	None
M	Pos19	0.041449567	G	Pos20	0.075642998	0.034193432	None
C	Pos05	0.084548425	T	Pos19	0.118673062	0.034124637	None
I	Pos18	0.082512904	L	Pos20	0.116637058	0.034124154	None
A	Pos19	-0.152424454	K	Pos18	-0.118329564	0.03409489	None
C	Pos20	-0.002937437	K	Pos18	0.031121549	0.034058986	None
C	Pos05	0.084548425	I	Pos20	0.118588494	0.03404007	None
T	Pos05	0.056973105	T	Pos18	0.09100402	0.034030915	None
N	Pos18	0.119271699	D	Pos20	0.153226977	0.033955278	None
P	Pos19	-0.148820166	V	Pos18	-0.114867985	0.033952181	None
Q	Pos18	0.042900766	D	Pos05	0.076847658	0.033946891	None
S	Pos05	0.035627541	F	Pos18	0.069522292	0.033894751	None
H	Pos20	0.088695104	V	Pos19	0.122562605	0.033867501	None
Q	Pos20	-0.029340936	Y	Pos18	0.004498316	0.033839252	None
Y	Pos18	0.258024259	G	Pos20	0.29181682	0.033792561	None
G	Pos19	-0.109791857	R	Pos20	-0.076005758	0.033786099	None
M	Pos20	0.05988393	S	Pos19	0.093636511	0.033752581	None
G	Pos20	-0.082014792	A	Pos19	-0.048263992	0.0337508	None
C	Pos20	-0.002937437	M	Pos05	0.030807883	0.033745321	None
K	Pos18	-0.046122637	W	Pos19	-0.012378524	0.033744112	None
W	Pos19	-0.066546943	E	Pos18	-0.032814457	0.033732486	None
V	Pos19	-0.017639509	T	Pos18	0.016049744	0.033689253	None
L	Pos18	0.000857373	Q	Pos05	0.034532774	0.033675401	None
Q	Pos18	0.042900766	Y	Pos20	0.076542631	0.033641865	None
M	Pos05	-0.167455221	W	Pos18	-0.133945562	0.033509659	None
S	Pos05	0.035627541	C	Pos18	0.069119702	0.033492161	None
V	Pos18	-0.044115235	L	Pos19	-0.010641076	0.033474159	None
R	Pos20	-0.101669147	V	Pos19	-0.068224376	0.033444771	None
D	Pos20	-0.023784144	H	Pos18	0.00964121	0.033425354	None
N	Pos20	0.104196603	M	Pos19	0.137533313	0.03333671	None
L	Pos05	0.045668158	D	Pos19	0.079004797	0.033336639	None
E	Pos19	-0.063959336	F	Pos20	-0.030631597	0.033327739	None
D	Pos19	0.000417141	W	Pos05	0.033725049	0.033307907	None
R	Pos18	-0.160386274	E	Pos05	-0.12715382	0.033232453	None
Q	Pos05	0.030273808	P	Pos18	0.063481449	0.033207641	None
C	Pos20	-0.002937437	G	Pos05	0.030225988	0.033163426	None
M	Pos20	0.05988393	Y	Pos18	0.093045986	0.033162056	None
I	Pos05	0.165979093	M	Pos19	0.199077014	0.033097921	None
W	Pos05	-0.069647815	Y	Pos20	-0.036552304	0.033095511	None
S	Pos19	0.027298969	R	Pos05	0.06039417	0.033095201	None
L	Pos05	0.045668158	K	Pos18	0.078752811	0.033084653	None
C	Pos19	-2.18E-05	E	Pos05	0.033020313	0.033042106	None
S	Pos18	0.117813831	C	Pos05	0.150839382	0.033025551	None
K	Pos18	-0.046122637	I	Pos05	-0.013100718	0.033021918	None
M	Pos19	0.041449567	K	Pos20	0.074456327	0.03300676	None
G	Pos19	-0.109791857	A	Pos18	-0.076795782	0.032996075	None
Y	Pos20	0.170023556	C	Pos05	0.203013803	0.032990247	None
T	Pos18	-0.096070662	F	Pos19	-0.063104764	0.032965897	None
F	Pos18	0.129449518	P	Pos05	0.162384063	0.032934545	None
Q	Pos05	0.030273808	A	Pos20	0.063173108	0.032899299	None
M	Pos19	0.041449567	N	Pos18	0.074255888	0.032806321	None
F	Pos05	0.090086636	Y	Pos20	0.122823323	0.032736686	None
Y	Pos19	0.226546695	P	Pos20	0.259280228	0.032733532	None
C	Pos18	0.086609885	V	Pos20	0.119317118	0.032707233	None
C	Pos05	0.084548425	V	Pos19	0.117112398	0.032563973	None
F	Pos19	0.050903391	V	Pos18	0.083455619	0.032552228	None
H	Pos20	0.088695104	S	Pos05	0.121225134	0.03253003	None
F	Pos18	0.129449518	A	Pos20	0.16197283	0.032523312	None
K	Pos05	-0.144023426	S	Pos20	-0.111552469	0.032470957	None
A	Pos20	-0.143185279	W	Pos19	-0.110742065	0.032443214	None
D	Pos20	-0.023784144	P	Pos19	0.008617551	0.032401695	None
R	Pos19	-0.137934559	A	Pos05	-0.10561857	0.032315989	None
S	Pos18	0.117813831	N	Pos19	0.150112052	0.032298221	None
Y	Pos05	0.19693081	K	Pos18	0.229215033	0.032284222	None
S	Pos19	0.027298969	D	Pos18	0.059576105	0.032277136	None
T	Pos19	0.033184777	I	Pos18	0.065417809	0.032233032	None
E	Pos20	-0.068868182	W	Pos19	-0.036639353	0.03222883	None
H	Pos05	0.08925292	L	Pos18	0.121475007	0.032222087	None
S	Pos19	0.027298969	T	Pos18	0.059507711	0.032208742	None
T	Pos19	0.033184777	C	Pos20	0.06532664	0.032141863	None
N	Pos19	0.159921591	I	Pos20	0.192049787	0.032128196	None
C	Pos18	0.086609885	F	Pos20	0.118620856	0.032010971	None
I	Pos20	0.119329951	N	Pos18	0.151296357	0.031966406	None
N	Pos19	0.159921591	Q	Pos20	0.191790709	0.031869118	None
W	Pos19	-0.066546943	K	Pos18	-0.034689135	0.031857808	None
H	Pos05	0.08925292	E	Pos19	0.121068264	0.031815345	None
L	Pos19	-0.042875929	V	Pos18	-0.011085976	0.031789953	None
H	Pos18	0.10992446	D	Pos20	0.141683516	0.031759056	None
C	Pos19	-2.18E-05	S	Pos18	0.031721344	0.031743137	None
E	Pos18	-0.156200698	W	Pos19	-0.124463763	0.031736934	None
V	Pos18	-0.044115235	F	Pos05	-0.012415838	0.031699397	None
R	Pos20	-0.101669147	H	Pos19	-0.06997342	0.031695727	None
Y	Pos19	0.226546695	K	Pos05	0.25823866	0.031691965	None
Q	Pos19	-0.05187233	D	Pos18	-0.020209416	0.031662914	None
G	Pos19	-0.109791857	T	Pos18	-0.078164904	0.031626953	None
V	Pos20	-0.002614465	P	Pos18	0.028959705	0.03157417	None
S	Pos19	0.027298969	G	Pos18	0.058841763	0.031542794	None
N	Pos18	0.119271699	Y	Pos20	0.150676936	0.031405237	None
W	Pos18	0.062128536	S	Pos19	0.093529559	0.031401023	None
P	Pos20	-0.061080189	Y	Pos19	-0.029726519	0.03135367	None
D	Pos18	-0.009103697	W	Pos20	0.022210151	0.031313849	None
Q	Pos18	0.042900766	G	Pos20	0.074153146	0.031252379	None
Y	Pos18	0.258024259	S	Pos05	0.289275643	0.031251384	None
H	Pos20	0.088695104	M	Pos18	0.119922744	0.03122764	None
E	Pos20	-0.068868182	W	Pos18	-0.037677603	0.031190579	None
S	Pos19	0.027298969	A	Pos18	0.058322321	0.031023352	None
H	Pos18	0.10992446	W	Pos20	0.14088025	0.03095579	None
I	Pos05	0.165979093	N	Pos20	0.196917083	0.03093799	None
E	Pos19	-0.063959336	G	Pos05	-0.033046797	0.030912538	None
D	Pos18	-0.009103697	K	Pos20	0.021808164	0.030911861	None
H	Pos19	0.066875612	S	Pos20	0.097784879	0.030909267	None
W	Pos20	-0.159440033	M	Pos19	-0.128546345	0.030893689	None
P	Pos05	0.005782466	F	Pos18	0.036671078	0.030888612	None
P	Pos05	0.005782466	C	Pos18	0.036638234	0.030855769	None
M	Pos19	0.041449567	L	Pos05	0.072285666	0.030836099	None
H	Pos18	0.10992446	G	Pos05	0.140698311	0.030773851	None
H	Pos20	0.088695104	H	Pos05	0.119441658	0.030746554	None
Q	Pos05	0.030273808	W	Pos20	0.061017713	0.030743905	None
M	Pos05	-0.167455221	H	Pos19	-0.136716748	0.030738473	None
T	Pos19	0.033184777	D	Pos20	0.063870221	0.030685443	None
W	Pos05	-0.069647815	R	Pos19	-0.038980149	0.030667666	None
G	Pos20	-0.082014792	M	Pos05	-0.051349157	0.030665635	None
V	Pos20	-0.002614465	C	Pos18	0.028022105	0.03063657	None
F	Pos05	0.090086636	M	Pos19	0.120700587	0.030613951	None
Y	Pos19	0.226546695	W	Pos05	0.257156539	0.030609844	None
R	Pos18	-0.160386274	M	Pos20	-0.129801306	0.030584968	None
V	Pos20	-0.002614465	V	Pos18	0.027968568	0.030583033	None
K	Pos18	-0.046122637	G	Pos19	-0.015544207	0.03057843	None
T	Pos19	0.033184777	C	Pos18	0.063759165	0.030574388	None
T	Pos18	-0.096070662	N	Pos05	-0.065522203	0.030548458	None
D	Pos05	-0.059896877	K	Pos20	-0.029395536	0.030501341	None
M	Pos20	0.05988393	C	Pos19	0.090377183	0.030493253	None
Q	Pos05	0.030273808	E	Pos20	0.06073738	0.030463572	None
T	Pos05	0.056973105	L	Pos18	0.087424931	0.030451826	None
P	Pos19	-0.148820166	D	Pos20	-0.11839855	0.030421616	None
Y	Pos20	0.170023556	K	Pos05	0.200429952	0.030406396	None
G	Pos19	-0.109791857	P	Pos20	-0.079386016	0.030405841	None
K	Pos19	0.042639166	H	Pos20	0.072895206	0.03025604	None
C	Pos19	-2.18E-05	I	Pos20	0.030222192	0.030243985	None
S	Pos05	0.035627541	N	Pos19	0.065845734	0.030218193	None
M	Pos19	0.041449567	Y	Pos18	0.071617989	0.030168422	None
H	Pos19	0.066875612	S	Pos05	0.097020082	0.03014447	None
E	Pos05	0.102709059	E	Pos20	0.13283922	0.030130161	None
N	Pos20	0.104196603	E	Pos05	0.134294934	0.030098332	None
D	Pos19	0.000417141	V	Pos05	0.030514689	0.030097548	None
I	Pos19	0.1331745	H	Pos18	0.163266943	0.030092443	None
G	Pos18	-0.117132082	K	Pos20	-0.087044193	0.030087889	None
H	Pos18	0.10992446	M	Pos20	0.140002046	0.030077586	None
Y	Pos20	0.170023556	G	Pos05	0.200064806	0.03004125	None
S	Pos18	0.117813831	V	Pos20	0.147840633	0.030026801	None
K	Pos19	0.042639166	N	Pos18	0.072658809	0.030019643	None
V	Pos20	-0.002614465	L	Pos18	0.027369617	0.029984082	None
D	Pos20	-0.023784144	P	Pos05	0.006150555	0.029934699	None
Y	Pos05	0.19693081	F	Pos20	0.22683671	0.0299059	None
N	Pos05	0.067204178	Q	Pos20	0.097106071	0.029901894	None
E	Pos20	-0.068868182	R	Pos05	-0.038971268	0.029896915	None
I	Pos05	0.165979093	A	Pos18	0.195839831	0.029860738	None
G	Pos18	-0.117132082	N	Pos20	-0.087284291	0.029847791	None
E	Pos19	-0.063959336	M	Pos18	-0.034122903	0.029836432	None
S	Pos18	0.117813831	F	Pos05	0.147647	0.029833169	None
P	Pos05	0.005782466	D	Pos20	0.035598937	0.029816472	None
Q	Pos05	0.030273808	E	Pos19	0.060075567	0.029801759	None
R	Pos20	-0.101669147	G	Pos19	-0.071879285	0.029789862	None
F	Pos18	0.129449518	S	Pos05	0.159225558	0.02977604	None
H	Pos19	0.066875612	W	Pos05	0.096611381	0.029735769	None
N	Pos19	0.159921591	H	Pos18	0.189652031	0.02973044	None
M	Pos19	0.041449567	I	Pos18	0.071148142	0.029698575	None
W	Pos05	-0.069647815	I	Pos18	-0.039950536	0.029697279	None
D	Pos18	-0.009103697	K	Pos19	0.020592368	0.029696065	None
H	Pos19	0.066875612	M	Pos05	0.096538997	0.029663385	None
M	Pos05	-0.167455221	I	Pos20	-0.137797398	0.029657824	None
R	Pos20	-0.101669147	D	Pos19	-0.072085527	0.02958362	None
R	Pos18	-0.160386274	N	Pos20	-0.130808138	0.029578136	None
K	Pos20	0.030958022	M	Pos19	0.060529893	0.029571871	None
W	Pos05	-0.069647815	H	Pos18	-0.040080467	0.029567348	None
S	Pos05	0.035627541	S	Pos18	0.065140975	0.029513434	None
H	Pos19	0.066875612	S	Pos18	0.096380877	0.029505265	None
V	Pos20	-0.002614465	T	Pos19	0.026883272	0.029497737	None
A	Pos18	-0.144451588	T	Pos20	-0.114967118	0.02948447	None
K	Pos05	-0.144023426	R	Pos20	-0.114580331	0.029443095	None
G	Pos20	-0.082014792	E	Pos19	-0.052578013	0.029436779	None
M	Pos20	0.05988393	R	Pos18	0.089296608	0.029412678	None
F	Pos19	0.050903391	Y	Pos20	0.080307553	0.029404162	None
S	Pos20	0.012899317	G	Pos05	0.042264633	0.029365316	None
P	Pos05	0.005782466	M	Pos18	0.035122342	0.029339876	None
V	Pos05	0.045251594	M	Pos19	0.074575337	0.029323743	None
Y	Pos20	0.170023556	P	Pos05	0.199303381	0.029279825	None
D	Pos20	-0.023784144	T	Pos19	0.005456184	0.029240328	None
S	Pos18	0.117813831	Y	Pos19	0.146958499	0.029144668	None
P	Pos18	-0.212322808	M	Pos20	-0.183219514	0.029103294	None
D	Pos18	-0.009103697	T	Pos19	0.019998099	0.029101796	None
I	Pos19	0.1331745	H	Pos20	0.162263425	0.029088925	None
H	Pos20	0.088695104	F	Pos05	0.117705668	0.029010564	None
I	Pos20	0.119329951	R	Pos05	0.148339841	0.02900989	None
Q	Pos05	0.030273808	R	Pos18	0.059278349	0.02900454	None
V	Pos20	-0.002614465	M	Pos05	0.026386445	0.02900091	None
L	Pos19	-0.042875929	I	Pos20	-0.013978795	0.028897135	None
D	Pos18	-0.009103697	V	Pos05	0.01978006	0.028883757	None
C	Pos05	0.084548425	C	Pos19	0.113396345	0.02884792	None
N	Pos19	0.159921591	D	Pos18	0.188736683	0.028815092	None
I	Pos05	0.165979093	F	Pos20	0.194781508	0.028802415	None
S	Pos18	0.117813831	I	Pos20	0.146604378	0.028790547	None
I	Pos18	0.082512904	H	Pos19	0.111286092	0.028773187	None
T	Pos20	0.004742907	K	Pos18	0.033508518	0.028765611	None
S	Pos05	0.035627541	H	Pos19	0.064382309	0.028754768	None
Q	Pos20	-0.029340936	N	Pos19	-0.000630564	0.028710372	None
A	Pos05	-0.158926037	R	Pos19	-0.130232543	0.028693494	None
V	Pos18	-0.044115235	F	Pos19	-0.015423796	0.028691439	None
I	Pos19	0.1331745	R	Pos05	0.161838518	0.028664018	None
F	Pos05	0.090086636	F	Pos20	0.118702112	0.028615476	None
A	Pos18	-0.144451588	N	Pos19	-0.115844127	0.028607462	None
M	Pos19	0.041449567	N	Pos20	0.070039452	0.028589885	None
L	Pos20	0.047465222	C	Pos05	0.076044889	0.028579667	None
H	Pos05	0.08925292	T	Pos20	0.117821833	0.028568914	None
F	Pos18	0.129449518	L	Pos20	0.158001713	0.028552195	None
E	Pos18	-0.156200698	Q	Pos19	-0.127652398	0.0285483	None
T	Pos19	0.033184777	Y	Pos20	0.061709883	0.028525105	None
G	Pos19	-0.109791857	S	Pos20	-0.081294152	0.028497705	None
P	Pos05	0.005782466	Y	Pos20	0.03426793	0.028485464	None
V	Pos18	-0.044115235	Y	Pos05	-0.015639254	0.028475981	None
W	Pos19	-0.066546943	S	Pos18	-0.038101779	0.028445164	None
M	Pos19	0.041449567	T	Pos18	0.069850732	0.028401165	None
D	Pos05	-0.059896877	N	Pos18	-0.031516222	0.028380655	None
R	Pos19	-0.137934559	D	Pos05	-0.109580666	0.028353893	None
K	Pos19	0.042639166	L	Pos20	0.0709063	0.028267134	None
V	Pos18	-0.044115235	V	Pos20	-0.01586562	0.028249615	None
H	Pos05	0.08925292	P	Pos19	0.117479516	0.028226597	None
K	Pos18	-0.046122637	F	Pos19	-0.018085351	0.028037285	None
G	Pos19	-0.109791857	K	Pos18	-0.081758855	0.028033002	None
F	Pos05	0.090086636	C	Pos20	0.11811568	0.028029044	None
M	Pos20	0.05988393	F	Pos18	0.087902438	0.028018508	None
S	Pos20	0.012899317	R	Pos05	0.040841032	0.027941715	None
E	Pos19	-0.063959336	G	Pos18	-0.036021649	0.027937687	None
F	Pos18	0.129449518	C	Pos05	0.15737627	0.027926753	None
T	Pos19	0.033184777	C	Pos05	0.061059456	0.027874679	None
Y	Pos20	0.170023556	L	Pos05	0.19789177	0.027868214	None
R	Pos05	-0.131025662	D	Pos19	-0.103198986	0.027826677	None
W	Pos05	-0.069647815	H	Pos19	-0.041926742	0.027721073	None
F	Pos05	0.090086636	I	Pos18	0.117775092	0.027688455	None
D	Pos19	0.000417141	K	Pos18	0.02809788	0.027680739	None
W	Pos18	0.062128536	W	Pos05	0.089807954	0.027679418	None
D	Pos19	0.000417141	L	Pos05	0.028023645	0.027606504	None
G	Pos05	-0.27074826	R	Pos20	-0.243272371	0.027475888	None
R	Pos19	-0.137934559	E	Pos20	-0.110519837	0.027414722	None
Y	Pos05	0.19693081	W	Pos19	0.224322143	0.027391332	None
W	Pos20	-0.159440033	R	Pos05	-0.132067511	0.027372522	None
S	Pos20	0.012899317	L	Pos19	0.040248056	0.027348739	None
E	Pos19	-0.063959336	W	Pos05	-0.036678896	0.027280439	None
N	Pos20	0.104196603	C	Pos19	0.131450581	0.027253978	None
Q	Pos19	-0.05187233	A	Pos05	-0.024646047	0.027226283	None
K	Pos18	-0.046122637	T	Pos20	-0.018941735	0.027180902	None
Q	Pos19	-0.05187233	W	Pos05	-0.024693042	0.027179288	None
S	Pos18	0.117813831	P	Pos05	0.144984154	0.027170323	None
M	Pos19	0.041449567	W	Pos20	0.068618201	0.027168634	None
F	Pos18	0.129449518	Q	Pos20	0.156615776	0.027166258	None
F	Pos05	0.090086636	H	Pos18	0.11720049	0.027113853	None
C	Pos18	0.086609885	P	Pos05	0.113711868	0.027101983	None
W	Pos19	-0.066546943	E	Pos20	-0.039472749	0.027074193	None
C	Pos19	-2.18E-05	S	Pos20	0.026966613	0.026988406	None
C	Pos19	-2.18E-05	L	Pos20	0.026965781	0.026987574	None
R	Pos20	-0.101669147	A	Pos19	-0.074702787	0.02696636	None
Y	Pos20	0.170023556	E	Pos18	0.196942488	0.026918932	None
R	Pos19	-0.137934559	R	Pos20	-0.111019302	0.026915257	None
G	Pos19	-0.109791857	Q	Pos20	-0.082918859	0.026872998	None
M	Pos18	-0.004047728	R	Pos05	0.022803518	0.026851246	None
G	Pos18	-0.117132082	Y	Pos20	-0.090293944	0.026838138	None
S	Pos18	0.117813831	C	Pos19	0.144635788	0.026821957	None
K	Pos20	0.030958022	N	Pos18	0.057777266	0.026819244	None
R	Pos20	-0.101669147	K	Pos05	-0.074850491	0.026818656	None
V	Pos05	0.045251594	M	Pos20	0.072058587	0.026806994	None
G	Pos20	-0.082014792	M	Pos19	-0.055210756	0.026804036	None
G	Pos19	-0.109791857	K	Pos05	-0.083056916	0.026734941	None
S	Pos20	0.012899317	G	Pos18	0.0396268	0.026727483	None
W	Pos18	0.062128536	C	Pos20	0.08884302	0.026714485	None
M	Pos18	-0.004047728	P	Pos05	0.022583776	0.026631504	None
A	Pos18	-0.144451588	K	Pos20	-0.117856899	0.02659469	None
F	Pos05	0.090086636	D	Pos18	0.116657416	0.026570779	None
N	Pos18	0.119271699	G	Pos20	0.145838459	0.026566759	None
I	Pos19	0.1331745	L	Pos18	0.159731661	0.026557161	None
A	Pos18	-0.144451588	Y	Pos20	-0.117898536	0.026553053	None
D	Pos19	0.000417141	N	Pos18	0.026913699	0.026496558	None
Q	Pos05	0.030273808	T	Pos18	0.05676865	0.026494842	None
C	Pos05	0.084548425	M	Pos19	0.110975766	0.026427342	None
S	Pos20	0.012899317	D	Pos18	0.039312286	0.026412969	None
M	Pos18	-0.004047728	Q	Pos20	0.022361195	0.026408923	None
A	Pos05	-0.158926037	F	Pos18	-0.132599432	0.026326605	None
A	Pos05	-0.158926037	I	Pos20	-0.132602109	0.026323928	None
R	Pos19	-0.137934559	Q	Pos20	-0.111637759	0.0262968	None
G	Pos05	-0.27074826	F	Pos18	-0.244469359	0.026278901	None
F	Pos19	0.050903391	M	Pos20	0.077179358	0.026275967	None
T	Pos19	0.033184777	N	Pos05	0.059457644	0.026272867	None
Y	Pos05	0.19693081	T	Pos20	0.223189078	0.026258268	None
F	Pos05	0.090086636	Y	Pos19	0.116324039	0.026237403	None
L	Pos18	0.000857373	C	Pos05	0.027067441	0.026210068	None
T	Pos18	-0.096070662	T	Pos05	-0.069959396	0.026111266	None
W	Pos19	-0.066546943	L	Pos18	-0.040448765	0.026098178	None
C	Pos18	0.086609885	S	Pos05	0.112651747	0.026041862	None
L	Pos05	0.045668158	D	Pos20	0.07170359	0.026035432	None
Y	Pos20	0.170023556	S	Pos18	0.196011858	0.025988302	None
V	Pos20	-0.002614465	A	Pos05	0.023365867	0.025980332	None
N	Pos18	0.119271699	H	Pos20	0.145221489	0.02594979	None
Q	Pos05	0.030273808	G	Pos19	0.056211043	0.025937235	None
S	Pos19	0.027298969	M	Pos20	0.053148939	0.02584997	None
I	Pos05	0.165979093	F	Pos19	0.191813635	0.025834542	None
R	Pos18	-0.160386274	I	Pos19	-0.134558241	0.025828033	None
N	Pos19	0.159921591	S	Pos20	0.185744242	0.025822651	None
F	Pos05	0.090086636	S	Pos19	0.115894016	0.025807379	None
A	Pos05	-0.158926037	R	Pos20	-0.13313875	0.025787287	None
L	Pos05	0.045668158	T	Pos18	0.071439963	0.025771805	None
V	Pos19	-0.017639509	Q	Pos20	0.008128435	0.025767944	None
Q	Pos19	-0.05187233	R	Pos05	-0.026109087	0.025763244	None
F	Pos19	0.050903391	H	Pos05	0.076658876	0.025755485	None
D	Pos19	0.000417141	V	Pos20	0.026170246	0.025753105	None
W	Pos18	0.062128536	G	Pos20	0.08782778	0.025699244	None
M	Pos18	-0.004047728	C	Pos19	0.021577545	0.025625273	None
R	Pos19	-0.137934559	W	Pos05	-0.112309853	0.025624706	None
M	Pos19	0.041449567	L	Pos20	0.067011022	0.025561455	None
C	Pos18	0.086609885	C	Pos05	0.112166381	0.025556496	None
N	Pos18	0.119271699	G	Pos19	0.144814092	0.025542393	None
V	Pos20	-0.002614465	D	Pos19	0.022886866	0.025501332	None
S	Pos20	0.012899317	A	Pos18	0.038379146	0.02547983	None
S	Pos20	0.012899317	H	Pos19	0.038345188	0.025445871	None
P	Pos19	-0.148820166	E	Pos05	-0.123429098	0.025391068	None
I	Pos20	0.119329951	L	Pos19	0.144700646	0.025370695	None
L	Pos05	0.045668158	M	Pos20	0.071030615	0.025362457	None
M	Pos20	0.05988393	T	Pos05	0.085240302	0.025356372	None
T	Pos20	0.004742907	I	Pos18	0.030064714	0.025321807	None
Q	Pos18	0.042900766	D	Pos20	0.068179734	0.025278968	None
M	Pos18	-0.004047728	L	Pos19	0.021178828	0.025226556	None
Y	Pos20	0.170023556	T	Pos19	0.195242287	0.02521873	None
N	Pos20	0.104196603	N	Pos05	0.12938362	0.025187017	None
D	Pos18	-0.009103697	S	Pos20	0.016003537	0.025107234	None
Q	Pos18	0.042900766	A	Pos20	0.067991952	0.025091186	None
T	Pos05	0.056973105	E	Pos20	0.082058892	0.025085787	None
T	Pos20	0.004742907	F	Pos18	0.029826837	0.02508393	None
T	Pos05	0.056973105	S	Pos18	0.082055191	0.025082086	None
M	Pos18	-0.004047728	K	Pos05	0.02102145	0.025069177	None
W	Pos05	-0.069647815	P	Pos19	-0.044581346	0.025066469	None
T	Pos19	0.033184777	H	Pos05	0.058220596	0.025035818	None
F	Pos19	0.050903391	N	Pos05	0.075936347	0.025032957	None
E	Pos20	-0.068868182	Y	Pos18	-0.043875532	0.02499265	None
M	Pos19	0.041449567	C	Pos20	0.066417516	0.024967949	None
E	Pos05	0.102709059	C	Pos19	0.127672333	0.024963274	None
N	Pos05	0.067204178	V	Pos18	0.092140553	0.024936375	None
F	Pos18	0.129449518	Q	Pos19	0.154376803	0.024927285	None
D	Pos18	-0.009103697	S	Pos19	0.015822993	0.02492669	None
G	Pos18	-0.117132082	S	Pos19	-0.092290812	0.02484127	None
I	Pos05	0.165979093	D	Pos20	0.190819266	0.024840173	None
I	Pos19	0.1331745	H	Pos05	0.157963543	0.024789043	None
A	Pos20	-0.143185279	N	Pos05	-0.118441561	0.024743717	None
K	Pos18	-0.046122637	Y	Pos05	-0.021428613	0.024694024	None
S	Pos05	0.035627541	F	Pos20	0.060302939	0.024675398	None
Y	Pos20	0.170023556	N	Pos18	0.194669593	0.024646037	None
T	Pos20	0.004742907	A	Pos18	0.029356657	0.02461375	None
I	Pos20	0.119329951	V	Pos05	0.143930149	0.024600198	None
E	Pos18	-0.156200698	R	Pos05	-0.131646721	0.024553976	None
N	Pos18	0.119271699	K	Pos20	0.143729743	0.024458044	None
K	Pos20	0.030958022	H	Pos05	0.055392067	0.024434045	None
E	Pos05	0.102709059	D	Pos20	0.127140564	0.024431505	None
C	Pos20	-0.002937437	R	Pos18	0.021485154	0.024422591	None
C	Pos19	-2.18E-05	C	Pos05	0.024359245	0.024381038	None
F	Pos20	0.03058047	M	Pos05	0.054944288	0.024363818	None
D	Pos20	-0.023784144	Q	Pos18	0.000532669	0.024316813	None
F	Pos05	0.090086636	N	Pos18	0.114390351	0.024303715	None
V	Pos19	-0.017639509	Y	Pos18	0.006659362	0.024298871	None
E	Pos05	0.102709059	S	Pos19	0.126998327	0.024289268	None
N	Pos20	0.104196603	Y	Pos05	0.128461984	0.024265381	None
N	Pos20	0.104196603	V	Pos05	0.128434825	0.024238223	None
Q	Pos19	-0.05187233	C	Pos18	-0.027642808	0.024229522	None
Q	Pos05	0.030273808	L	Pos18	0.054484064	0.024210256	None
E	Pos19	-0.063959336	P	Pos20	-0.039767819	0.024191516	None
N	Pos19	0.159921591	T	Pos05	0.18406235	0.024140758	None
W	Pos19	-0.066546943	D	Pos18	-0.042423889	0.024123053	None
W	Pos20	-0.159440033	G	Pos05	-0.135366595	0.024073439	None
S	Pos20	0.012899317	P	Pos18	0.036899526	0.024000209	None
Q	Pos19	-0.05187233	D	Pos20	-0.027879453	0.023992877	None
S	Pos05	0.035627541	Q	Pos18	0.059620304	0.023992763	None
L	Pos05	0.045668158	I	Pos19	0.069566165	0.023898007	None
K	Pos18	-0.046122637	H	Pos05	-0.022249449	0.023873188	None
D	Pos05	-0.059896877	W	Pos18	-0.036056836	0.023840041	None
S	Pos20	0.012899317	V	Pos18	0.036652213	0.023752896	None
M	Pos19	0.041449567	C	Pos18	0.065202408	0.023752842	None
E	Pos20	-0.068868182	M	Pos19	-0.045117545	0.023750637	None
Q	Pos20	-0.029340936	V	Pos19	-0.005598277	0.023742659	None
H	Pos18	0.10992446	V	Pos05	0.133637321	0.023712861	None
Y	Pos20	0.170023556	F	Pos05	0.193721194	0.023697638	None
M	Pos20	0.05988393	P	Pos18	0.083524164	0.023640234	None
E	Pos05	0.102709059	L	Pos19	0.126343953	0.023634894	None
F	Pos19	0.050903391	Q	Pos20	0.074528782	0.023625392	None
F	Pos20	0.03058047	T	Pos18	0.054202583	0.023622113	None
A	Pos05	-0.158926037	C	Pos18	-0.135320033	0.023606004	None
S	Pos19	0.027298969	C	Pos05	0.050896133	0.023597164	None
T	Pos05	0.056973105	P	Pos18	0.080559982	0.023586877	None
A	Pos18	-0.144451588	I	Pos20	-0.120869928	0.023581661	None
Y	Pos05	0.19693081	W	Pos20	0.220482842	0.023552031	None
N	Pos18	0.119271699	L	Pos19	0.142797124	0.023525425	None
Q	Pos18	0.042900766	M	Pos05	0.066405218	0.023504452	None
I	Pos18	0.082512904	T	Pos19	0.105939125	0.02342622	None
D	Pos20	-0.023784144	L	Pos05	-0.00039057	0.023393574	None
D	Pos19	0.000417141	E	Pos18	0.023784761	0.02336762	None
I	Pos05	0.165979093	I	Pos19	0.189320853	0.02334176	None
V	Pos05	0.045251594	Q	Pos18	0.068585444	0.02333385	None
V	Pos18	-0.044115235	I	Pos20	-0.020789496	0.023325739	None
G	Pos19	-0.109791857	D	Pos18	-0.086494153	0.023297704	None
K	Pos20	0.030958022	L	Pos05	0.05421237	0.023254347	None
N	Pos18	0.119271699	M	Pos19	0.142499772	0.023228072	None
Y	Pos05	0.19693081	M	Pos20	0.220103901	0.023173091	None
H	Pos05	0.08925292	W	Pos20	0.112406592	0.023153672	None
N	Pos18	0.119271699	P	Pos19	0.142407591	0.023135892	None
F	Pos20	0.03058047	Y	Pos05	0.053699411	0.023118941	None
N	Pos05	0.067204178	A	Pos18	0.090312716	0.023108539	None
S	Pos20	0.012899317	C	Pos19	0.036005872	0.023106556	None
V	Pos19	-0.017639509	R	Pos05	0.005442091	0.023081601	None
N	Pos05	0.067204178	L	Pos19	0.090283608	0.023079431	None
A	Pos19	-0.152424454	Y	Pos18	-0.129376494	0.02304796	None
Q	Pos18	0.042900766	K	Pos05	0.065936188	0.023035422	None
D	Pos19	0.000417141	S	Pos18	0.023438406	0.023021265	None
C	Pos18	0.086609885	G	Pos05	0.10962561	0.023015725	None
P	Pos19	-0.148820166	M	Pos18	-0.125823592	0.022996574	None
L	Pos20	0.047465222	V	Pos19	0.070453117	0.022987895	None
R	Pos20	-0.101669147	M	Pos18	-0.078712548	0.022956599	None
L	Pos19	-0.042875929	S	Pos20	-0.019927711	0.022948218	None
V	Pos19	-0.017639509	C	Pos05	0.005300251	0.02293976	None
C	Pos19	-2.18E-05	N	Pos20	0.022891249	0.022913042	None
H	Pos18	0.10992446	A	Pos05	0.132825772	0.022901311	None
N	Pos18	0.119271699	W	Pos05	0.142171987	0.022900287	None
V	Pos20	-0.002614465	G	Pos05	0.020277741	0.022892206	None
N	Pos19	0.159921591	L	Pos18	0.182806862	0.02288527	None
M	Pos05	-0.167455221	V	Pos18	-0.144625037	0.022830185	None
N	Pos19	0.159921591	R	Pos20	0.182737893	0.022816302	None
H	Pos05	0.08925292	V	Pos18	0.112048756	0.022795837	None
L	Pos20	0.047465222	C	Pos19	0.070184745	0.022719523	None
K	Pos18	-0.046122637	L	Pos05	-0.023437313	0.022685324	None
F	Pos20	0.03058047	G	Pos18	0.053249691	0.022669221	None
D	Pos20	-0.023784144	Q	Pos19	-0.001163679	0.022620465	None
I	Pos05	0.165979093	M	Pos20	0.188571117	0.022592024	None
S	Pos05	0.035627541	H	Pos20	0.058208162	0.022580621	None
I	Pos20	0.119329951	N	Pos19	0.141904915	0.022574964	None
G	Pos18	-0.117132082	I	Pos20	-0.094646957	0.022485125	None
A	Pos05	-0.158926037	H	Pos19	-0.136468186	0.02245785	None
K	Pos05	-0.144023426	Y	Pos18	-0.121609868	0.022413559	None
G	Pos18	-0.117132082	H	Pos19	-0.094722249	0.022409833	None
N	Pos18	0.119271699	S	Pos20	0.141609998	0.022338298	None
R	Pos18	-0.160386274	S	Pos20	-0.138056899	0.022329374	None
C	Pos05	0.084548425	M	Pos20	0.106871139	0.022322714	None
S	Pos19	0.027298969	P	Pos05	0.049620692	0.022321723	None
Y	Pos19	0.226546695	T	Pos20	0.248850615	0.022303919	None
G	Pos05	-0.27074826	Q	Pos19	-0.248452183	0.022296077	None
A	Pos18	-0.144451588	G	Pos19	-0.122177725	0.022273863	None
L	Pos20	0.047465222	P	Pos19	0.069715785	0.022250563	None
P	Pos19	-0.148820166	E	Pos20	-0.126574119	0.022246047	None
G	Pos20	-0.082014792	M	Pos18	-0.059798836	0.022215956	None
K	Pos19	0.042639166	P	Pos18	0.064852186	0.02221302	None
D	Pos18	-0.009103697	H	Pos20	0.013106205	0.022209902	None
F	Pos19	0.050903391	Q	Pos05	0.073062388	0.022158998	None
M	Pos20	0.05988393	F	Pos19	0.08203672	0.02215279	None
N	Pos19	0.159921591	M	Pos18	0.182061082	0.02213949	None
I	Pos18	0.082512904	G	Pos20	0.104634607	0.022121703	None
T	Pos20	0.004742907	Q	Pos05	0.026862644	0.022119738	None
C	Pos20	-0.002937437	T	Pos19	0.019174059	0.022111497	None
T	Pos05	0.056973105	K	Pos18	0.079070926	0.022097821	None
K	Pos05	-0.144023426	G	Pos19	-0.121933134	0.022090292	None
S	Pos19	0.027298969	P	Pos20	0.04938022	0.022081251	None
T	Pos18	-0.096070662	V	Pos19	-0.074005754	0.022064908	None
W	Pos18	0.062128536	G	Pos19	0.084161155	0.022032619	None
N	Pos18	0.119271699	C	Pos05	0.141286459	0.02201476	None
F	Pos05	0.090086636	H	Pos20	0.112087997	0.02200136	None
G	Pos19	-0.109791857	G	Pos05	-0.087819303	0.021972553	None
M	Pos19	0.041449567	C	Pos05	0.063421949	0.021972382	None
T	Pos19	0.033184777	V	Pos05	0.05515515	0.021970373	None
F	Pos20	0.03058047	S	Pos05	0.052547326	0.021966855	None
I	Pos20	0.119329951	S	Pos05	0.141281447	0.021951496	None
T	Pos05	0.056973105	G	Pos18	0.078906146	0.021933042	None
S	Pos18	0.117813831	F	Pos20	0.139738477	0.021924646	None
I	Pos18	0.082512904	Q	Pos20	0.104429946	0.021917041	None
M	Pos19	0.041449567	E	Pos05	0.063362629	0.021913062	None
H	Pos18	0.10992446	N	Pos19	0.13182513	0.02190067	None
N	Pos18	0.119271699	P	Pos20	0.14117055	0.021898851	None
I	Pos20	0.119329951	C	Pos19	0.141225044	0.021895093	None
H	Pos19	0.066875612	A	Pos05	0.088716285	0.021840673	None
T	Pos05	0.056973105	N	Pos20	0.078768952	0.021795848	None
I	Pos05	0.165979093	H	Pos20	0.187752083	0.02177299	None
P	Pos19	-0.148820166	Y	Pos05	-0.127055088	0.021765078	None
I	Pos05	0.165979093	E	Pos20	0.187708569	0.021729476	None
I	Pos20	0.119329951	G	Pos05	0.141056821	0.02172687	None
L	Pos05	0.045668158	M	Pos19	0.067337282	0.021669124	None
F	Pos20	0.03058047	K	Pos18	0.052246835	0.021666364	None
K	Pos18	-0.046122637	A	Pos20	-0.024461116	0.021661521	None
P	Pos05	0.005782466	S	Pos19	0.02743678	0.021654315	None
L	Pos20	0.047465222	M	Pos19	0.069086699	0.021621477	None
W	Pos20	-0.159440033	M	Pos05	-0.137852639	0.021587394	None
A	Pos18	-0.144451588	Y	Pos05	-0.122884495	0.021567093	None
G	Pos18	-0.117132082	Y	Pos05	-0.095583145	0.021548937	None
N	Pos20	0.104196603	I	Pos19	0.125736069	0.021539466	None
V	Pos18	-0.044115235	A	Pos19	-0.022579564	0.021535671	None
V	Pos20	-0.002614465	T	Pos18	0.018914247	0.021528712	None
N	Pos05	0.067204178	E	Pos19	0.088591224	0.021387046	None
A	Pos19	-0.152424454	C	Pos18	-0.131065393	0.021359061	None
F	Pos18	0.129449518	V	Pos20	0.150768658	0.02131914	None
C	Pos18	0.086609885	T	Pos19	0.107914825	0.02130494	None
C	Pos19	-2.18E-05	T	Pos05	0.021278367	0.02130016	None
K	Pos18	-0.046122637	E	Pos19	-0.024842334	0.021280303	None
T	Pos05	0.056973105	M	Pos18	0.078224949	0.021251845	None
Y	Pos19	0.226546695	M	Pos20	0.247745556	0.02119886	None
G	Pos20	-0.082014792	E	Pos18	-0.060832663	0.02118213	None
S	Pos19	0.027298969	E	Pos05	0.048456423	0.021157454	None
K	Pos18	-0.046122637	D	Pos19	-0.024974181	0.021148456	None
T	Pos18	-0.096070662	C	Pos20	-0.074931961	0.021138701	None
Y	Pos20	0.170023556	M	Pos05	0.191160856	0.0211373	None
L	Pos18	0.000857373	M	Pos20	0.021979251	0.021121877	None
S	Pos18	0.117813831	S	Pos20	0.138930203	0.021116372	None
N	Pos20	0.104196603	R	Pos18	0.125309906	0.021113304	None
A	Pos20	-0.143185279	H	Pos05	-0.122092497	0.021092781	None
V	Pos19	-0.017639509	K	Pos05	0.00344328	0.02108279	None
T	Pos20	0.004742907	L	Pos05	0.025819877	0.021076971	None
F	Pos20	0.03058047	I	Pos05	0.05162588	0.02104541	None
D	Pos18	-0.009103697	A	Pos20	0.011905243	0.02100894	None
H	Pos05	0.08925292	E	Pos20	0.110259228	0.021006308	None
H	Pos05	0.08925292	L	Pos19	0.110235846	0.020982926	None
W	Pos05	-0.069647815	D	Pos19	-0.048681651	0.020966164	None
T	Pos18	-0.096070662	K	Pos19	-0.075109312	0.02096135	None
C	Pos20	-0.002937437	R	Pos05	0.018013178	0.020950616	None
H	Pos18	0.10992446	G	Pos20	0.13086329	0.020938829	None
F	Pos05	0.090086636	S	Pos18	0.111020751	0.020934115	None
Y	Pos19	0.226546695	V	Pos05	0.247476872	0.020930177	None
K	Pos20	0.030958022	H	Pos18	0.05178409	0.020826068	None
M	Pos20	0.05988393	T	Pos19	0.080694428	0.020810498	None
L	Pos20	0.047465222	M	Pos05	0.068259553	0.020794331	None
S	Pos05	0.035627541	K	Pos19	0.05638352	0.020755979	None
I	Pos19	0.1331745	Q	Pos20	0.153919803	0.020745303	None
N	Pos20	0.104196603	S	Pos19	0.124930665	0.020734062	None
E	Pos05	0.102709059	K	Pos18	0.123386189	0.020677131	None
Y	Pos19	0.226546695	R	Pos05	0.247202515	0.02065582	None
M	Pos20	0.05988393	E	Pos05	0.080519122	0.020635192	None
H	Pos20	0.088695104	Q	Pos18	0.109325365	0.020630261	None
S	Pos05	0.035627541	I	Pos20	0.056240637	0.020613096	None
Y	Pos19	0.226546695	L	Pos05	0.247150259	0.020603564	None
M	Pos05	-0.167455221	M	Pos18	-0.146870639	0.020584582	None
E	Pos18	-0.156200698	A	Pos19	-0.135622984	0.020577714	None
L	Pos18	0.000857373	W	Pos19	0.021428504	0.020571131	None
F	Pos18	0.129449518	S	Pos19	0.150008813	0.020559295	None
K	Pos20	0.030958022	A	Pos05	0.05141348	0.020455458	None
Q	Pos20	-0.029340936	D	Pos05	-0.008933216	0.02040772	None
K	Pos20	0.030958022	H	Pos19	0.051365227	0.020407205	None
D	Pos18	-0.009103697	P	Pos20	0.011299693	0.02040339	None
N	Pos18	0.119271699	F	Pos05	0.139658307	0.020386608	None
M	Pos19	0.041449567	P	Pos05	0.061763201	0.020313635	None
W	Pos19	-0.066546943	C	Pos20	-0.046242053	0.020304889	None
R	Pos18	-0.160386274	N	Pos05	-0.140090493	0.02029578	None
T	Pos20	0.004742907	Q	Pos18	0.025030678	0.020287772	None
M	Pos20	0.05988393	F	Pos05	0.080136574	0.020252644	None
W	Pos19	-0.066546943	Q	Pos18	-0.046310625	0.020236318	None
P	Pos19	-0.148820166	G	Pos20	-0.128599704	0.020220462	None
N	Pos20	0.104196603	C	Pos05	0.124414692	0.020218089	None
S	Pos20	0.012899317	Y	Pos19	0.033070283	0.020170967	None
H	Pos18	0.10992446	W	Pos19	0.130085032	0.020160571	None
N	Pos19	0.159921591	V	Pos05	0.180078548	0.020156956	None
A	Pos18	-0.144451588	V	Pos19	-0.124320236	0.020131353	None
Q	Pos20	-0.029340936	M	Pos18	-0.009225324	0.020115612	None
T	Pos20	0.004742907	F	Pos05	0.024856466	0.020113559	None
G	Pos19	-0.109791857	N	Pos20	-0.089682895	0.020108962	None
F	Pos20	0.03058047	C	Pos05	0.050680348	0.020099878	None
L	Pos05	0.045668158	K	Pos20	0.06573949	0.020071332	None
V	Pos20	-0.002614465	A	Pos18	0.017445238	0.020059703	None
K	Pos20	0.030958022	Q	Pos05	0.050993515	0.020035493	None
K	Pos18	-0.046122637	C	Pos20	-0.026098176	0.020024461	None
C	Pos20	-0.002937437	W	Pos18	0.017056281	0.019993719	None
I	Pos20	0.119329951	E	Pos18	0.139323138	0.019993187	None
G	Pos05	-0.27074826	P	Pos19	-0.250759532	0.019988727	None
E	Pos05	0.102709059	V	Pos18	0.12269596	0.019986901	None
T	Pos20	0.004742907	I	Pos05	0.024720135	0.019977228	None
T	Pos18	-0.096070662	S	Pos19	-0.076102211	0.019968451	None
H	Pos05	0.08925292	K	Pos20	0.109129838	0.019876918	None
I	Pos19	0.1331745	A	Pos18	0.15299977	0.01982527	None
Q	Pos18	0.042900766	A	Pos05	0.062723556	0.01982279	None
N	Pos18	0.119271699	M	Pos05	0.139085258	0.019813559	None
M	Pos20	0.05988393	W	Pos19	0.079678626	0.019794696	None
M	Pos18	-0.004047728	W	Pos05	0.015737006	0.019784734	None
M	Pos18	-0.004047728	A	Pos05	0.015733666	0.019781394	None
Y	Pos19	0.226546695	T	Pos05	0.246303984	0.019757289	None
F	Pos20	0.03058047	K	Pos05	0.050331708	0.019751237	None
Q	Pos18	0.042900766	G	Pos05	0.062577187	0.019676421	None
Q	Pos20	-0.029340936	E	Pos18	-0.009689826	0.01965111	None
K	Pos19	0.042639166	S	Pos18	0.062287879	0.019648713	None
C	Pos05	0.084548425	N	Pos20	0.10414954	0.019601116	None
C	Pos19	-2.18E-05	Q	Pos20	0.019575729	0.019597522	None
H	Pos20	0.088695104	L	Pos05	0.108287589	0.019592484	None
E	Pos05	0.102709059	D	Pos18	0.12229353	0.019584471	None
T	Pos20	0.004742907	W	Pos18	0.024301527	0.019558621	None
T	Pos18	-0.096070662	H	Pos05	-0.076519058	0.019551604	None
P	Pos05	0.005782466	M	Pos19	0.025274347	0.019491881	None
H	Pos05	0.08925292	C	Pos20	0.108683514	0.019430595	None
C	Pos05	0.084548425	L	Pos18	0.10393224	0.019383816	None
P	Pos05	0.005782466	I	Pos18	0.025165384	0.019382918	None
W	Pos05	-0.069647815	Y	Pos19	-0.050295957	0.019351858	None
Q	Pos18	0.042900766	V	Pos05	0.062200277	0.019299511	None
Q	Pos18	0.042900766	R	Pos05	0.062168059	0.019267293	None
C	Pos18	0.086609885	A	Pos20	0.105859229	0.019249344	None
Y	Pos19	0.226546695	Q	Pos18	0.245791424	0.019244728	None
F	Pos20	0.03058047	M	Pos18	0.049821565	0.019241095	None
T	Pos20	0.004742907	N	Pos05	0.023865766	0.019122859	None
R	Pos05	-0.131025662	D	Pos18	-0.111906592	0.019119071	None
F	Pos18	0.129449518	W	Pos20	0.14848492	0.019035402	None
M	Pos05	-0.167455221	V	Pos19	-0.148420704	0.019034517	None
T	Pos19	0.033184777	M	Pos20	0.052212053	0.019027276	None
V	Pos05	0.045251594	S	Pos18	0.064252964	0.019001371	None
P	Pos19	-0.148820166	L	Pos20	-0.12983262	0.018987545	None
D	Pos19	0.000417141	P	Pos05	0.019399929	0.018982787	None
L	Pos19	-0.042875929	I	Pos05	-0.023929427	0.018946502	None
V	Pos05	0.045251594	I	Pos20	0.064185016	0.018933423	None
I	Pos18	0.082512904	G	Pos19	0.101438482	0.018925578	None
Q	Pos05	0.030273808	D	Pos20	0.049167138	0.018893329	None
V	Pos05	0.045251594	H	Pos18	0.064130186	0.018878593	None
D	Pos05	-0.059896877	Q	Pos20	-0.041025039	0.018871838	None
E	Pos20	-0.068868182	E	Pos18	-0.050050027	0.018818155	None
V	Pos05	0.045251594	D	Pos20	0.064036115	0.018784522	None
H	Pos19	0.066875612	K	Pos20	0.085649725	0.018774113	None
I	Pos19	0.1331745	E	Pos05	0.151936765	0.018762265	None
N	Pos20	0.104196603	F	Pos05	0.122954035	0.018757432	None
M	Pos18	-0.004047728	F	Pos05	0.014707298	0.018755026	None
I	Pos05	0.165979093	L	Pos19	0.184706833	0.01872774	None
Y	Pos19	0.226546695	D	Pos05	0.245266919	0.018720224	None
C	Pos19	-2.18E-05	Q	Pos05	0.018695966	0.018717759	None
S	Pos18	0.117813831	I	Pos19	0.136522715	0.018708884	None
K	Pos20	0.030958022	T	Pos18	0.049653354	0.018695332	None
D	Pos20	-0.023784144	I	Pos05	-0.005088889	0.018695255	None
Q	Pos20	-0.029340936	I	Pos19	-0.010680798	0.018660138	None
D	Pos20	-0.023784144	E	Pos05	-0.005126102	0.018658042	None
L	Pos19	-0.042875929	N	Pos18	-0.024237249	0.018638681	None
D	Pos05	-0.059896877	Q	Pos18	-0.041300558	0.018596319	None
V	Pos05	0.045251594	T	Pos19	0.063815682	0.018564088	None
P	Pos19	-0.148820166	I	Pos05	-0.130269308	0.018550858	None
K	Pos20	0.030958022	W	Pos05	0.049489903	0.01853188	None
V	Pos05	0.045251594	I	Pos19	0.06376948	0.018517886	None
Y	Pos19	0.226546695	F	Pos05	0.245063135	0.018516439	None
A	Pos20	-0.143185279	C	Pos18	-0.124679368	0.018505911	None
F	Pos05	0.090086636	T	Pos20	0.108544951	0.018458315	None
A	Pos05	-0.158926037	K	Pos19	-0.140483131	0.018442906	None
R	Pos20	-0.101669147	M	Pos05	-0.083258294	0.018410853	None
I	Pos05	0.165979093	C	Pos18	0.18433328	0.018354187	None
K	Pos19	0.042639166	W	Pos05	0.060988398	0.018349232	None
P	Pos05	0.005782466	S	Pos18	0.024106719	0.018324254	None
D	Pos20	-0.023784144	Q	Pos05	-0.005473204	0.01831094	None
S	Pos18	0.117813831	C	Pos20	0.136108902	0.01829507	None
H	Pos05	0.08925292	D	Pos20	0.107511102	0.018258182	None
F	Pos20	0.03058047	T	Pos05	0.048825652	0.018245181	None
L	Pos19	-0.042875929	E	Pos05	-0.024662454	0.018213475	None
A	Pos19	-0.152424454	G	Pos20	-0.134234711	0.018189743	None
L	Pos05	0.045668158	V	Pos19	0.063848711	0.018180554	None
I	Pos19	0.1331745	Q	Pos05	0.151346007	0.018171507	None
Q	Pos20	-0.029340936	N	Pos05	-0.011241485	0.018099451	None
N	Pos05	0.067204178	V	Pos19	0.085290253	0.018086075	None
Q	Pos20	-0.029340936	F	Pos19	-0.011258736	0.0180822	None
R	Pos05	-0.131025662	E	Pos18	-0.112954199	0.018071463	None
H	Pos20	0.088695104	G	Pos18	0.106673191	0.017978087	None
I	Pos18	0.082512904	A	Pos19	0.100481841	0.017968937	None
V	Pos19	-0.017639509	H	Pos20	0.000300488	0.017939997	None
V	Pos20	-0.002614465	S	Pos18	0.015319829	0.017934294	None
A	Pos20	-0.143185279	H	Pos18	-0.125256158	0.017929121	None
N	Pos20	0.104196603	S	Pos18	0.12209058	0.017893977	None
R	Pos20	-0.101669147	W	Pos18	-0.083793898	0.01787525	None
F	Pos05	0.090086636	L	Pos20	0.107924941	0.017838305	None
M	Pos19	0.041449567	N	Pos05	0.059264521	0.017814954	None
Y	Pos20	0.170023556	V	Pos18	0.187808523	0.017784967	None
Q	Pos18	0.042900766	Q	Pos19	0.060655683	0.017754916	None
L	Pos05	0.045668158	L	Pos19	0.063421053	0.017752895	None
T	Pos05	0.056973105	F	Pos20	0.07469232	0.017719215	None
T	Pos18	-0.096070662	K	Pos20	-0.078352242	0.017718419	None
I	Pos19	0.1331745	Y	Pos18	0.150889449	0.017714949	None
T	Pos05	0.056973105	H	Pos20	0.074684825	0.017711721	None
M	Pos20	0.05988393	C	Pos05	0.077583476	0.017699546	None
M	Pos19	0.041449567	Y	Pos05	0.059135804	0.017686237	None
Q	Pos18	0.042900766	W	Pos20	0.060582939	0.017682173	None
I	Pos18	0.082512904	R	Pos05	0.100193766	0.017680862	None
P	Pos05	0.005782466	D	Pos19	0.023407272	0.017624806	None
A	Pos20	-0.143185279	D	Pos19	-0.125617676	0.017567602	None
T	Pos19	0.033184777	F	Pos05	0.050721428	0.01753665	None
L	Pos20	0.047465222	Q	Pos19	0.064998786	0.017533564	None
L	Pos19	-0.042875929	M	Pos18	-0.025357598	0.017518332	None
L	Pos05	0.045668158	N	Pos20	0.063154655	0.017486497	None
L	Pos18	0.000857373	N	Pos20	0.01832512	0.017467747	None
A	Pos19	-0.152424454	I	Pos05	-0.13497662	0.017447834	None
N	Pos18	0.119271699	L	Pos05	0.136676042	0.017404343	None
S	Pos19	0.027298969	F	Pos05	0.044693418	0.017394449	None
F	Pos20	0.03058047	F	Pos05	0.047937641	0.01735717	None
R	Pos05	-0.131025662	E	Pos20	-0.113673089	0.017352573	None
F	Pos05	0.090086636	T	Pos19	0.107408074	0.017321437	None
Q	Pos05	0.030273808	W	Pos19	0.047578786	0.017304978	None
R	Pos18	-0.160386274	I	Pos05	-0.143131491	0.017254782	None
E	Pos05	0.102709059	Q	Pos20	0.119953266	0.017244207	None
P	Pos19	-0.148820166	G	Pos05	-0.131579939	0.017240227	None
W	Pos05	-0.069647815	C	Pos18	-0.05241199	0.017235825	None
P	Pos20	-0.061080189	S	Pos19	-0.043852443	0.017227746	None
D	Pos19	0.000417141	V	Pos18	0.017617161	0.01720002	None
I	Pos20	0.119329951	K	Pos05	0.136481712	0.017151761	None
T	Pos05	0.056973105	D	Pos19	0.074096563	0.017123458	None
W	Pos19	-0.066546943	W	Pos18	-0.049496509	0.017050434	None
I	Pos20	0.119329951	G	Pos19	0.136362767	0.017032816	None
G	Pos18	-0.117132082	H	Pos05	-0.100143459	0.016988623	None
S	Pos18	0.117813831	E	Pos19	0.13479973	0.016985899	None
S	Pos18	0.117813831	Q	Pos05	0.134753275	0.016939444	None
R	Pos20	-0.101669147	S	Pos19	-0.084756676	0.016912472	None
Q	Pos18	0.042900766	S	Pos05	0.059803746	0.01690298	None
M	Pos19	0.041449567	Q	Pos05	0.058351094	0.016901527	None
F	Pos19	0.050903391	E	Pos05	0.067787356	0.016883966	None
F	Pos05	0.090086636	I	Pos20	0.106928037	0.0168414	None
F	Pos05	0.090086636	M	Pos20	0.106849027	0.016762391	None
M	Pos20	0.05988393	G	Pos19	0.076597146	0.016713216	None
C	Pos18	0.086609885	Q	Pos20	0.103304473	0.016694588	None
T	Pos18	-0.096070662	N	Pos20	-0.079380328	0.016690334	None
I	Pos18	0.082512904	P	Pos05	0.099195043	0.016682139	None
Y	Pos20	0.170023556	V	Pos05	0.186686888	0.016663332	None
M	Pos18	-0.004047728	D	Pos20	0.012589881	0.016637609	None
Q	Pos20	-0.029340936	C	Pos19	-0.012710737	0.016630199	None
L	Pos18	0.000857373	V	Pos05	0.017482763	0.01662539	None
I	Pos18	0.082512904	H	Pos20	0.099125027	0.016612123	None
N	Pos05	0.067204178	E	Pos20	0.083799015	0.016594837	None
Q	Pos18	0.042900766	E	Pos20	0.059465165	0.016564399	None
H	Pos19	0.066875612	K	Pos05	0.083428614	0.016553002	None
L	Pos18	0.000857373	K	Pos19	0.017376181	0.016518808	None
T	Pos05	0.056973105	C	Pos19	0.073483782	0.016510677	None
N	Pos20	0.104196603	S	Pos05	0.120707271	0.016510669	None
G	Pos20	-0.082014792	A	Pos05	-0.065511275	0.016503517	None
H	Pos18	0.10992446	F	Pos05	0.126427755	0.016503295	None
C	Pos05	0.084548425	C	Pos20	0.101044652	0.016496228	None
L	Pos20	0.047465222	G	Pos05	0.063939174	0.016473952	None
Q	Pos05	0.030273808	T	Pos20	0.046692657	0.016418848	None
L	Pos05	0.045668158	T	Pos20	0.062067677	0.016399519	None
H	Pos20	0.088695104	S	Pos19	0.105082006	0.016386902	None
D	Pos20	-0.023784144	M	Pos18	-0.007402573	0.016381571	None
Q	Pos05	0.030273808	Q	Pos20	0.046621589	0.01634778	None
K	Pos19	0.042639166	R	Pos05	0.058926395	0.016287229	None
K	Pos05	-0.144023426	C	Pos20	-0.127755891	0.016267535	None
Q	Pos05	0.030273808	D	Pos19	0.046516535	0.016242727	None
N	Pos05	0.067204178	G	Pos18	0.083441533	0.016237356	None
E	Pos05	0.102709059	S	Pos20	0.118944108	0.01623505	None
D	Pos19	0.000417141	Q	Pos05	0.01661767	0.016200529	None
V	Pos20	-0.002614465	P	Pos19	0.01354167	0.016156135	None
C	Pos05	0.084548425	M	Pos18	0.100700452	0.016152027	None
F	Pos20	0.03058047	W	Pos19	0.046728593	0.016148122	None
P	Pos20	-0.061080189	G	Pos19	-0.044954574	0.016125615	None
N	Pos05	0.067204178	T	Pos19	0.083328346	0.016124169	None
L	Pos20	0.047465222	M	Pos18	0.063582024	0.016116803	None
F	Pos19	0.050903391	R	Pos18	0.067007641	0.01610425	None
Q	Pos19	-0.05187233	M	Pos05	-0.035777086	0.016095244	None
I	Pos18	0.082512904	T	Pos20	0.09859822	0.016085315	None
H	Pos18	0.10992446	K	Pos20	0.125967965	0.016043504	None
R	Pos19	-0.137934559	N	Pos20	-0.121891316	0.016043243	None
N	Pos18	0.119271699	I	Pos05	0.13531122	0.016039521	None
P	Pos18	-0.212322808	E	Pos20	-0.196301638	0.016021169	None
G	Pos18	-0.117132082	Y	Pos19	-0.101120049	0.016012033	None
T	Pos05	0.056973105	I	Pos19	0.072975436	0.016002331	None
S	Pos05	0.035627541	I	Pos18	0.051602949	0.015975408	None
H	Pos18	0.10992446	I	Pos19	0.125859086	0.015934626	None
F	Pos05	0.090086636	Y	Pos18	0.106008065	0.015921429	None
C	Pos05	0.084548425	D	Pos18	0.100452936	0.015904511	None
K	Pos05	-0.144023426	A	Pos19	-0.128136288	0.015887139	None
V	Pos19	-0.017639509	I	Pos20	-0.001757847	0.015881662	None
L	Pos20	0.047465222	E	Pos05	0.063303971	0.015838749	None
E	Pos18	-0.156200698	G	Pos20	-0.140367301	0.015833397	None
I	Pos18	0.082512904	D	Pos05	0.098318886	0.015805982	None
L	Pos05	0.045668158	G	Pos19	0.061462232	0.015794074	None
T	Pos05	0.056973105	P	Pos19	0.072755906	0.015782801	None
E	Pos18	-0.156200698	V	Pos05	-0.140419757	0.015780941	None
F	Pos18	0.129449518	C	Pos20	0.145229637	0.015780119	None
M	Pos18	-0.004047728	C	Pos20	0.011705023	0.015752751	None
D	Pos20	-0.023784144	V	Pos05	-0.008067824	0.015716319	None
K	Pos19	0.042639166	V	Pos20	0.058346515	0.015707348	None
C	Pos20	-0.002937437	M	Pos18	0.012748249	0.015685686	None
N	Pos19	0.159921591	R	Pos18	0.175571071	0.01564948	None
M	Pos20	0.05988393	R	Pos19	0.075494048	0.015610118	None
Y	Pos19	0.226546695	H	Pos20	0.242125067	0.015578372	None
W	Pos20	-0.159440033	D	Pos18	-0.143862715	0.015577318	None
N	Pos19	0.159921591	S	Pos18	0.175447346	0.015525754	None
M	Pos05	-0.167455221	C	Pos18	-0.151957055	0.015498166	None
S	Pos18	0.117813831	L	Pos20	0.133310631	0.0154968	None
E	Pos19	-0.063959336	M	Pos05	-0.048470514	0.015488822	None
H	Pos20	0.088695104	V	Pos18	0.104182897	0.015487793	None
E	Pos05	0.102709059	S	Pos18	0.118096179	0.01538712	None
V	Pos18	-0.044115235	S	Pos20	-0.02875075	0.015364485	None
R	Pos19	-0.137934559	M	Pos20	-0.122583665	0.015350894	None
H	Pos05	0.08925292	T	Pos19	0.104538634	0.015285714	None
M	Pos20	0.05988393	Q	Pos18	0.075158207	0.015274277	None
C	Pos19	-2.18E-05	K	Pos18	0.015246977	0.01526877	None
A	Pos18	-0.144451588	S	Pos19	-0.129208262	0.015243327	None
M	Pos19	0.041449567	H	Pos05	0.056689488	0.015239921	None
A	Pos05	-0.158926037	P	Pos20	-0.143716028	0.015210009	None
Q	Pos18	0.042900766	T	Pos20	0.058073515	0.015172749	None
Q	Pos05	0.030273808	C	Pos19	0.045420374	0.015146565	None
E	Pos20	-0.068868182	K	Pos19	-0.053747068	0.015121115	None
L	Pos20	0.047465222	F	Pos05	0.062563055	0.015097833	None
D	Pos05	-0.059896877	A	Pos20	-0.044802781	0.015094096	None
L	Pos05	0.045668158	Y	Pos20	0.060751046	0.015082888	None
I	Pos20	0.119329951	D	Pos05	0.134398047	0.015068096	None
N	Pos19	0.159921591	L	Pos05	0.174984057	0.015062466	None
V	Pos19	-0.017639509	L	Pos20	-0.002577447	0.015062062	None
C	Pos20	-0.002937437	V	Pos18	0.012116196	0.015053633	None
K	Pos19	0.042639166	S	Pos05	0.057565691	0.014926525	None
W	Pos20	-0.159440033	M	Pos18	-0.144513801	0.014926232	None
C	Pos20	-0.002937437	A	Pos18	0.011953346	0.014890783	None
K	Pos05	-0.144023426	R	Pos19	-0.129150791	0.014872635	None
M	Pos05	-0.167455221	H	Pos18	-0.152583784	0.014871437	None
Y	Pos18	0.258024259	R	Pos20	0.272893778	0.01486952	None
C	Pos19	-2.18E-05	H	Pos18	0.014827602	0.014849395	None
R	Pos05	-0.131025662	C	Pos18	-0.116182925	0.014842737	None
N	Pos05	0.067204178	M	Pos18	0.082013754	0.014809576	None
Q	Pos20	-0.029340936	W	Pos05	-0.014531694	0.014809242	None
G	Pos20	-0.082014792	W	Pos05	-0.06727363	0.014741162	None
I	Pos05	0.165979093	G	Pos18	0.180655434	0.014676341	None
R	Pos05	-0.131025662	I	Pos20	-0.11636212	0.014663543	None
I	Pos05	0.165979093	N	Pos18	0.180607082	0.014627989	None
M	Pos20	0.05988393	G	Pos18	0.074479705	0.014595775	None
Q	Pos20	-0.029340936	F	Pos18	-0.014786229	0.014554707	None
W	Pos05	-0.069647815	Q	Pos19	-0.055117919	0.014529896	None
W	Pos05	-0.069647815	P	Pos20	-0.055157099	0.014490715	None
C	Pos05	0.084548425	K	Pos19	0.099033687	0.014485262	None
E	Pos18	-0.156200698	E	Pos20	-0.141730226	0.014470472	None
E	Pos05	0.102709059	E	Pos19	0.11714193	0.014432871	None
L	Pos19	-0.042875929	L	Pos05	-0.028469842	0.014406087	None
R	Pos19	-0.137934559	I	Pos20	-0.123528508	0.014406051	None
N	Pos05	0.067204178	D	Pos18	0.081585382	0.014381205	None
S	Pos20	0.012899317	N	Pos18	0.027264869	0.014365552	None
Y	Pos05	0.19693081	P	Pos19	0.211295588	0.014364778	None
D	Pos20	-0.023784144	H	Pos05	-0.009444203	0.014339941	None
A	Pos19	-0.152424454	R	Pos20	-0.138091261	0.014333193	None
I	Pos05	0.165979093	H	Pos18	0.180303825	0.014324732	None
N	Pos05	0.067204178	W	Pos19	0.081524706	0.014320529	None
T	Pos20	0.004742907	V	Pos05	0.019053712	0.014310806	None
C	Pos05	0.084548425	V	Pos20	0.09879053	0.014242105	None
R	Pos18	-0.160386274	E	Pos20	-0.146204427	0.014181846	None
I	Pos18	0.082512904	I	Pos19	0.096691099	0.014178194	None
D	Pos20	-0.023784144	H	Pos19	-0.009609026	0.014175118	None
H	Pos05	0.08925292	Q	Pos20	0.103374938	0.014122018	None
T	Pos05	0.056973105	M	Pos20	0.071094188	0.014121083	None
M	Pos20	0.05988393	D	Pos19	0.074000086	0.014116156	None
D	Pos05	-0.059896877	W	Pos19	-0.045818044	0.014078833	None
D	Pos18	-0.009103697	K	Pos05	0.004936855	0.014040552	None
Y	Pos19	0.226546695	W	Pos20	0.240581203	0.014034508	None
T	Pos05	0.056973105	E	Pos19	0.070984462	0.014011357	None
A	Pos19	-0.152424454	H	Pos05	-0.138446867	0.013977587	None
L	Pos19	-0.042875929	N	Pos05	-0.028913515	0.013962415	None
H	Pos19	0.066875612	N	Pos05	0.080821888	0.013946276	None
M	Pos18	-0.004047728	H	Pos20	0.009890364	0.013938092	None
Q	Pos05	0.030273808	R	Pos20	0.04418584	0.013912032	None
R	Pos05	-0.131025662	G	Pos18	-0.117117522	0.013908141	None
F	Pos05	0.090086636	V	Pos20	0.103968624	0.013881988	None
D	Pos20	-0.023784144	R	Pos19	-0.00990794	0.013876204	None
G	Pos05	-0.27074826	N	Pos19	-0.256876253	0.013872007	None
A	Pos19	-0.152424454	V	Pos18	-0.138553225	0.013871229	None
W	Pos20	-0.159440033	H	Pos18	-0.145574988	0.013865045	None
Y	Pos20	0.170023556	D	Pos05	0.183887691	0.013864134	None
V	Pos20	-0.002614465	K	Pos19	0.011247992	0.013862457	None
S	Pos18	0.117813831	S	Pos19	0.131653979	0.013840147	None
F	Pos19	0.050903391	T	Pos05	0.064728188	0.013824797	None
V	Pos19	-0.017639509	K	Pos18	-0.003835224	0.013804285	None
E	Pos05	0.102709059	H	Pos20	0.116494842	0.013785783	None
F	Pos18	0.129449518	T	Pos20	0.143197616	0.013748098	None
C	Pos20	-0.002937437	A	Pos05	0.010781091	0.013718528	None
I	Pos20	0.119329951	C	Pos05	0.13304738	0.013717429	None
I	Pos05	0.165979093	E	Pos19	0.179626858	0.013647765	None
F	Pos05	0.090086636	A	Pos19	0.103732467	0.013645831	None
I	Pos05	0.165979093	P	Pos19	0.179566773	0.01358768	None
T	Pos18	-0.096070662	F	Pos20	-0.082498664	0.013571998	None
M	Pos20	0.05988393	Q	Pos05	0.073412415	0.013528485	None
K	Pos18	-0.046122637	C	Pos19	-0.032607082	0.013515555	None
I	Pos18	0.082512904	N	Pos19	0.095999675	0.013486771	None
I	Pos18	0.082512904	R	Pos20	0.095999511	0.013486607	None
I	Pos05	0.165979093	T	Pos20	0.179442036	0.013462943	None
W	Pos05	-0.069647815	K	Pos20	-0.056187985	0.013459829	None
T	Pos18	-0.096070662	L	Pos05	-0.082619902	0.01345076	None
M	Pos20	0.05988393	V	Pos18	0.073299792	0.013415862	None
H	Pos05	0.08925292	Q	Pos18	0.102633392	0.013380473	None
G	Pos18	-0.117132082	S	Pos20	-0.103757201	0.013374881	None
V	Pos20	-0.002614465	W	Pos05	0.010729334	0.0133438	None
K	Pos05	-0.144023426	Q	Pos19	-0.130695299	0.013328127	None
E	Pos18	-0.156200698	F	Pos20	-0.142876738	0.013323959	None
L	Pos20	0.047465222	S	Pos19	0.06077221	0.013306988	None
D	Pos19	0.000417141	D	Pos05	0.013723499	0.013306358	None
C	Pos19	-2.18E-05	T	Pos18	0.013269408	0.013291201	None
K	Pos19	0.042639166	K	Pos05	0.055917042	0.013277876	None
N	Pos19	0.159921591	C	Pos05	0.173196103	0.013274512	None
C	Pos19	-2.18E-05	Q	Pos18	0.013246951	0.013268744	None
S	Pos19	0.027298969	A	Pos05	0.040562187	0.013263218	None
N	Pos18	0.119271699	V	Pos05	0.13252254	0.013250841	None
E	Pos20	-0.068868182	G	Pos19	-0.055628852	0.01323933	None
F	Pos05	0.090086636	V	Pos19	0.103289262	0.013202626	None
Q	Pos05	0.030273808	P	Pos19	0.043442145	0.013168337	None
I	Pos18	0.082512904	M	Pos19	0.095604449	0.013091545	None
M	Pos20	0.05988393	L	Pos18	0.07293955	0.01305562	None
S	Pos20	0.012899317	P	Pos05	0.025947824	0.013048508	None
V	Pos05	0.045251594	C	Pos18	0.058214617	0.012963024	None
V	Pos20	-0.002614465	A	Pos19	0.010346549	0.012961014	None
K	Pos20	0.030958022	R	Pos05	0.043911725	0.012953703	None
T	Pos05	0.056973105	D	Pos18	0.069913739	0.012940635	None
C	Pos20	-0.002937437	M	Pos19	0.009944698	0.012882136	None
R	Pos20	-0.101669147	R	Pos05	-0.088810762	0.012858385	None
N	Pos18	0.119271699	V	Pos20	0.132121892	0.012850192	None
R	Pos20	-0.101669147	C	Pos18	-0.088821875	0.012847272	None
K	Pos18	-0.046122637	N	Pos20	-0.033289824	0.012832813	None
Y	Pos05	0.19693081	G	Pos19	0.209729179	0.012798368	None
Q	Pos05	0.030273808	Q	Pos19	0.043057869	0.012784061	None
G	Pos19	-0.109791857	A	Pos05	-0.097049064	0.012742793	None
K	Pos19	0.042639166	P	Pos05	0.055358841	0.012719674	None
W	Pos18	0.062128536	R	Pos19	0.074815483	0.012686947	None
Y	Pos20	0.170023556	T	Pos05	0.182688295	0.012664739	None
C	Pos20	-0.002937437	W	Pos05	0.009706346	0.012643784	None
T	Pos20	0.004742907	E	Pos05	0.017380283	0.012637376	None
L	Pos20	0.047465222	L	Pos05	0.06009527	0.012630048	None
T	Pos05	0.056973105	A	Pos18	0.069593961	0.012620856	None
Y	Pos18	0.258024259	H	Pos20	0.270639734	0.012615476	None
N	Pos20	0.104196603	L	Pos18	0.116730212	0.012533609	None
G	Pos18	-0.117132082	R	Pos05	-0.104613705	0.012518377	None
K	Pos18	-0.046122637	T	Pos05	-0.033672455	0.012450182	None
H	Pos19	0.066875612	D	Pos20	0.07932485	0.012449238	None
G	Pos18	-0.117132082	R	Pos19	-0.104691275	0.012440807	None
A	Pos05	-0.158926037	N	Pos18	-0.146545536	0.012380501	None
Q	Pos05	0.030273808	K	Pos20	0.042653905	0.012380096	None
P	Pos18	-0.212322808	N	Pos20	-0.199956713	0.012366095	None
K	Pos18	-0.046122637	H	Pos19	-0.033762537	0.0123601	None
P	Pos05	0.005782466	S	Pos20	0.018142481	0.012360016	None
A	Pos19	-0.152424454	Q	Pos18	-0.140069501	0.012354953	None
M	Pos19	0.041449567	S	Pos05	0.053801778	0.012352211	None
V	Pos18	-0.044115235	N	Pos05	-0.031781724	0.012333511	None
T	Pos18	-0.096070662	C	Pos19	-0.083741423	0.012329239	None
N	Pos18	0.119271699	P	Pos05	0.131585896	0.012314197	None
W	Pos19	-0.066546943	D	Pos20	-0.054255131	0.012291811	None
H	Pos18	0.10992446	C	Pos19	0.122007093	0.012082632	None
W	Pos18	0.062128536	T	Pos20	0.074191712	0.012063176	None
F	Pos05	0.090086636	D	Pos20	0.102112372	0.012025735	None
N	Pos19	0.159921591	E	Pos20	0.171942921	0.012021329	None
G	Pos18	-0.117132082	E	Pos05	-0.105123406	0.012008676	None
R	Pos05	-0.131025662	E	Pos19	-0.119073189	0.011952473	None
K	Pos05	-0.144023426	V	Pos19	-0.132078851	0.011944575	None
N	Pos05	0.067204178	H	Pos20	0.07914716	0.011942983	None
M	Pos20	0.05988393	W	Pos18	0.071770053	0.011886123	None
V	Pos20	-0.002614465	K	Pos05	0.009265708	0.011880173	None
N	Pos05	0.067204178	T	Pos20	0.07904006	0.011835883	None
R	Pos05	-0.131025662	R	Pos20	-0.119210661	0.011815001	None
T	Pos18	-0.096070662	Q	Pos05	-0.084256581	0.011814081	None
Q	Pos19	-0.05187233	I	Pos18	-0.040068184	0.011804146	None
V	Pos05	0.045251594	M	Pos18	0.057032608	0.011781014	None
N	Pos05	0.067204178	G	Pos19	0.078984326	0.011780149	None
F	Pos18	0.129449518	M	Pos20	0.141155978	0.011706461	None
L	Pos05	0.045668158	D	Pos18	0.057346976	0.011678818	None
C	Pos19	-2.18E-05	T	Pos20	0.011638239	0.011660032	None
L	Pos18	0.000857373	D	Pos19	0.012496136	0.011638763	None
Y	Pos18	0.258024259	M	Pos20	0.269652388	0.011628129	None
P	Pos05	0.005782466	E	Pos19	0.017388703	0.011606238	None
F	Pos19	0.050903391	L	Pos05	0.062506311	0.01160292	None
N	Pos05	0.067204178	F	Pos19	0.078794749	0.011590571	None
G	Pos19	-0.109791857	E	Pos20	-0.098207711	0.011584146	None
C	Pos18	0.086609885	F	Pos19	0.098188668	0.011578783	None
G	Pos20	-0.082014792	Q	Pos18	-0.070445651	0.011569141	None
Q	Pos19	-0.05187233	L	Pos20	-0.040306622	0.011565709	None
W	Pos05	-0.069647815	G	Pos20	-0.058105099	0.011542715	None
D	Pos19	0.000417141	T	Pos05	0.011920684	0.011503543	None
A	Pos19	-0.152424454	N	Pos05	-0.140927639	0.011496815	None
E	Pos05	0.102709059	G	Pos19	0.114202861	0.011493802	None
I	Pos18	0.082512904	V	Pos20	0.09396608	0.011453176	None
R	Pos19	-0.137934559	D	Pos20	-0.126507943	0.011426616	None
I	Pos19	0.1331745	S	Pos05	0.144595909	0.01142141	None
N	Pos19	0.159921591	R	Pos05	0.171331899	0.011410308	None
R	Pos18	-0.160386274	F	Pos19	-0.14899513	0.011391143	None
Q	Pos05	0.030273808	M	Pos18	0.041627003	0.011353195	None
W	Pos19	-0.066546943	Y	Pos05	-0.055203915	0.011343028	None
V	Pos05	0.045251594	T	Pos20	0.056580582	0.011328989	None
L	Pos19	-0.042875929	H	Pos05	-0.031581227	0.011294702	None
T	Pos20	0.004742907	H	Pos19	0.016003886	0.01126098	None
L	Pos19	-0.042875929	C	Pos05	-0.031637192	0.011238738	None
G	Pos18	-0.117132082	F	Pos20	-0.105912197	0.011219885	None
D	Pos19	0.000417141	M	Pos18	0.011634848	0.011217707	None
I	Pos19	0.1331745	M	Pos05	0.144364555	0.011190055	None
K	Pos20	0.030958022	Q	Pos18	0.042076164	0.011118142	None
V	Pos19	-0.017639509	L	Pos05	-0.006609577	0.011029933	None
M	Pos18	-0.004047728	F	Pos20	0.006975807	0.011023535	None
Q	Pos05	0.030273808	R	Pos19	0.041265712	0.010991904	None
P	Pos05	0.005782466	K	Pos18	0.0167728	0.010990334	None
V	Pos19	-0.017639509	N	Pos05	-0.006649616	0.010989893	None
Q	Pos19	-0.05187233	N	Pos18	-0.04088409	0.01098824	None
K	Pos19	0.042639166	Q	Pos05	0.053613834	0.010974668	None
P	Pos20	-0.061080189	A	Pos05	-0.050159259	0.01092093	None
A	Pos18	-0.144451588	H	Pos05	-0.133562361	0.010889227	None
N	Pos20	0.104196603	R	Pos19	0.115053971	0.010857369	None
E	Pos19	-0.063959336	P	Pos05	-0.053116113	0.010843222	None
C	Pos19	-2.18E-05	V	Pos05	0.010820406	0.010842199	None
P	Pos05	0.005782466	K	Pos19	0.01662112	0.010838655	None
H	Pos18	0.10992446	Q	Pos19	0.120721211	0.010796751	None
R	Pos19	-0.137934559	T	Pos20	-0.12714021	0.010794349	None
I	Pos18	0.082512904	P	Pos20	0.093259062	0.010746158	None
C	Pos18	0.086609885	V	Pos05	0.097336127	0.010726242	None
T	Pos19	0.033184777	Y	Pos18	0.043910135	0.010725358	None
I	Pos18	0.082512904	S	Pos19	0.093184057	0.010671153	None
C	Pos19	-2.18E-05	Y	Pos20	0.010608177	0.01062997	None
D	Pos20	-0.023784144	W	Pos19	-0.013171634	0.01061251	None
G	Pos18	-0.117132082	M	Pos20	-0.106520575	0.010611507	None
I	Pos19	0.1331745	S	Pos18	0.143773715	0.010599216	None
D	Pos05	-0.059896877	N	Pos19	-0.049313335	0.010583542	None
I	Pos05	0.165979093	G	Pos19	0.176557911	0.010578818	None
V	Pos05	0.045251594	W	Pos20	0.055803968	0.010552375	None
Q	Pos20	-0.029340936	M	Pos05	-0.018811627	0.010529309	None
Y	Pos19	0.226546695	Q	Pos20	0.237072082	0.010525387	None
G	Pos05	-0.27074826	L	Pos20	-0.260239535	0.010508725	None
S	Pos19	0.027298969	N	Pos05	0.037803992	0.010505023	None
P	Pos18	-0.212322808	T	Pos20	-0.201901681	0.010421127	None
F	Pos20	0.03058047	N	Pos05	0.040996273	0.010415803	None
L	Pos19	-0.042875929	H	Pos20	-0.032466693	0.010409236	None
Q	Pos18	0.042900766	H	Pos20	0.05329946	0.010398694	None
G	Pos19	-0.109791857	E	Pos18	-0.099393873	0.010397984	None
N	Pos18	0.119271699	N	Pos05	0.129669045	0.010397346	None
H	Pos18	0.10992446	E	Pos20	0.120311086	0.010386625	None
Q	Pos18	0.042900766	S	Pos20	0.053282035	0.010381269	None
A	Pos19	-0.152424454	E	Pos18	-0.142051254	0.0103732	None
C	Pos20	-0.002937437	E	Pos18	0.007428567	0.010366004	None
T	Pos20	0.004742907	C	Pos19	0.01506686	0.010323953	None
F	Pos19	0.050903391	V	Pos20	0.061224655	0.010321265	None
F	Pos18	0.129449518	K	Pos05	0.139744564	0.010295047	None
H	Pos05	0.08925292	F	Pos19	0.09954278	0.01028986	None
I	Pos18	0.082512904	S	Pos05	0.092798343	0.010285438	None
V	Pos18	-0.044115235	H	Pos05	-0.033831469	0.010283766	None
S	Pos18	0.117813831	N	Pos20	0.128095032	0.010281201	None
Q	Pos18	0.042900766	H	Pos05	0.053180953	0.010280187	None
S	Pos19	0.027298969	I	Pos18	0.037538593	0.010239624	None
A	Pos05	-0.158926037	I	Pos18	-0.148711144	0.010214892	None
E	Pos20	-0.068868182	N	Pos19	-0.05866172	0.010206462	None
I	Pos18	0.082512904	A	Pos20	0.092718147	0.010205243	None
W	Pos18	0.062128536	L	Pos19	0.072319894	0.010191359	None
E	Pos19	-0.063959336	Q	Pos18	-0.053912712	0.010046624	None
T	Pos18	-0.096070662	V	Pos20	-0.086039365	0.010031296	None
S	Pos19	0.027298969	F	Pos18	0.037327223	0.010028254	None
E	Pos05	0.102709059	L	Pos20	0.112704038	0.009994979	None
I	Pos18	0.082512904	N	Pos20	0.092460709	0.009947804	None
S	Pos05	0.035627541	D	Pos18	0.045567208	0.009939667	None
L	Pos20	0.047465222	S	Pos18	0.057376482	0.00991126	None
M	Pos18	-0.004047728	D	Pos19	0.005853138	0.009900866	None
A	Pos18	-0.144451588	I	Pos05	-0.134551265	0.009900324	None
Y	Pos19	0.226546695	R	Pos20	0.236400515	0.00985382	None
L	Pos18	0.000857373	S	Pos19	0.010704356	0.009846983	None
A	Pos18	-0.144451588	Y	Pos19	-0.134654289	0.009797299	None
C	Pos18	0.086609885	C	Pos20	0.096407015	0.00979713	None
F	Pos20	0.03058047	S	Pos18	0.040369895	0.009789424	None
Q	Pos18	0.042900766	C	Pos19	0.052678371	0.009777605	None
Q	Pos20	-0.029340936	I	Pos18	-0.019565567	0.009775369	None
R	Pos19	-0.137934559	R	Pos18	-0.128192926	0.009741633	None
Y	Pos05	0.19693081	V	Pos20	0.206661848	0.009731037	None
I	Pos05	0.165979093	K	Pos19	0.175708838	0.009729745	None
A	Pos20	-0.143185279	I	Pos19	-0.133492472	0.009692806	None
A	Pos05	-0.158926037	V	Pos20	-0.149272438	0.009653598	None
V	Pos05	0.045251594	L	Pos18	0.054855459	0.009603865	None
N	Pos20	0.104196603	D	Pos19	0.113791047	0.009594444	None
F	Pos05	0.090086636	W	Pos18	0.099674271	0.009587634	None
I	Pos18	0.082512904	C	Pos05	0.092093073	0.009580168	None
M	Pos19	0.041449567	R	Pos05	0.05100098	0.009551414	None
C	Pos18	0.086609885	W	Pos19	0.096083072	0.009473187	None
E	Pos19	-0.063959336	K	Pos05	-0.054496957	0.009462379	None
M	Pos20	0.05988393	K	Pos18	0.069345509	0.009461579	None
F	Pos05	0.090086636	G	Pos18	0.099543674	0.009457038	None
P	Pos19	-0.148820166	W	Pos05	-0.139363636	0.009456529	None
Y	Pos20	0.170023556	F	Pos19	0.179441958	0.009418402	None
L	Pos20	0.047465222	W	Pos18	0.056859606	0.009394384	None
F	Pos20	0.03058047	V	Pos18	0.039962187	0.009381716	None
I	Pos19	0.1331745	L	Pos20	0.142550498	0.009375999	None
M	Pos20	0.05988393	W	Pos05	0.069232882	0.009348952	None
M	Pos05	-0.167455221	V	Pos20	-0.158107911	0.009347311	None
P	Pos20	-0.061080189	N	Pos18	-0.051789356	0.009290833	None
N	Pos05	0.067204178	F	Pos20	0.076493783	0.009289606	None
R	Pos05	-0.131025662	S	Pos19	-0.121737359	0.009288303	None
E	Pos20	-0.068868182	Q	Pos05	-0.059587224	0.009280958	None
S	Pos20	0.012899317	N	Pos19	0.022144782	0.009245465	None
V	Pos05	0.045251594	P	Pos19	0.054483307	0.009231713	None
Y	Pos18	0.258024259	M	Pos19	0.267250043	0.009225784	None
V	Pos05	0.045251594	P	Pos18	0.05443541	0.009183816	None
L	Pos05	0.045668158	E	Pos19	0.054849017	0.009180859	None
T	Pos20	0.004742907	P	Pos05	0.013922488	0.009179581	None
K	Pos20	0.030958022	E	Pos18	0.040132083	0.009174061	None
M	Pos05	-0.167455221	C	Pos20	-0.15829567	0.009159552	None
E	Pos18	-0.156200698	Q	Pos20	-0.147046976	0.009153722	None
I	Pos18	0.082512904	D	Pos20	0.091664658	0.009151754	None
L	Pos05	0.045668158	A	Pos19	0.054811504	0.009143346	None
K	Pos18	-0.046122637	M	Pos20	-0.036983224	0.009139413	None
I	Pos05	0.165979093	W	Pos20	0.175109271	0.009130178	None
N	Pos20	0.104196603	V	Pos19	0.11331737	0.009120768	None
S	Pos05	0.035627541	E	Pos19	0.044746284	0.009118743	None
Q	Pos20	-0.029340936	A	Pos18	-0.020231098	0.009109838	None
M	Pos05	-0.167455221	G	Pos20	-0.158356506	0.009098715	None
H	Pos18	0.10992446	I	Pos05	0.119019514	0.009095053	None
N	Pos05	0.067204178	S	Pos19	0.076276103	0.009071926	None
L	Pos18	0.000857373	H	Pos20	0.009916067	0.009058694	None
Q	Pos05	0.030273808	D	Pos18	0.039279935	0.009006126	None
Q	Pos05	0.030273808	V	Pos19	0.039200971	0.008927163	None
K	Pos18	-0.046122637	P	Pos05	-0.037204873	0.008917764	None
N	Pos19	0.159921591	E	Pos05	0.168771952	0.008850361	None
E	Pos05	0.102709059	M	Pos19	0.111548753	0.008839694	None
C	Pos20	-0.002937437	F	Pos05	0.00585774	0.008795178	None
A	Pos05	-0.158926037	K	Pos20	-0.15015371	0.008772327	None
I	Pos05	0.165979093	V	Pos20	0.174692337	0.008713244	None
P	Pos05	0.005782466	N	Pos18	0.014485615	0.008703149	None
I	Pos20	0.119329951	F	Pos05	0.127997098	0.008667147	None
I	Pos05	0.165979093	D	Pos19	0.174623233	0.00864414	None
T	Pos19	0.033184777	L	Pos05	0.041805832	0.008621055	None
Y	Pos19	0.226546695	W	Pos18	0.235165991	0.008619296	None
R	Pos20	-0.101669147	L	Pos18	-0.093052491	0.008616656	None
P	Pos20	-0.061080189	D	Pos18	-0.052467919	0.00861227	None
M	Pos05	-0.167455221	L	Pos20	-0.158871259	0.008583963	None
F	Pos20	0.03058047	I	Pos18	0.0391574	0.00857693	None
S	Pos05	0.035627541	S	Pos19	0.044171521	0.00854398	None
F	Pos19	0.050903391	P	Pos18	0.059442652	0.008539261	None
D	Pos18	-0.009103697	Q	Pos20	-0.000586578	0.008517119	None
V	Pos20	-0.002614465	F	Pos18	0.005893706	0.008508171	None
I	Pos18	0.082512904	V	Pos19	0.090997213	0.008484309	None
L	Pos05	0.045668158	G	Pos18	0.054145006	0.008476848	None
S	Pos19	0.027298969	S	Pos20	0.035774889	0.008475921	None
S	Pos20	0.012899317	Q	Pos18	0.021370661	0.008471344	None
E	Pos05	0.102709059	Q	Pos18	0.111173598	0.008464539	None
G	Pos19	-0.109791857	M	Pos20	-0.101333834	0.008458023	None
E	Pos20	-0.068868182	K	Pos18	-0.060416411	0.008451771	None
V	Pos18	-0.044115235	D	Pos19	-0.035681571	0.008433664	None
S	Pos05	0.035627541	M	Pos19	0.044057583	0.008430042	None
H	Pos19	0.066875612	K	Pos18	0.075298125	0.008422514	None
W	Pos18	0.062128536	W	Pos20	0.070532915	0.00840438	None
K	Pos20	0.030958022	E	Pos05	0.039341401	0.008383379	None
V	Pos18	-0.044115235	M	Pos20	-0.035733385	0.00838185	None
M	Pos20	0.05988393	H	Pos19	0.068258497	0.008374567	None
I	Pos19	0.1331745	K	Pos18	0.141544802	0.008370302	None
C	Pos19	-2.18E-05	L	Pos05	0.008330344	0.008352137	None
C	Pos05	0.084548425	V	Pos18	0.092878466	0.008330042	None
V	Pos18	-0.044115235	C	Pos20	-0.035787629	0.008327606	None
I	Pos20	0.119329951	S	Pos18	0.127646574	0.008316623	None
S	Pos19	0.027298969	L	Pos20	0.035613621	0.008314653	None
Q	Pos18	0.042900766	M	Pos20	0.051199302	0.008298536	None
P	Pos05	0.005782466	T	Pos20	0.014067169	0.008284704	None
V	Pos05	0.045251594	L	Pos19	0.053533505	0.008281911	None
L	Pos05	0.045668158	L	Pos20	0.053948499	0.008280341	None
H	Pos18	0.10992446	L	Pos05	0.118187193	0.008262732	None
I	Pos05	0.165979093	Q	Pos19	0.174229863	0.00825077	None
V	Pos05	0.045251594	S	Pos20	0.053483723	0.008232129	None
P	Pos18	-0.212322808	S	Pos20	-0.204092772	0.008230036	None
A	Pos18	-0.144451588	I	Pos19	-0.136230746	0.008220843	None
V	Pos05	0.045251594	C	Pos19	0.053437912	0.008186319	None
W	Pos19	-0.066546943	M	Pos20	-0.058397473	0.00814947	None
S	Pos20	0.012899317	W	Pos19	0.021038153	0.008138837	None
Q	Pos18	0.042900766	K	Pos20	0.051032458	0.008131692	None
F	Pos20	0.03058047	H	Pos05	0.038686706	0.008106235	None
F	Pos18	0.129449518	R	Pos20	0.137555213	0.008105695	None
A	Pos19	-0.152424454	E	Pos05	-0.144326128	0.008098326	None
G	Pos05	-0.27074826	K	Pos19	-0.262667817	0.008080443	None
T	Pos05	0.056973105	A	Pos20	0.064991714	0.008018609	None
L	Pos18	0.000857373	M	Pos19	0.008869288	0.008011914	None
T	Pos18	-0.096070662	G	Pos19	-0.088082496	0.007988166	None
L	Pos20	0.047465222	S	Pos05	0.055426926	0.007961704	None
T	Pos19	0.033184777	E	Pos05	0.041119825	0.007935048	None
H	Pos19	0.066875612	G	Pos20	0.074807574	0.007931962	None
A	Pos05	-0.158926037	W	Pos19	-0.151074607	0.00785143	None
S	Pos05	0.035627541	D	Pos19	0.043468856	0.007841315	None
E	Pos20	-0.068868182	T	Pos05	-0.061028423	0.00783976	None
H	Pos05	0.08925292	W	Pos19	0.097073463	0.007820543	None
P	Pos19	-0.148820166	H	Pos05	-0.141056147	0.007764019	None
T	Pos05	0.056973105	L	Pos19	0.064707822	0.007734717	None
W	Pos19	-0.066546943	R	Pos05	-0.05881276	0.007734182	None
V	Pos18	-0.044115235	E	Pos05	-0.036400313	0.007714922	None
M	Pos18	-0.004047728	T	Pos05	0.003653808	0.007701536	None
V	Pos18	-0.044115235	F	Pos20	-0.03641984	0.007695395	None
M	Pos19	0.041449567	T	Pos05	0.049128256	0.007678689	None
L	Pos20	0.047465222	V	Pos05	0.055143826	0.007678604	None
K	Pos18	-0.046122637	E	Pos05	-0.038469723	0.007652914	None
V	Pos05	0.045251594	Y	Pos20	0.052889938	0.007638344	None
G	Pos19	-0.109791857	F	Pos18	-0.102157566	0.007634291	None
F	Pos18	0.129449518	A	Pos19	0.137077292	0.007627774	None
Q	Pos20	-0.029340936	G	Pos05	-0.021716561	0.007624375	None
A	Pos19	-0.152424454	Q	Pos05	-0.144802386	0.007622069	None
E	Pos05	0.102709059	A	Pos20	0.110320648	0.007611589	None
L	Pos05	0.045668158	C	Pos19	0.053272631	0.007604473	None
M	Pos20	0.05988393	S	Pos05	0.067484391	0.007600461	None
F	Pos05	0.090086636	E	Pos18	0.097664891	0.007578254	None
F	Pos19	0.050903391	S	Pos05	0.058473656	0.007570266	None
T	Pos19	0.033184777	S	Pos05	0.04075261	0.007567832	None
D	Pos05	-0.059896877	G	Pos19	-0.052331707	0.00756517	None
N	Pos05	0.067204178	K	Pos18	0.074762848	0.007558671	None
V	Pos05	0.045251594	E	Pos19	0.052798668	0.007547075	None
V	Pos05	0.045251594	V	Pos20	0.052758716	0.007507122	None
L	Pos05	0.045668158	A	Pos18	0.053120049	0.007451891	None
M	Pos19	0.041449567	Y	Pos20	0.048851011	0.007401444	None
S	Pos05	0.035627541	L	Pos20	0.043024252	0.007396711	None
S	Pos20	0.012899317	M	Pos05	0.020260297	0.00736098	None
T	Pos20	0.004742907	S	Pos05	0.012103596	0.00736069	None
Q	Pos05	0.030273808	F	Pos19	0.037627007	0.007353199	None
K	Pos18	-0.046122637	E	Pos20	-0.038770597	0.00735204	None
E	Pos05	0.102709059	M	Pos20	0.110042441	0.007333382	None
[truncated: 2,801 more rows]
