# Supplementary material for: Optimization of the antimicrobial peptide Bac7 by deep mutational scanning
Source: BMC Biol. 2022 May 16;20:114. doi: 10.1186/s12915-022-01304-4 (PMC9112550; doi:10.1186/s12915-022-01304-4)
Supplement: Supplementary file 7 — Additional file 7. Ranking of significant pattern mining of triple amino acid residue combinations. [file 12915_2022_1304_MOESM7_ESM.csv]

Position 5	Position 18	Position 19	Position 20	# within 10% most actives	# within 10% least actives	# within 25% most actives	# within 25% least actives	p-value (10% most or least growth inhibitory)	p-value (25% most or least growth inhibitory)
A	P	H	-	0	20	0	20	1.89E-06	1.90E-06
A	P	P	-	0	20	0	20	1.89E-06	1.90E-06
A	P	R	-	0	20	0	20	1.89E-06	1.90E-06
C	P	P	-	0	20	0	20	1.89E-06	1.90E-06
C	P	R	-	0	20	0	20	1.89E-06	1.90E-06
F	P	P	-	0	20	0	20	1.89E-06	1.90E-06
G	A	A	-	0	20	0	20	1.89E-06	1.90E-06
G	P	A	-	0	20	0	20	1.89E-06	1.90E-06
G	P	H	-	0	20	0	20	1.89E-06	1.90E-06
G	P	L	-	0	20	0	20	1.89E-06	1.90E-06
G	P	P	-	0	20	0	20	1.89E-06	1.90E-06
G	P	R	-	0	20	0	20	1.89E-06	1.90E-06
G	S	A	-	0	20	0	20	1.89E-06	1.90E-06
G	T	A	-	0	20	0	20	1.89E-06	1.90E-06
L	P	P	-	0	20	0	20	1.89E-06	1.90E-06
M	P	P	-	0	20	0	20	1.89E-06	1.90E-06
N	P	P	-	0	20	0	20	1.89E-06	1.90E-06
R	P	R	-	0	20	0	20	1.89E-06	1.90E-06
G	-	A	A	0	20	0	20	1.89E-06	1.90E-06
G	-	A	T	0	20	0	20	1.89E-06	1.90E-06
-	A	P	P	0	20	0	20	1.89E-06	1.90E-06
-	A	P	R	0	20	0	20	1.89E-06	1.90E-06
-	G	G	G	0	20	0	20	1.89E-06	1.90E-06
-	G	G	W	0	20	0	20	1.89E-06	1.90E-06
-	P	P	D	0	20	0	20	1.89E-06	1.90E-06
-	P	P	G	0	20	0	20	1.89E-06	1.90E-06
-	P	P	H	0	20	0	20	1.89E-06	1.90E-06
-	P	P	K	0	20	0	20	1.89E-06	1.90E-06
-	P	P	N	0	20	0	20	1.89E-06	1.90E-06
-	P	P	P	0	20	0	20	1.89E-06	1.90E-06
-	P	P	Q	0	20	0	20	1.89E-06	1.90E-06
-	P	P	R	0	20	0	20	1.89E-06	1.90E-06
-	P	P	S	0	20	0	20	1.89E-06	1.90E-06
-	P	P	T	0	20	0	20	1.89E-06	1.90E-06
-	P	R	A	0	20	0	20	1.89E-06	1.90E-06
-	P	R	P	0	20	0	20	1.89E-06	1.90E-06
-	P	W	P	0	20	0	20	1.89E-06	1.90E-06
-	R	P	P	0	20	0	20	1.89E-06	1.90E-06
-	T	P	R	0	20	0	20	1.89E-06	1.90E-06
-	N	H	N	20	0	20	0	1.89E-06	1.90E-06
-	Y	F	M	20	0	20	0	1.89E-06	1.90E-06
G	L	A	-	0	19	0	20	3.79E-06	1.90E-06
G	L	L	-	0	19	0	20	3.79E-06	1.90E-06
G	L	R	-	0	19	0	19	3.79E-06	3.80E-06
G	T	P	-	0	19	0	20	3.79E-06	1.90E-06
K	P	R	-	0	19	0	20	3.79E-06	1.90E-06
M	L	R	-	0	19	1	19	3.79E-06	2.09E-05
M	P	A	-	0	19	0	20	3.79E-06	1.90E-06
R	A	P	-	0	19	0	20	3.79E-06	1.90E-06
R	P	H	-	0	19	0	20	3.79E-06	1.90E-06
R	P	L	-	0	19	0	20	3.79E-06	1.90E-06
R	P	P	-	0	19	0	20	3.79E-06	1.90E-06
R	T	P	-	0	19	0	20	3.79E-06	1.90E-06
S	P	P	-	0	19	0	20	3.79E-06	1.90E-06
V	P	P	-	0	19	0	20	3.79E-06	1.90E-06
G	E	-	A	0	19	0	19	3.79E-06	3.80E-06
G	L	-	A	0	19	0	19	3.79E-06	3.80E-06
G	P	-	A	0	19	0	20	3.79E-06	1.90E-06
G	P	-	D	0	19	0	19	3.79E-06	3.80E-06
G	R	-	A	0	19	0	20	3.79E-06	1.90E-06
G	-	A	E	0	19	0	19	3.79E-06	3.80E-06
G	-	A	P	0	19	0	19	3.79E-06	3.80E-06
G	-	C	A	0	19	0	19	3.79E-06	3.80E-06
-	E	G	W	0	19	0	20	3.79E-06	1.90E-06
-	L	R	P	0	19	0	20	3.79E-06	1.90E-06
-	P	M	R	0	19	0	20	3.79E-06	1.90E-06
-	P	P	A	0	19	0	20	3.79E-06	1.90E-06
-	P	P	M	0	19	0	20	3.79E-06	1.90E-06
-	P	P	V	0	19	0	20	3.79E-06	1.90E-06
-	P	R	G	0	19	0	20	3.79E-06	1.90E-06
-	R	A	R	0	19	0	20	3.79E-06	1.90E-06
-	R	M	R	0	19	0	20	3.79E-06	1.90E-06
-	R	P	R	0	19	0	20	3.79E-06	1.90E-06
-	T	P	P	0	19	0	20	3.79E-06	1.90E-06
-	T	R	P	0	19	0	20	3.79E-06	1.90E-06
-	V	G	W	0	19	0	20	3.79E-06	1.90E-06
C	N	N	-	19	0	20	0	3.79E-06	1.90E-06
-	N	H	I	19	0	20	0	3.79E-06	1.90E-06
-	N	N	I	19	0	19	0	3.79E-06	3.80E-06
-	Y	F	I	19	0	20	0	3.79E-06	1.90E-06
-	Y	F	N	19	0	19	0	3.79E-06	3.80E-06
A	P	Q	-	0	18	0	19	7.58E-06	3.80E-06
A	R	P	-	0	18	0	20	7.58E-06	1.90E-06
A	T	P	-	0	18	0	19	7.58E-06	3.80E-06
C	P	A	-	0	18	0	19	7.58E-06	3.80E-06
G	A	C	-	0	18	0	20	7.58E-06	1.90E-06
G	A	P	-	0	18	0	20	7.58E-06	1.90E-06
G	G	A	-	0	18	0	19	7.58E-06	3.80E-06
G	P	F	-	0	18	0	20	7.58E-06	1.90E-06
G	P	G	-	0	18	0	20	7.58E-06	1.90E-06
G	P	T	-	0	18	0	20	7.58E-06	1.90E-06
G	R	A	-	0	18	0	19	7.58E-06	3.80E-06
G	R	C	-	0	18	0	20	7.58E-06	1.90E-06
G	R	P	-	0	18	0	20	7.58E-06	1.90E-06
K	A	P	-	0	18	0	19	7.58E-06	3.80E-06
K	P	P	-	0	18	0	20	7.58E-06	1.90E-06
M	P	R	-	0	18	0	19	7.58E-06	3.80E-06
M	R	P	-	0	18	0	19	7.58E-06	3.80E-06
R	L	R	-	0	18	0	20	7.58E-06	1.90E-06
R	R	P	-	0	18	0	20	7.58E-06	1.90E-06
W	P	P	-	0	18	0	19	7.58E-06	3.80E-06
A	L	-	A	0	18	0	18	7.58E-06	7.61E-06
A	P	-	A	0	18	0	20	7.58E-06	1.90E-06
A	P	-	D	0	18	0	19	7.58E-06	3.80E-06
A	P	-	P	0	18	0	20	7.58E-06	1.90E-06
G	L	-	E	0	18	0	20	7.58E-06	1.90E-06
G	P	-	G	0	18	0	20	7.58E-06	1.90E-06
G	P	-	P	0	18	0	20	7.58E-06	1.90E-06
G	P	-	R	0	18	0	20	7.58E-06	1.90E-06
G	P	-	T	0	18	0	19	7.58E-06	3.80E-06
G	P	-	W	0	18	0	20	7.58E-06	1.90E-06
G	T	-	K	0	18	0	20	7.58E-06	1.90E-06
G	V	-	A	0	18	0	19	7.58E-06	3.80E-06
R	P	-	P	0	18	0	20	7.58E-06	1.90E-06
A	-	A	A	0	18	0	20	7.58E-06	1.90E-06
-	A	G	W	0	18	0	20	7.58E-06	1.90E-06
-	G	C	G	0	18	0	19	7.58E-06	3.80E-06
-	L	R	A	0	18	0	20	7.58E-06	1.90E-06
-	L	R	G	0	18	0	19	7.58E-06	3.80E-06
-	P	A	P	0	18	0	20	7.58E-06	1.90E-06
-	P	L	A	0	18	0	19	7.58E-06	3.80E-06
-	P	P	W	0	18	0	20	7.58E-06	1.90E-06
-	P	R	R	0	18	0	20	7.58E-06	1.90E-06
-	T	R	A	0	18	0	19	7.58E-06	3.80E-06
Y	S	F	-	18	0	19	0	7.58E-06	3.80E-06
Y	N	-	N	18	0	20	0	7.58E-06	1.90E-06
-	H	H	N	18	0	18	1	7.58E-06	7.61E-05
-	H	Y	N	18	0	20	0	7.58E-06	1.90E-06
-	K	Y	N	18	0	19	0	7.58E-06	3.80E-06
-	N	Y	H	18	0	20	0	7.58E-06	1.90E-06
-	Q	Y	N	18	0	19	0	7.58E-06	3.80E-06
-	Y	F	H	18	0	20	0	7.58E-06	1.90E-06
A	G	A	-	0	17	0	19	1.52E-05	3.80E-06
A	P	A	-	0	17	0	20	1.52E-05	1.90E-06
A	P	L	-	0	17	0	20	1.52E-05	1.90E-06
A	T	A	-	0	17	0	20	1.52E-05	1.90E-06
D	P	P	-	0	17	0	19	1.52E-05	3.80E-06
G	A	L	-	0	17	0	19	1.52E-05	3.80E-06
G	G	C	-	0	17	0	20	1.52E-05	1.90E-06
G	L	C	-	0	17	0	20	1.52E-05	1.90E-06
G	L	P	-	0	17	0	17	1.52E-05	1.52E-05
G	P	D	-	0	17	0	19	1.52E-05	3.80E-06
G	P	E	-	0	17	0	20	1.52E-05	1.90E-06
G	P	Q	-	0	17	0	20	1.52E-05	1.90E-06
G	P	S	-	0	17	0	20	1.52E-05	1.90E-06
G	R	G	-	0	17	0	20	1.52E-05	1.90E-06
G	R	L	-	0	17	0	19	1.52E-05	3.80E-06
G	R	R	-	0	17	0	19	1.52E-05	3.80E-06
G	R	T	-	0	17	0	19	1.52E-05	3.80E-06
G	T	C	-	0	17	0	20	1.52E-05	1.90E-06
G	T	L	-	0	17	0	20	1.52E-05	1.90E-06
G	T	R	-	0	17	0	19	1.52E-05	3.80E-06
G	V	C	-	0	17	0	19	1.52E-05	3.80E-06
H	P	P	-	0	17	0	18	1.52E-05	7.61E-06
M	A	P	-	0	17	0	19	1.52E-05	3.80E-06
M	P	L	-	0	17	0	19	1.52E-05	3.80E-06
P	P	P	-	0	17	0	19	1.52E-05	3.80E-06
R	P	A	-	0	17	0	20	1.52E-05	1.90E-06
R	P	Q	-	0	17	0	20	1.52E-05	1.90E-06
A	P	-	R	0	17	0	18	1.52E-05	7.61E-06
A	P	-	W	0	17	0	20	1.52E-05	1.90E-06
A	R	-	A	0	17	0	19	1.52E-05	3.80E-06
G	L	-	T	0	17	0	19	1.52E-05	3.80E-06
G	P	-	H	0	17	0	19	1.52E-05	3.80E-06
G	T	-	A	0	17	0	18	1.52E-05	7.61E-06
G	T	-	W	0	17	0	20	1.52E-05	1.90E-06
K	P	-	P	0	17	0	19	1.52E-05	3.80E-06
M	P	-	P	0	17	0	18	1.52E-05	7.61E-06
M	P	-	R	0	17	0	18	1.52E-05	7.61E-06
M	R	-	A	0	17	0	19	1.52E-05	3.80E-06
R	P	-	A	0	17	0	19	1.52E-05	3.80E-06
G	-	F	A	0	17	0	19	1.52E-05	3.80E-06
G	-	G	W	0	17	0	18	1.52E-05	7.61E-06
G	-	L	A	0	17	0	19	1.52E-05	3.80E-06
G	-	M	T	0	17	0	17	1.52E-05	1.52E-05
G	-	P	A	0	17	0	19	1.52E-05	3.80E-06
G	-	P	P	0	17	0	19	1.52E-05	3.80E-06
-	A	R	P	0	17	0	20	1.52E-05	1.90E-06
-	E	A	A	0	17	0	20	1.52E-05	1.90E-06
-	E	P	P	0	17	0	20	1.52E-05	1.90E-06
-	G	A	A	0	17	0	20	1.52E-05	1.90E-06
-	M	R	A	0	17	0	19	1.52E-05	3.80E-06
-	P	A	R	0	17	0	19	1.52E-05	3.80E-06
-	P	G	A	0	17	0	20	1.52E-05	1.90E-06
-	P	P	E	0	17	0	20	1.52E-05	1.90E-06
-	P	P	L	0	17	0	20	1.52E-05	1.90E-06
-	P	W	R	0	17	0	20	1.52E-05	1.90E-06
-	P	W	W	0	17	0	19	1.52E-05	3.80E-06
-	R	A	G	0	17	0	20	1.52E-05	1.90E-06
-	R	G	W	0	17	0	20	1.52E-05	1.90E-06
-	R	P	G	0	17	0	20	1.52E-05	1.90E-06
-	R	R	A	0	17	0	20	1.52E-05	1.90E-06
-	V	R	W	0	17	0	19	1.52E-05	3.80E-06
C	S	F	-	17	0	18	0	1.52E-05	7.61E-06
F	F	I	-	17	0	20	0	1.52E-05	1.90E-06
I	N	N	-	17	0	19	0	1.52E-05	3.80E-06
Y	Y	F	-	17	0	18	0	1.52E-05	7.61E-06
H	N	-	N	17	0	20	0	1.52E-05	1.90E-06
I	N	-	N	17	0	20	0	1.52E-05	1.90E-06
Y	N	-	H	17	0	20	0	1.52E-05	1.90E-06
C	-	Y	N	17	0	20	0	1.52E-05	1.90E-06
Y	-	F	H	17	0	18	0	1.52E-05	7.61E-06
-	H	H	H	17	0	19	0	1.52E-05	3.80E-06
-	H	I	N	17	0	18	1	1.52E-05	7.61E-05
-	H	N	H	17	0	20	0	1.52E-05	1.90E-06
-	N	N	H	17	0	19	0	1.52E-05	3.80E-06
-	N	N	N	17	0	18	0	1.52E-05	7.61E-06
-	N	Y	K	17	0	19	1	1.52E-05	4.00E-05
-	N	Y	N	17	0	18	0	1.52E-05	7.61E-06
-	S	F	I	17	0	19	0	1.52E-05	3.80E-06
-	Y	F	L	17	0	19	0	1.52E-05	3.80E-06
-	Y	F	Y	17	0	19	0	1.52E-05	3.80E-06
-	Y	Y	N	17	0	17	0	1.52E-05	1.52E-05
A	A	A	-	0	16	0	20	3.04E-05	1.90E-06
A	A	P	-	0	16	0	19	3.04E-05	3.80E-06
A	L	R	-	0	16	0	19	3.04E-05	3.80E-06
A	P	T	-	0	16	0	17	3.04E-05	1.52E-05
A	R	R	-	0	16	0	19	3.04E-05	3.80E-06
C	A	P	-	0	16	0	18	3.04E-05	7.61E-06
C	P	H	-	0	16	0	19	3.04E-05	3.80E-06
G	D	A	-	0	16	0	18	3.04E-05	7.61E-06
G	E	C	-	0	16	0	18	3.04E-05	7.61E-06
G	G	G	-	0	16	0	19	3.04E-05	3.80E-06
G	G	L	-	0	16	0	18	3.04E-05	7.61E-06
G	G	P	-	0	16	0	20	3.04E-05	1.90E-06
G	R	E	-	0	16	0	19	3.04E-05	3.80E-06
G	T	M	-	0	16	0	18	3.04E-05	7.61E-06
K	P	L	-	0	16	0	20	3.04E-05	1.90E-06
M	G	A	-	0	16	0	17	3.04E-05	1.52E-05
M	P	H	-	0	16	0	19	3.04E-05	3.80E-06
M	R	A	-	0	16	0	18	3.04E-05	7.61E-06
M	R	R	-	0	16	0	19	3.04E-05	3.80E-06
M	T	P	-	0	16	0	16	3.04E-05	3.05E-05
Q	P	P	-	0	16	0	19	3.04E-05	3.80E-06
R	T	R	-	0	16	0	20	3.04E-05	1.90E-06
T	P	P	-	0	16	0	19	3.04E-05	3.80E-06
G	A	-	A	0	16	0	17	3.04E-05	1.52E-05
G	E	-	N	0	16	0	18	3.04E-05	7.61E-06
G	G	-	A	0	16	0	20	3.04E-05	1.90E-06
G	K	-	D	0	16	0	19	3.04E-05	3.80E-06
G	K	-	H	0	16	0	19	3.04E-05	3.80E-06
G	M	-	A	0	16	0	18	3.04E-05	7.61E-06
G	P	-	K	0	16	0	19	3.04E-05	3.80E-06
G	R	-	G	0	16	0	19	3.04E-05	3.80E-06
G	T	-	D	0	16	0	19	3.04E-05	3.80E-06
G	T	-	H	0	16	0	19	3.04E-05	3.80E-06
G	T	-	N	0	16	0	19	3.04E-05	3.80E-06
G	V	-	E	0	16	0	19	3.04E-05	3.80E-06
M	G	-	A	0	16	0	16	3.04E-05	3.05E-05
M	P	-	A	0	16	0	20	3.04E-05	1.90E-06
M	R	-	R	0	16	0	18	3.04E-05	7.61E-06
A	-	P	A	0	16	1	18	3.04E-05	4.00E-05
G	-	F	W	0	16	0	19	3.04E-05	3.80E-06
G	-	G	A	0	16	0	18	3.04E-05	7.61E-06
G	-	P	R	0	16	0	18	3.04E-05	7.61E-06
M	-	A	A	0	16	0	19	3.04E-05	3.80E-06
M	-	P	A	0	16	1	18	3.04E-05	4.00E-05
-	A	R	A	0	16	0	20	3.04E-05	1.90E-06
-	A	R	G	0	16	0	18	3.04E-05	7.61E-06
-	D	A	A	0	16	0	20	3.04E-05	1.90E-06
-	E	C	W	0	16	0	19	3.04E-05	3.80E-06
-	G	A	P	0	16	0	20	3.04E-05	1.90E-06
-	G	C	W	0	16	0	19	3.04E-05	3.80E-06
-	G	R	A	0	16	0	19	3.04E-05	3.80E-06
-	G	R	G	0	16	0	20	3.04E-05	1.90E-06
-	K	P	R	0	16	0	18	3.04E-05	7.61E-06
-	P	A	G	0	16	0	20	3.04E-05	1.90E-06
-	P	P	C	0	16	0	18	3.04E-05	7.61E-06
-	P	T	P	0	16	0	19	3.04E-05	3.80E-06
-	R	A	V	0	16	0	19	3.04E-05	3.80E-06
-	R	G	A	0	16	0	18	3.04E-05	7.61E-06
-	R	G	P	0	16	0	17	3.04E-05	1.52E-05
-	V	R	A	0	16	0	20	3.04E-05	1.90E-06
C	F	I	-	16	0	17	0	3.04E-05	1.52E-05
C	L	Y	-	16	0	19	0	3.04E-05	3.80E-06
C	Y	F	-	16	0	18	0	3.04E-05	7.61E-06
C	Y	I	-	16	0	18	0	3.04E-05	7.61E-06
F	Y	F	-	16	0	19	0	3.04E-05	3.80E-06
I	L	Y	-	16	0	20	0	3.04E-05	1.90E-06
Y	K	-	N	16	0	19	0	3.04E-05	3.80E-06
Y	-	F	Y	16	0	19	0	3.04E-05	3.80E-06
-	F	Y	Y	16	0	17	0	3.04E-05	1.52E-05
-	H	I	T	16	0	18	0	3.04E-05	7.61E-06
-	H	N	K	16	0	17	0	3.04E-05	1.52E-05
-	N	H	K	16	0	20	0	3.04E-05	1.90E-06
-	N	H	S	16	0	18	1	3.04E-05	7.61E-05
-	N	H	Y	16	0	20	0	3.04E-05	1.90E-06
-	N	N	K	16	0	19	0	3.04E-05	3.80E-06
-	N	N	S	16	0	20	0	3.04E-05	1.90E-06
-	N	N	T	16	0	18	0	3.04E-05	7.61E-06
-	N	N	Y	16	0	17	0	3.04E-05	1.52E-05
-	S	N	N	16	0	17	0	3.04E-05	1.52E-05
-	Y	K	H	16	0	19	0	3.04E-05	3.80E-06
-	Y	N	N	16	0	20	0	3.04E-05	1.90E-06
A	E	C	-	0	15	0	18	6.08E-05	7.61E-06
A	L	A	-	0	15	0	20	6.08E-05	1.90E-06
A	P	D	-	0	15	0	19	6.08E-05	3.80E-06
C	T	P	-	0	15	0	19	6.08E-05	3.80E-06
G	G	V	-	0	15	0	18	6.08E-05	7.61E-06
G	P	W	-	0	15	0	20	6.08E-05	1.90E-06
G	T	H	-	0	15	0	20	6.08E-05	1.90E-06
G	T	T	-	0	15	0	20	6.08E-05	1.90E-06
I	P	P	-	0	15	1	17	6.08E-05	7.61E-05
K	T	P	-	0	15	0	19	6.08E-05	3.80E-06
M	A	R	-	0	15	0	17	6.08E-05	1.52E-05
M	P	G	-	0	15	0	18	6.08E-05	7.61E-06
R	T	H	-	0	15	0	19	6.08E-05	3.80E-06
Y	P	P	-	0	15	0	18	6.08E-05	7.61E-06
A	G	-	A	0	15	0	16	6.08E-05	3.05E-05
F	P	-	P	0	15	0	18	6.08E-05	7.61E-06
G	A	-	R	0	15	0	18	6.08E-05	7.61E-06
G	E	-	W	0	15	0	17	6.08E-05	1.52E-05
G	G	-	G	0	15	0	18	6.08E-05	7.61E-06
G	K	-	N	0	15	0	19	6.08E-05	3.80E-06
G	K	-	W	0	15	0	17	6.08E-05	1.52E-05
G	L	-	Q	0	15	0	16	6.08E-05	3.05E-05
G	P	-	L	0	15	0	18	6.08E-05	7.61E-06
G	P	-	N	0	15	0	19	6.08E-05	3.80E-06
G	P	-	S	0	15	0	18	6.08E-05	7.61E-06
G	P	-	V	0	15	0	17	6.08E-05	1.52E-05
G	R	-	H	0	15	0	17	6.08E-05	1.52E-05
G	R	-	T	0	15	0	16	6.08E-05	3.05E-05
G	S	-	A	0	15	0	19	6.08E-05	3.80E-06
G	T	-	T	0	15	0	18	6.08E-05	7.61E-06
K	P	-	A	0	15	0	18	6.08E-05	7.61E-06
K	R	-	A	0	15	0	18	6.08E-05	7.61E-06
M	A	-	A	0	15	0	17	6.08E-05	1.52E-05
M	G	-	G	0	15	0	17	6.08E-05	1.52E-05
M	L	-	A	0	15	0	19	6.08E-05	3.80E-06
R	P	-	D	0	15	0	19	6.08E-05	3.80E-06
W	P	-	A	0	15	0	19	6.08E-05	3.80E-06
A	-	P	P	0	15	0	19	6.08E-05	3.80E-06
A	-	P	R	0	15	0	18	6.08E-05	7.61E-06
G	-	A	Q	0	15	0	16	6.08E-05	3.05E-05
G	-	A	V	0	15	0	18	6.08E-05	7.61E-06
G	-	C	D	0	15	0	18	6.08E-05	7.61E-06
G	-	C	F	0	15	0	19	6.08E-05	3.80E-06
G	-	C	G	0	15	1	16	6.08E-05	0.000144674
G	-	C	W	0	15	0	19	6.08E-05	3.80E-06
G	-	I	A	0	15	1	17	6.08E-05	7.61E-05
G	-	L	W	0	15	0	18	6.08E-05	7.61E-06
G	-	R	A	0	15	1	18	6.08E-05	4.00E-05
G	-	V	A	0	15	0	18	6.08E-05	7.61E-06
G	-	W	R	0	15	0	18	6.08E-05	7.61E-06
M	-	A	E	0	15	0	16	6.08E-05	3.05E-05
M	-	P	P	0	15	0	17	6.08E-05	1.52E-05
R	-	A	A	0	15	0	19	6.08E-05	3.80E-06
R	-	P	P	0	15	1	18	6.08E-05	4.00E-05
-	A	A	A	0	15	0	19	6.08E-05	3.80E-06
-	A	A	P	0	15	0	19	6.08E-05	3.80E-06
-	A	P	G	0	15	0	20	6.08E-05	1.90E-06
-	G	C	A	0	15	1	18	6.08E-05	4.00E-05
-	G	P	A	0	15	0	18	6.08E-05	7.61E-06
-	G	P	R	0	15	0	20	6.08E-05	1.90E-06
-	G	V	W	0	15	0	17	6.08E-05	1.52E-05
-	P	G	G	0	15	0	20	6.08E-05	1.90E-06
-	P	L	P	0	15	0	20	6.08E-05	1.90E-06
-	P	R	D	0	15	0	19	6.08E-05	3.80E-06
-	P	R	T	0	15	0	19	6.08E-05	3.80E-06
-	P	T	R	0	15	0	20	6.08E-05	1.90E-06
-	R	A	P	0	15	0	20	6.08E-05	1.90E-06
-	R	W	P	0	15	0	20	6.08E-05	1.90E-06
-	T	H	W	0	15	0	20	6.08E-05	1.90E-06
-	T	Q	N	0	15	0	20	6.08E-05	1.90E-06
-	V	R	G	0	15	0	20	6.08E-05	1.90E-06
-	V	V	W	0	15	0	19	6.08E-05	3.80E-06
I	L	F	-	15	0	17	0	6.08E-05	1.52E-05
I	S	F	-	15	0	19	0	6.08E-05	3.80E-06
I	S	Y	-	15	0	18	0	6.08E-05	7.61E-06
I	Y	F	-	15	0	18	0	6.08E-05	7.61E-06
Y	S	M	-	15	0	20	0	6.08E-05	1.90E-06
C	N	-	N	15	0	18	0	6.08E-05	7.61E-06
F	N	-	N	15	0	18	0	6.08E-05	7.61E-06
I	N	-	H	15	0	18	0	6.08E-05	7.61E-06
I	S	-	H	15	0	18	0	6.08E-05	7.61E-06
C	-	F	H	15	0	20	0	6.08E-05	1.90E-06
C	-	F	I	15	0	16	0	6.08E-05	3.05E-05
H	-	N	N	15	0	16	0	6.08E-05	3.05E-05
H	-	Y	N	15	0	19	0	6.08E-05	3.80E-06
I	-	F	N	15	0	16	0	6.08E-05	3.05E-05
S	-	Y	N	15	0	18	0	6.08E-05	7.61E-06
-	F	Y	I	15	0	17	0	6.08E-05	1.52E-05
-	H	I	K	15	0	18	0	6.08E-05	7.61E-06
-	H	Y	K	15	0	18	0	6.08E-05	7.61E-06
-	I	N	K	15	0	19	1	6.08E-05	4.00E-05
-	L	F	N	15	0	17	1	6.08E-05	0.000144675
-	L	Y	F	15	0	18	0	6.08E-05	7.61E-06
-	N	I	K	15	0	18	2	6.08E-05	0.00040166
-	N	Y	Y	15	0	20	0	6.08E-05	1.90E-06
-	Q	H	H	15	0	17	0	6.08E-05	1.52E-05
-	Q	H	N	15	0	17	1	6.08E-05	0.000144675
-	Q	N	N	15	0	18	1	6.08E-05	7.61E-05
-	S	Y	N	15	0	18	0	6.08E-05	7.61E-06
-	Y	C	M	15	0	19	0	6.08E-05	3.80E-06
-	Y	F	K	15	0	20	0	6.08E-05	1.90E-06
-	Y	H	N	15	0	20	0	6.08E-05	1.90E-06
-	Y	K	N	15	0	19	0	6.08E-05	3.80E-06
-	Y	T	P	15	0	19	0	6.08E-05	3.80E-06
S	Y	F	-	18	1	19	1	7.59E-05	4.00E-05
P	-	Y	N	18	1	18	1	7.59E-05	7.61E-05
A	P	G	-	0	14	0	17	0.00012162	1.52E-05
A	R	G	-	0	14	0	19	0.00012162	3.80E-06
A	R	L	-	0	14	0	20	0.00012162	1.90E-06
A	T	L	-	0	14	0	18	0.00012162	7.61E-06
A	T	R	-	0	14	0	19	0.00012162	3.80E-06
F	P	A	-	0	14	0	18	0.00012162	7.61E-06
F	P	R	-	0	14	0	20	0.00012162	1.90E-06
G	A	W	-	0	14	0	19	0.00012162	3.80E-06
G	D	C	-	0	14	0	17	0.00012162	1.52E-05
G	E	G	-	0	14	0	15	0.00012162	6.09E-05
G	E	M	-	0	14	0	14	0.00012162	0.00012189
G	K	L	-	0	14	0	18	0.00012162	7.61E-06
G	L	G	-	0	14	0	19	0.00012162	3.80E-06
G	P	K	-	0	14	0	17	0.00012162	1.52E-05
G	P	M	-	0	14	0	17	0.00012162	1.52E-05
G	Q	P	-	0	14	0	17	0.00012162	1.52E-05
G	S	P	-	0	14	0	17	0.00012162	1.52E-05
G	T	Q	-	0	14	0	18	0.00012162	7.61E-06
G	T	W	-	0	14	0	19	0.00012162	3.80E-06
G	V	A	-	0	14	0	19	0.00012162	3.80E-06
G	V	G	-	0	14	0	18	0.00012162	7.61E-06
K	L	R	-	0	14	0	18	0.00012162	7.61E-06
K	R	P	-	0	14	0	19	0.00012162	3.80E-06
L	P	R	-	0	14	0	19	0.00012162	3.80E-06
M	R	G	-	0	14	0	16	0.00012162	3.05E-05
P	P	R	-	0	14	0	20	0.00012162	1.90E-06
Q	P	R	-	0	14	0	17	0.00012162	1.52E-05
W	P	R	-	0	14	0	19	0.00012162	3.80E-06
A	K	-	W	0	14	0	17	0.00012162	1.52E-05
A	P	-	G	0	14	0	18	0.00012162	7.61E-06
A	P	-	H	0	14	0	18	0.00012162	7.61E-06
A	P	-	L	0	14	1	18	0.00012162	4.00E-05
A	R	-	R	0	14	0	18	0.00012162	7.61E-06
A	T	-	A	0	14	0	19	0.00012162	3.80E-06
C	P	-	P	0	14	1	19	0.00012162	2.09E-05
F	P	-	R	0	14	0	17	0.00012162	1.52E-05
G	A	-	D	0	14	0	19	0.00012162	3.80E-06
G	A	-	W	0	14	0	18	0.00012162	7.61E-06
G	C	-	A	0	14	0	17	0.00012162	1.52E-05
G	E	-	D	0	14	0	16	0.00012162	3.05E-05
G	G	-	V	0	14	0	15	0.00012162	6.09E-05
G	L	-	D	0	14	0	17	0.00012162	1.52E-05
G	L	-	W	0	14	0	18	0.00012162	7.61E-06
G	P	-	C	0	14	0	19	0.00012162	3.80E-06
G	P	-	E	0	14	0	17	0.00012162	1.52E-05
G	P	-	M	0	14	0	18	0.00012162	7.61E-06
G	P	-	Q	0	14	0	19	0.00012162	3.80E-06
G	R	-	R	0	14	0	19	0.00012162	3.80E-06
G	R	-	V	0	14	0	18	0.00012162	7.61E-06
G	T	-	Q	0	14	0	18	0.00012162	7.61E-06
K	G	-	A	0	14	0	17	0.00012162	1.52E-05
K	P	-	D	0	14	0	17	0.00012162	1.52E-05
K	P	-	R	0	14	0	16	0.00012162	3.05E-05
K	T	-	A	0	14	0	17	0.00012162	1.52E-05
M	E	-	W	0	14	0	15	0.00012162	6.09E-05
M	P	-	D	0	14	0	16	0.00012162	3.05E-05
M	P	-	G	0	14	0	17	0.00012162	1.52E-05
M	P	-	H	0	14	0	17	0.00012162	1.52E-05
M	P	-	T	0	14	0	18	0.00012162	7.61E-06
M	R	-	P	0	14	0	19	0.00012162	3.80E-06
P	P	-	P	0	14	0	18	0.00012162	7.61E-06
R	P	-	R	0	14	0	19	0.00012162	3.80E-06
R	R	-	A	0	14	0	19	0.00012162	3.80E-06
A	-	A	E	0	14	0	18	0.00012162	7.61E-06
A	-	C	A	0	14	1	18	0.00012162	4.00E-05
A	-	C	W	0	14	1	16	0.00012162	0.000144674
A	-	F	A	0	14	1	17	0.00012162	7.61E-05
G	-	C	T	0	14	0	16	0.00012162	3.05E-05
G	-	F	D	0	14	0	18	0.00012162	7.61E-06
G	-	L	F	0	14	0	18	0.00012162	7.61E-06
G	-	P	Q	0	14	0	18	0.00012162	7.61E-06
K	-	P	P	0	14	1	17	0.00012162	7.61E-05
K	-	R	A	0	14	0	16	0.00012162	3.05E-05
M	-	R	A	0	14	1	18	0.00012162	4.00E-05
W	-	A	A	0	14	0	20	0.00012162	1.90E-06
-	A	P	A	0	14	0	19	0.00012162	3.80E-06
-	A	W	P	0	14	0	20	0.00012162	1.90E-06
-	A	W	R	0	14	0	19	0.00012162	3.80E-06
-	E	P	A	0	14	0	18	0.00012162	7.61E-06
-	G	D	W	0	14	0	18	0.00012162	7.61E-06
-	G	P	G	0	14	0	20	0.00012162	1.90E-06
-	G	P	P	0	14	0	20	0.00012162	1.90E-06
-	H	P	P	0	14	0	19	0.00012162	3.80E-06
-	L	P	A	0	14	1	17	0.00012162	7.61E-05
-	L	P	P	0	14	0	19	0.00012162	3.80E-06
-	L	R	T	0	14	0	17	0.00012162	1.52E-05
-	P	A	A	0	14	0	18	0.00012162	7.61E-06
-	P	F	A	0	14	0	19	0.00012162	3.80E-06
-	P	G	R	0	14	0	18	0.00012162	7.61E-06
-	P	L	D	0	14	0	17	0.00012162	1.52E-05
-	P	N	P	0	14	1	17	0.00012162	7.61E-05
-	P	P	I	0	14	0	18	0.00012162	7.61E-06
-	P	R	K	0	14	0	18	0.00012162	7.61E-06
-	P	R	S	0	14	1	19	0.00012162	2.09E-05
-	P	S	A	0	14	0	20	0.00012162	1.90E-06
-	P	S	P	0	14	0	19	0.00012162	3.80E-06
-	P	W	L	0	14	0	20	0.00012162	1.90E-06
-	Q	P	R	0	14	0	20	0.00012162	1.90E-06
-	R	G	G	0	14	0	20	0.00012162	1.90E-06
-	R	L	A	0	14	0	20	0.00012162	1.90E-06
-	R	P	V	0	14	0	18	0.00012162	7.61E-06
-	R	R	G	0	14	0	18	0.00012162	7.61E-06
-	V	C	W	0	14	0	20	0.00012162	1.90E-06
-	V	G	A	0	14	0	19	0.00012162	3.80E-06
C	S	I	-	14	0	17	0	0.000121623	1.52E-05
E	N	N	-	14	0	15	0	0.000121623	6.09E-05
E	Y	F	-	14	0	18	0	0.000121623	7.61E-06
H	S	F	-	14	0	17	0	0.000121623	1.52E-05
P	Y	F	-	14	0	18	0	0.000121623	7.61E-06
C	S	-	Y	14	0	19	0	0.000121623	3.80E-06
C	Y	-	N	14	0	16	0	0.000121623	3.05E-05
N	N	-	N	14	0	15	2	0.000121623	0.00234683
P	Y	-	N	14	0	17	0	0.000121623	1.52E-05
T	H	-	N	14	0	15	0	0.000121623	6.09E-05
Y	L	-	F	14	0	18	0	0.000121623	7.61E-06
C	-	I	H	14	0	19	0	0.000121623	3.80E-06
C	-	I	K	14	0	16	0	0.000121623	3.05E-05
F	-	N	N	14	0	18	0	0.000121623	7.61E-06
F	-	Y	H	14	0	16	0	0.000121623	3.05E-05
H	-	F	N	14	0	16	0	0.000121623	3.05E-05
I	-	I	T	14	0	16	0	0.000121623	3.05E-05
I	-	N	K	14	0	16	0	0.000121623	3.05E-05
I	-	Y	H	14	0	16	0	0.000121623	3.05E-05
I	-	Y	N	14	0	15	0	0.000121623	6.09E-05
N	-	Y	N	14	0	16	0	0.000121623	3.05E-05
Y	-	F	N	14	0	18	0	0.000121623	7.61E-06
-	F	Y	N	14	0	16	0	0.000121623	3.05E-05
-	H	F	N	14	0	15	2	0.000121623	0.00234683
-	H	M	N	14	0	17	1	0.000121623	0.000144675
-	H	Y	H	14	0	16	0	0.000121623	3.05E-05
-	I	H	N	14	0	17	0	0.000121623	1.52E-05
-	I	Y	N	14	0	18	1	0.000121623	7.61E-05
-	K	Y	K	14	0	17	0	0.000121623	1.52E-05
-	L	F	I	14	0	18	0	0.000121623	7.61E-06
-	L	P	F	14	0	17	0	0.000121623	1.52E-05
-	N	K	H	14	0	16	2	0.000121623	0.001310292
-	N	N	M	14	0	19	0	0.000121623	3.80E-06
-	N	N	Q	14	0	16	0	0.000121623	3.05E-05
-	N	S	N	14	0	17	0	0.000121623	1.52E-05
-	N	T	Y	14	0	14	0	0.000121623	0.00012189
-	Q	N	K	14	0	18	0	0.000121623	7.61E-06
-	Q	N	M	14	0	18	0	0.000121623	7.61E-06
-	S	F	N	14	0	17	1	0.000121623	0.000144675
-	S	F	Y	14	0	18	0	0.000121623	7.61E-06
-	S	N	H	14	0	17	0	0.000121623	1.52E-05
-	S	Y	Y	14	0	16	1	0.000121623	0.000274188
-	Y	I	K	14	0	19	0	0.000121623	3.80E-06
-	Y	I	N	14	0	18	0	0.000121623	7.61E-06
-	Y	M	L	14	0	14	0	0.000121623	0.00012189
-	Y	Y	M	14	0	18	0	0.000121623	7.61E-06
-	I	N	N	17	1	18	1	0.000144256	7.61E-05
A	D	A	-	0	13	0	18	0.000243368	7.61E-06
A	E	L	-	0	13	0	17	0.000243368	1.52E-05
A	K	P	-	0	13	0	17	0.000243368	1.52E-05
A	P	S	-	0	13	0	18	0.000243368	7.61E-06
A	R	A	-	0	13	0	19	0.000243368	3.80E-06
A	T	H	-	0	13	0	20	0.000243368	1.90E-06
D	P	R	-	0	13	0	18	0.000243368	7.61E-06
G	A	G	-	0	13	0	18	0.000243368	7.61E-06
G	E	A	-	0	13	0	13	0.000243368	0.000243831
G	E	F	-	0	13	0	16	0.000243368	3.05E-05
G	E	I	-	0	13	0	16	0.000243368	3.05E-05
G	E	L	-	0	13	0	16	0.000243368	3.05E-05
G	E	S	-	0	13	0	17	0.000243368	1.52E-05
G	E	T	-	0	13	0	18	0.000243368	7.61E-06
G	G	F	-	0	13	0	17	0.000243368	1.52E-05
G	K	T	-	0	13	0	17	0.000243368	1.52E-05
G	L	M	-	0	13	0	17	0.000243368	1.52E-05
G	L	Q	-	0	13	0	17	0.000243368	1.52E-05
G	P	C	-	0	13	0	20	0.000243368	1.90E-06
G	P	V	-	0	13	0	19	0.000243368	3.80E-06
G	T	V	-	0	13	0	18	0.000243368	7.61E-06
G	V	R	-	0	13	0	20	0.000243368	1.90E-06
K	A	A	-	0	13	0	19	0.000243368	3.80E-06
K	G	C	-	0	13	0	16	0.000243368	3.05E-05
K	G	P	-	0	13	0	18	0.000243368	7.61E-06
L	P	A	-	0	13	0	19	0.000243368	3.80E-06
M	E	P	-	0	13	0	16	0.000243368	3.05E-05
M	G	G	-	0	13	0	17	0.000243368	1.52E-05
M	L	P	-	0	13	0	16	0.000243368	3.05E-05
M	P	D	-	0	13	0	14	0.000243368	0.00012189
M	P	W	-	0	13	0	18	0.000243368	7.61E-06
M	S	A	-	0	13	0	17	0.000243368	1.52E-05
P	P	A	-	0	13	0	19	0.000243368	3.80E-06
P	R	P	-	0	13	0	19	0.000243368	3.80E-06
R	G	A	-	0	13	0	16	0.000243368	3.05E-05
W	L	R	-	0	13	0	17	0.000243368	1.52E-05
A	E	-	W	0	13	0	15	0.000243368	6.09E-05
A	G	-	G	0	13	0	18	0.000243368	7.61E-06
A	P	-	Q	0	13	0	18	0.000243368	7.61E-06
A	P	-	S	0	13	0	15	0.000243368	6.09E-05
A	T	-	W	0	13	0	19	0.000243368	3.80E-06
C	P	-	R	0	13	0	18	0.000243368	7.61E-06
G	E	-	T	0	13	0	16	0.000243368	3.05E-05
G	K	-	G	0	13	0	17	0.000243368	1.52E-05
G	P	-	I	0	13	1	15	0.000243368	0.000274186
G	R	-	C	0	13	0	18	0.000243368	7.61E-06
G	R	-	P	0	13	0	20	0.000243368	1.90E-06
G	R	-	W	0	13	0	20	0.000243368	1.90E-06
G	S	-	D	0	13	0	16	0.000243368	3.05E-05
G	T	-	M	0	13	0	18	0.000243368	7.61E-06
G	T	-	S	0	13	0	18	0.000243368	7.61E-06
G	V	-	W	0	13	0	18	0.000243368	7.61E-06
K	L	-	A	0	13	0	17	0.000243368	1.52E-05
M	A	-	W	0	13	0	17	0.000243368	1.52E-05
M	K	-	W	0	13	0	15	0.000243368	6.09E-05
M	P	-	W	0	13	0	15	0.000243368	6.09E-05
R	P	-	H	0	13	0	18	0.000243368	7.61E-06
A	-	A	T	0	13	0	17	0.000243368	1.52E-05
A	-	G	A	0	13	1	17	0.000243368	7.61E-05
A	-	R	A	0	13	1	16	0.000243368	0.000144674
C	-	P	R	0	13	0	15	0.000243368	6.09E-05
G	-	A	D	0	13	0	14	0.000243368	0.00012189
G	-	A	I	0	13	0	15	0.000243368	6.09E-05
G	-	C	C	0	13	0	15	0.000243368	6.09E-05
G	-	C	E	0	13	0	18	0.000243368	7.61E-06
G	-	C	V	0	13	1	18	0.000243368	4.00E-05
G	-	D	W	0	13	0	17	0.000243368	1.52E-05
G	-	M	A	0	13	1	18	0.000243368	4.00E-05
G	-	M	R	0	13	0	18	0.000243368	7.61E-06
G	-	P	T	0	13	0	17	0.000243368	1.52E-05
G	-	S	A	0	13	1	17	0.000243368	7.61E-05
G	-	S	T	0	13	0	17	0.000243368	1.52E-05
G	-	V	D	0	13	0	15	0.000243368	6.09E-05
G	-	V	W	0	13	0	18	0.000243368	7.61E-06
G	-	W	P	0	13	0	18	0.000243368	7.61E-06
K	-	C	A	0	13	0	14	0.000243368	0.00012189
K	-	P	R	0	13	0	16	0.000243368	3.05E-05
M	-	G	W	0	13	0	17	0.000243368	1.52E-05
P	-	P	R	0	13	0	16	0.000243368	3.05E-05
R	-	P	A	0	13	0	18	0.000243368	7.61E-06
R	-	P	R	0	13	0	17	0.000243368	1.52E-05
W	-	P	A	0	13	0	17	0.000243368	1.52E-05
-	A	P	Q	0	13	0	18	0.000243368	7.61E-06
-	A	P	T	0	13	0	16	0.000243368	3.05E-05
-	E	C	G	0	13	0	17	0.000243368	1.52E-05
-	E	G	A	0	13	0	19	0.000243368	3.80E-06
-	E	P	R	0	13	0	17	0.000243368	1.52E-05
-	E	S	W	0	13	0	17	0.000243368	1.52E-05
-	E	V	W	0	13	0	19	0.000243368	3.80E-06
-	G	G	A	0	13	0	20	0.000243368	1.90E-06
-	G	M	R	0	13	0	19	0.000243368	3.80E-06
-	G	R	W	0	13	0	19	0.000243368	3.80E-06
-	L	G	W	0	13	0	19	0.000243368	3.80E-06
-	P	A	D	0	13	0	19	0.000243368	3.80E-06
-	P	G	P	0	13	0	19	0.000243368	3.80E-06
-	P	Q	P	0	13	0	20	0.000243368	1.90E-06
-	P	Q	R	0	13	0	19	0.000243368	3.80E-06
-	P	R	C	0	13	0	17	0.000243368	1.52E-05
-	P	R	E	0	13	0	17	0.000243368	1.52E-05
-	R	D	G	0	13	0	18	0.000243368	7.61E-06
-	R	P	A	0	13	0	19	0.000243368	3.80E-06
-	R	W	R	0	13	0	20	0.000243368	1.90E-06
-	T	L	A	0	13	0	19	0.000243368	3.80E-06
-	T	M	R	0	13	0	19	0.000243368	3.80E-06
-	T	P	W	0	13	0	18	0.000243368	7.61E-06
-	T	W	P	0	13	0	19	0.000243368	3.80E-06
C	H	N	-	13	0	17	0	0.000243373	1.52E-05
C	V	Y	-	13	0	18	0	0.000243373	7.61E-06
C	Y	L	-	13	0	17	0	0.000243373	1.52E-05
C	Y	T	-	13	0	19	0	0.000243373	3.80E-06
F	S	C	-	13	0	17	0	0.000243373	1.52E-05
F	V	Y	-	13	0	18	0	0.000243373	7.61E-06
H	N	N	-	13	0	16	0	0.000243373	3.05E-05
H	Y	F	-	13	0	16	1	0.000243373	0.000274188
I	T	Y	-	13	0	16	0	0.000243373	3.05E-05
L	L	Y	-	13	0	15	0	0.000243373	6.09E-05
L	Y	F	-	13	0	17	0	0.000243373	1.52E-05
P	S	N	-	13	0	16	0	0.000243373	3.05E-05
Y	N	N	-	13	0	17	0	0.000243373	1.52E-05
C	L	-	Y	13	0	14	1	0.000243373	0.000975317
C	N	-	H	13	0	17	0	0.000243373	1.52E-05
C	Y	-	A	13	0	18	0	0.000243373	7.61E-06
C	Y	-	P	13	0	18	0	0.000243373	7.61E-06
F	H	-	H	13	0	16	0	0.000243373	3.05E-05
F	H	-	N	13	0	16	0	0.000243373	3.05E-05
I	K	-	N	13	0	15	0	0.000243373	6.09E-05
I	S	-	N	13	0	14	0	0.000243373	0.00012189
L	Y	-	N	13	0	15	0	0.000243373	6.09E-05
P	S	-	Y	13	0	17	0	0.000243373	1.52E-05
S	Y	-	P	13	0	17	0	0.000243373	1.52E-05
Y	S	-	L	13	0	16	0	0.000243373	3.05E-05
Y	T	-	H	13	0	18	0	0.000243373	7.61E-06
A	-	Y	N	13	0	16	0	0.000243373	3.05E-05
C	-	Y	Y	13	0	16	1	0.000243373	0.000274188
E	-	N	K	13	0	17	0	0.000243373	1.52E-05
F	-	F	N	13	0	17	0	0.000243373	1.52E-05
I	-	F	I	13	0	18	0	0.000243373	7.61E-06
I	-	F	L	13	0	17	0	0.000243373	1.52E-05
I	-	I	K	13	0	16	0	0.000243373	3.05E-05
I	-	Y	K	13	0	16	0	0.000243373	3.05E-05
I	-	Y	M	13	0	15	0	0.000243373	6.09E-05
Y	-	H	H	13	0	16	0	0.000243373	3.05E-05
Y	-	N	K	13	0	15	0	0.000243373	6.09E-05
-	F	I	L	13	0	17	0	0.000243373	1.52E-05
-	F	Y	L	13	0	16	0	0.000243373	3.05E-05
-	H	H	T	13	0	17	0	0.000243373	1.52E-05
-	H	N	T	13	0	18	0	0.000243373	7.61E-06
-	I	N	H	13	0	16	0	0.000243373	3.05E-05
-	L	Y	I	13	0	18	0	0.000243373	7.61E-06
-	M	N	N	13	0	15	1	0.000243373	0.000518028
-	N	D	K	13	0	16	1	0.000243373	0.000274188
-	N	I	M	13	0	18	0	0.000243373	7.61E-06
-	N	N	D	13	0	15	1	0.000243373	0.000518028
-	N	T	H	13	0	15	2	0.000243373	0.00234683
-	N	Y	I	13	0	18	0	0.000243373	7.61E-06
-	N	Y	T	13	0	20	0	0.000243373	1.90E-06
-	Q	H	M	13	0	16	1	0.000243373	0.000274188
-	Q	Y	H	13	0	18	0	0.000243373	7.61E-06
-	Q	Y	T	13	0	17	0	0.000243373	1.52E-05
-	S	F	L	13	0	15	1	0.000243373	0.000518028
-	S	N	T	13	0	16	0	0.000243373	3.05E-05
-	S	Y	K	13	0	18	0	0.000243373	7.61E-06
-	T	N	N	13	0	14	1	0.000243373	0.000975317
-	Y	F	F	13	0	17	1	0.000243373	0.000144675
-	Y	I	M	13	0	16	0	0.000243373	3.05E-05
-	Y	I	P	13	0	19	0	0.000243373	3.80E-06
-	Y	I	T	13	0	17	0	0.000243373	1.52E-05
C	-	P	P	1	15	1	17	0.00027348	7.61E-05
F	-	P	P	1	15	2	17	0.00027348	0.000401577
M	-	C	A	1	15	1	18	0.00027348	4.00E-05
C	S	Y	-	16	1	18	1	0.000273491	7.61E-05
Y	L	F	-	16	1	18	1	0.000273491	7.61E-05
C	-	Y	H	16	1	18	1	0.000273491	7.61E-05
-	H	N	N	16	1	19	1	0.000273491	4.00E-05
-	N	D	N	16	1	17	2	0.000273491	0.000727352
-	N	I	N	16	1	18	1	0.000273491	7.61E-05
-	Y	F	T	16	1	17	1	0.000273491	0.000144675
-	Y	N	K	16	1	19	1	0.000273491	4.00E-05
A	A	C	-	0	12	0	18	0.000486973	7.61E-06
A	E	A	-	0	12	0	15	0.000486973	6.09E-05
A	E	S	-	0	12	0	15	0.000486973	6.09E-05
A	G	C	-	0	12	0	18	0.000486973	7.61E-06
A	G	P	-	0	12	0	19	0.000486973	3.80E-06
A	P	W	-	0	12	0	20	0.000486973	1.90E-06
F	A	P	-	0	12	0	18	0.000486973	7.61E-06
G	C	A	-	0	12	0	14	0.000486973	0.00012189
G	G	D	-	0	12	0	18	0.000486973	7.61E-06
G	G	M	-	0	12	0	17	0.000486973	1.52E-05
G	G	R	-	0	12	1	18	0.000486973	4.00E-05
G	S	C	-	0	12	1	18	0.000486973	4.00E-05
G	T	G	-	0	12	0	18	0.000486973	7.61E-06
G	V	P	-	0	12	0	16	0.000486973	3.05E-05
K	K	P	-	0	12	0	19	0.000486973	3.80E-06
K	P	A	-	0	12	0	19	0.000486973	3.80E-06
K	T	R	-	0	12	0	18	0.000486973	7.61E-06
M	A	A	-	0	12	0	17	0.000486973	1.52E-05
M	E	S	-	0	12	0	14	0.000486973	0.00012189
M	G	P	-	0	12	0	17	0.000486973	1.52E-05
M	K	P	-	0	12	0	16	0.000486973	3.05E-05
M	P	Q	-	0	12	0	15	0.000486973	6.09E-05
M	P	S	-	0	12	0	16	0.000486973	3.05E-05
M	T	R	-	0	12	0	17	0.000486973	1.52E-05
R	P	F	-	0	12	0	18	0.000486973	7.61E-06
R	T	A	-	0	12	0	15	0.000486973	6.09E-05
R	T	L	-	0	12	0	18	0.000486973	7.61E-06
R	T	Q	-	0	12	1	16	0.000486973	0.000144674
S	P	A	-	0	12	0	18	0.000486973	7.61E-06
W	P	A	-	0	12	0	17	0.000486973	1.52E-05
W	T	P	-	0	12	0	19	0.000486973	3.80E-06
A	A	-	A	0	12	0	18	0.000486973	7.61E-06
A	E	-	A	0	12	0	17	0.000486973	1.52E-05
A	E	-	G	0	12	0	14	0.000486973	0.00012189
A	E	-	N	0	12	0	16	0.000486973	3.05E-05
A	L	-	E	0	12	0	16	0.000486973	3.05E-05
A	L	-	W	0	12	1	18	0.000486973	4.00E-05
A	P	-	T	0	12	0	19	0.000486973	3.80E-06
A	R	-	G	0	12	0	19	0.000486973	3.80E-06
A	V	-	A	0	12	0	17	0.000486973	1.52E-05
G	D	-	A	0	12	0	15	0.000486973	6.09E-05
G	D	-	W	0	12	0	16	0.000486973	3.05E-05
G	E	-	G	0	12	0	15	0.000486973	6.09E-05
G	E	-	S	0	12	0	14	0.000486973	0.00012189
G	G	-	C	0	12	0	16	0.000486973	3.05E-05
G	G	-	D	0	12	0	17	0.000486973	1.52E-05
G	G	-	E	0	12	0	18	0.000486973	7.61E-06
G	G	-	R	0	12	0	18	0.000486973	7.61E-06
G	L	-	R	0	12	0	16	0.000486973	3.05E-05
G	P	-	F	0	12	0	17	0.000486973	1.52E-05
G	R	-	K	0	12	0	19	0.000486973	3.80E-06
G	R	-	L	0	12	0	19	0.000486973	3.80E-06
G	R	-	N	0	12	0	15	0.000486973	6.09E-05
G	R	-	Q	0	12	0	17	0.000486973	1.52E-05
G	T	-	F	0	12	0	17	0.000486973	1.52E-05
G	T	-	L	0	12	0	17	0.000486973	1.52E-05
G	T	-	P	0	12	0	16	0.000486973	3.05E-05
G	T	-	R	0	12	0	17	0.000486973	1.52E-05
G	V	-	F	0	12	0	18	0.000486973	7.61E-06
K	P	-	G	0	12	0	18	0.000486973	7.61E-06
K	R	-	P	0	12	0	17	0.000486973	1.52E-05
L	P	-	P	0	12	0	17	0.000486973	1.52E-05
M	L	-	E	0	12	0	18	0.000486973	7.61E-06
M	P	-	Q	0	12	0	17	0.000486973	1.52E-05
M	R	-	G	0	12	0	16	0.000486973	3.05E-05
R	L	-	A	0	12	0	19	0.000486973	3.80E-06
R	P	-	T	0	12	0	17	0.000486973	1.52E-05
R	P	-	V	0	12	0	17	0.000486973	1.52E-05
R	P	-	W	0	12	0	19	0.000486973	3.80E-06
R	R	-	P	0	12	0	19	0.000486973	3.80E-06
R	V	-	A	0	12	0	18	0.000486973	7.61E-06
S	P	-	A	0	12	0	17	0.000486973	1.52E-05
W	G	-	G	0	12	0	14	0.000486973	0.00012189
W	L	-	A	0	12	0	20	0.000486973	1.90E-06
W	P	-	P	0	12	0	17	0.000486973	1.52E-05
W	P	-	R	0	12	0	15	0.000486973	6.09E-05
W	P	-	W	0	12	0	16	0.000486973	3.05E-05
W	R	-	A	0	12	0	16	0.000486973	3.05E-05
A	-	A	D	0	12	0	17	0.000486973	1.52E-05
A	-	L	W	0	12	0	16	0.000486973	3.05E-05
A	-	P	T	0	12	0	17	0.000486973	1.52E-05
G	-	A	F	0	12	0	18	0.000486973	7.61E-06
G	-	A	G	0	12	0	15	0.000486973	6.09E-05
G	-	A	K	0	12	0	14	0.000486973	0.00012189
G	-	E	A	0	12	0	15	0.000486973	6.09E-05
G	-	K	N	0	12	2	16	0.000486973	0.000727214
G	-	L	T	0	12	0	16	0.000486973	3.05E-05
G	-	M	H	0	12	1	17	0.000486973	7.61E-05
G	-	P	H	0	12	0	15	0.000486973	6.09E-05
G	-	S	W	0	12	0	17	0.000486973	1.52E-05
G	-	V	F	0	12	0	14	0.000486973	0.00012189
K	-	A	A	0	12	0	17	0.000486973	1.52E-05
K	-	P	A	0	12	0	16	0.000486973	3.05E-05
M	-	A	P	0	12	1	16	0.000486973	0.000144674
M	-	G	A	0	12	0	14	0.000486973	0.00012189
M	-	M	A	0	12	1	13	0.000486973	0.000975313
M	-	P	R	0	12	0	15	0.000486973	6.09E-05
S	-	A	A	0	12	0	19	0.000486973	3.80E-06
W	-	C	A	0	12	1	16	0.000486973	0.000144674
-	E	A	E	0	12	0	16	0.000486973	3.05E-05
-	E	T	P	0	12	0	18	0.000486973	7.61E-06
-	G	A	G	0	12	0	19	0.000486973	3.80E-06
-	G	A	T	0	12	0	14	0.000486973	0.00012189
-	G	W	A	0	12	0	16	0.000486973	3.05E-05
-	L	P	R	0	12	0	18	0.000486973	7.61E-06
-	L	R	R	0	12	0	16	0.000486973	3.05E-05
-	L	R	V	0	12	0	17	0.000486973	1.52E-05
-	L	R	W	0	12	0	17	0.000486973	1.52E-05
-	P	A	H	0	12	0	17	0.000486973	1.52E-05
-	P	A	T	0	12	0	18	0.000486973	7.61E-06
-	P	D	P	0	12	0	18	0.000486973	7.61E-06
-	P	H	A	0	12	0	18	0.000486973	7.61E-06
-	P	H	F	0	12	1	16	0.000486973	0.000144674
-	P	H	W	0	12	0	19	0.000486973	3.80E-06
-	P	L	G	0	12	1	18	0.000486973	4.00E-05
-	P	L	W	0	12	0	20	0.000486973	1.90E-06
-	Q	P	P	0	12	0	17	0.000486973	1.52E-05
-	R	A	A	0	12	0	19	0.000486973	3.80E-06
-	R	C	A	0	12	1	18	0.000486973	4.00E-05
-	R	P	Q	0	12	0	19	0.000486973	3.80E-06
-	R	T	P	0	12	0	17	0.000486973	1.52E-05
-	R	V	W	0	12	0	19	0.000486973	3.80E-06
-	T	P	A	0	12	0	18	0.000486973	7.61E-06
-	T	P	D	0	12	0	16	0.000486973	3.05E-05
-	T	P	G	0	12	0	18	0.000486973	7.61E-06
-	T	P	V	0	12	0	17	0.000486973	1.52E-05
-	T	Q	D	0	12	1	19	0.000486973	2.09E-05
-	T	W	R	0	12	0	19	0.000486973	3.80E-06
-	V	A	A	0	12	0	19	0.000486973	3.80E-06
-	V	C	A	0	12	0	17	0.000486973	1.52E-05
-	W	P	P	0	12	0	15	0.000486973	6.09E-05
A	Y	F	-	12	0	17	0	0.00048698	1.52E-05
C	H	Y	-	12	0	15	0	0.00048698	6.09E-05
C	W	F	-	12	0	15	0	0.00048698	6.09E-05
C	Y	N	-	12	0	15	0	0.00048698	6.09E-05
C	Y	Y	-	12	0	18	0	0.00048698	7.61E-06
F	F	Y	-	12	0	15	0	0.00048698	6.09E-05
F	I	I	-	12	0	16	0	0.00048698	3.05E-05
F	L	Y	-	12	0	17	0	0.00048698	1.52E-05
F	N	N	-	12	0	15	0	0.00048698	6.09E-05
F	Y	I	-	12	0	18	0	0.00048698	7.61E-06
F	Y	N	-	12	0	15	0	0.00048698	6.09E-05
I	L	C	-	12	0	18	0	0.00048698	7.61E-06
I	L	I	-	12	0	18	0	0.00048698	7.61E-06
I	N	I	-	12	0	15	1	0.00048698	0.000518028
I	N	T	-	12	0	14	0	0.00048698	0.00012189
I	S	K	-	12	0	13	0	0.00048698	0.000243832
I	S	M	-	12	0	17	0	0.00048698	1.52E-05
I	S	T	-	12	0	17	0	0.00048698	1.52E-05
L	S	F	-	12	0	15	1	0.00048698	0.000518028
P	S	I	-	12	0	16	0	0.00048698	3.05E-05
P	Y	N	-	12	0	16	0	0.00048698	3.05E-05
S	N	N	-	12	0	16	0	0.00048698	3.05E-05
T	N	N	-	12	0	16	0	0.00048698	3.05E-05
T	Y	F	-	12	0	15	0	0.00048698	6.09E-05
V	Y	F	-	12	0	15	1	0.00048698	0.000518028
Y	C	F	-	12	0	17	0	0.00048698	1.52E-05
Y	F	I	-	12	0	13	0	0.00048698	0.000243832
Y	F	L	-	12	0	14	0	0.00048698	0.00012189
Y	L	C	-	12	0	17	0	0.00048698	1.52E-05
Y	L	Y	-	12	0	18	0	0.00048698	7.61E-06
Y	N	I	-	12	0	16	0	0.00048698	3.05E-05
Y	S	C	-	12	0	17	0	0.00048698	1.52E-05
Y	S	L	-	12	0	14	0	0.00048698	0.00012189
Y	S	Y	-	12	0	17	0	0.00048698	1.52E-05
C	F	-	I	12	0	15	0	0.00048698	6.09E-05
C	H	-	N	12	0	17	0	0.00048698	1.52E-05
C	N	-	Y	12	0	16	0	0.00048698	3.05E-05
C	Y	-	H	12	0	18	0	0.00048698	7.61E-06
F	N	-	H	12	0	17	0	0.00048698	1.52E-05
F	S	-	N	12	0	18	1	0.00048698	7.61E-05
F	S	-	Y	12	0	15	0	0.00048698	6.09E-05
F	Y	-	A	12	0	17	0	0.00048698	1.52E-05
F	Y	-	H	12	0	15	0	0.00048698	6.09E-05
F	Y	-	N	12	0	17	0	0.00048698	1.52E-05
I	H	-	H	12	0	16	0	0.00048698	3.05E-05
I	Q	-	H	12	0	16	0	0.00048698	3.05E-05
P	N	-	N	12	0	17	1	0.00048698	0.000144675
R	Y	-	N	12	0	14	0	0.00048698	0.00012189
Y	H	-	N	12	0	16	0	0.00048698	3.05E-05
Y	Q	-	H	12	0	15	0	0.00048698	6.09E-05
Y	S	-	N	12	0	15	0	0.00048698	6.09E-05
Y	S	-	P	12	0	16	0	0.00048698	3.05E-05
Y	S	-	T	12	0	13	0	0.00048698	0.000243832
C	-	F	L	12	0	17	0	0.00048698	1.52E-05
C	-	F	M	12	0	15	0	0.00048698	6.09E-05
C	-	F	Y	12	0	17	0	0.00048698	1.52E-05
C	-	I	M	12	0	16	0	0.00048698	3.05E-05
C	-	I	N	12	0	14	0	0.00048698	0.00012189
C	-	I	Y	12	0	13	0	0.00048698	0.000243832
C	-	N	I	12	0	17	0	0.00048698	1.52E-05
C	-	N	M	12	0	16	0	0.00048698	3.05E-05
C	-	N	N	12	0	18	0	0.00048698	7.61E-06
C	-	Y	M	12	0	15	0	0.00048698	6.09E-05
E	-	T	H	12	0	14	0	0.00048698	0.00012189
F	-	F	H	12	0	19	0	0.00048698	3.80E-06
F	-	H	N	12	0	15	0	0.00048698	6.09E-05
F	-	I	M	12	0	16	1	0.00048698	0.000274188
H	-	I	T	12	0	14	0	0.00048698	0.00012189
I	-	F	Y	12	0	17	0	0.00048698	1.52E-05
I	-	I	N	12	0	18	0	0.00048698	7.61E-06
I	-	N	T	12	0	15	0	0.00048698	6.09E-05
I	-	Y	F	12	0	13	0	0.00048698	0.000243832
L	-	N	N	12	0	15	0	0.00048698	6.09E-05
L	-	Y	N	12	0	13	1	0.00048698	0.001829075
P	-	N	I	12	0	16	0	0.00048698	3.05E-05
P	-	Y	H	12	0	17	0	0.00048698	1.52E-05
S	-	N	N	12	0	18	0	0.00048698	7.61E-06
S	-	Y	M	12	0	16	0	0.00048698	3.05E-05
S	-	Y	Y	12	0	17	0	0.00048698	1.52E-05
T	-	N	N	12	0	14	0	0.00048698	0.00012189
T	-	Y	N	12	0	17	0	0.00048698	1.52E-05
V	-	N	N	12	0	17	0	0.00048698	1.52E-05
V	-	Y	N	12	0	15	0	0.00048698	6.09E-05
Y	-	K	H	12	0	15	0	0.00048698	6.09E-05
Y	-	M	L	12	0	13	0	0.00048698	0.000243832
-	F	F	I	12	0	17	0	0.00048698	1.52E-05
-	F	Y	P	12	0	15	0	0.00048698	6.09E-05
-	H	N	M	12	0	16	0	0.00048698	3.05E-05
-	H	N	Q	12	0	15	1	0.00048698	0.000518028
-	I	I	H	12	0	15	0	0.00048698	6.09E-05
-	I	N	T	12	0	15	0	0.00048698	6.09E-05
-	K	N	I	12	0	15	0	0.00048698	6.09E-05
-	K	N	N	12	0	14	2	0.00048698	0.00417634
-	K	T	Y	12	0	15	2	0.00048698	0.00234683
-	K	Y	H	12	0	15	1	0.00048698	0.000518028
-	L	F	Y	12	0	17	1	0.00048698	0.000144675
-	L	I	I	12	0	17	0	0.00048698	1.52E-05
-	N	I	T	12	0	15	2	0.00048698	0.00234683
-	N	T	I	12	0	15	0	0.00048698	6.09E-05
-	N	T	N	12	0	14	2	0.00048698	0.00417634
-	P	Y	N	12	0	14	0	0.00048698	0.00012189
-	Q	H	Y	12	0	17	0	0.00048698	1.52E-05
-	S	H	H	12	0	17	0	0.00048698	1.52E-05
-	S	I	H	12	0	17	1	0.00048698	0.000144675
-	S	I	Y	12	0	18	1	0.00048698	7.61E-05
-	S	K	Y	12	0	15	1	0.00048698	0.000518028
-	S	N	K	12	0	15	0	0.00048698	6.09E-05
-	S	Y	M	12	0	15	0	0.00048698	6.09E-05
-	Y	C	F	12	0	19	0	0.00048698	3.80E-06
-	Y	F	E	12	0	18	0	0.00048698	7.61E-06
-	Y	F	P	12	0	16	1	0.00048698	0.000274188
-	Y	N	M	12	0	15	0	0.00048698	6.09E-05
-	Y	N	T	12	0	17	1	0.00048698	0.000144675
-	Y	T	N	12	0	16	0	0.00048698	3.05E-05
-	Y	V	A	12	0	16	0	0.00048698	3.05E-05
-	Y	Y	A	12	0	17	0	0.00048698	1.52E-05
G	-	T	P	1	14	1	17	0.000516867	7.61E-05
Y	-	N	N	15	1	18	1	0.000516884	7.61E-05
-	N	H	H	15	1	18	1	0.000516884	7.61E-05
-	N	K	Y	15	1	15	2	0.000516884	0.00234683
-	N	M	N	15	1	17	2	0.000516884	0.000727352
-	Q	N	T	15	1	16	2	0.000516884	0.001310292
-	S	H	N	15	1	19	1	0.000516884	4.00E-05
-	S	Y	L	15	1	18	1	0.000516884	7.61E-05
F	S	F	-	14	1	15	1	0.000973464	0.000518028
S	S	Y	-	14	1	16	1	0.000973464	0.000274188
Y	F	F	-	14	1	16	1	0.000973464	0.000274188
I	-	F	H	14	1	18	1	0.000973464	7.61E-05
-	Q	N	H	14	1	18	2	0.000973464	0.00040166
-	S	F	H	14	1	18	1	0.000973464	7.61E-05
-	T	Y	N	14	1	16	1	0.000973464	0.000274188
A	A	L	-	0	11	0	20	0.000974382	1.90E-06
A	A	R	-	0	11	0	18	0.000974382	7.61E-06
A	E	P	-	0	11	0	17	0.000974382	1.52E-05
A	T	C	-	0	11	0	17	0.000974382	1.52E-05
A	V	R	-	0	11	0	18	0.000974382	7.61E-06
D	E	C	-	0	11	0	13	0.000974382	0.000243831
E	P	P	-	0	11	1	18	0.000974382	4.00E-05
G	A	T	-	0	11	0	20	0.000974382	1.90E-06
G	A	V	-	0	11	0	19	0.000974382	3.80E-06
G	D	I	-	0	11	0	13	0.000974382	0.000243831
G	E	P	-	0	11	0	17	0.000974382	1.52E-05
G	E	R	-	0	11	0	14	0.000974382	0.00012189
G	E	V	-	0	11	0	14	0.000974382	0.00012189
G	E	W	-	0	11	0	17	0.000974382	1.52E-05
G	H	A	-	0	11	0	15	0.000974382	6.09E-05
G	H	P	-	0	11	0	16	0.000974382	3.05E-05
G	K	K	-	0	11	0	15	0.000974382	6.09E-05
G	K	P	-	0	11	0	19	0.000974382	3.80E-06
G	K	R	-	0	11	0	13	0.000974382	0.000243831
G	K	S	-	0	11	0	17	0.000974382	1.52E-05
G	L	V	-	0	11	0	17	0.000974382	1.52E-05
G	M	R	-	0	11	0	15	0.000974382	6.09E-05
G	N	A	-	0	11	0	19	0.000974382	3.80E-06
G	R	F	-	0	11	0	14	0.000974382	0.00012189
G	R	K	-	0	11	0	16	0.000974382	3.05E-05
G	R	M	-	0	11	0	20	0.000974382	1.90E-06
G	R	V	-	0	11	0	19	0.000974382	3.80E-06
G	S	L	-	0	11	0	19	0.000974382	3.80E-06
G	T	K	-	0	11	0	16	0.000974382	3.05E-05
G	T	S	-	0	11	0	17	0.000974382	1.52E-05
G	V	V	-	0	11	0	17	0.000974382	1.52E-05
K	G	A	-	0	11	0	16	0.000974382	3.05E-05
K	P	S	-	0	11	0	15	0.000974382	6.09E-05
M	E	A	-	0	11	0	11	0.000974382	0.00097569
M	G	C	-	0	11	0	15	0.000974382	6.09E-05
M	K	M	-	0	11	0	13	0.000974382	0.000243831
M	K	T	-	0	11	0	14	0.000974382	0.00012189
M	P	T	-	0	11	0	17	0.000974382	1.52E-05
M	Q	P	-	0	11	0	18	0.000974382	7.61E-06
M	T	A	-	0	11	0	15	0.000974382	6.09E-05
P	L	R	-	0	11	0	17	0.000974382	1.52E-05
P	T	P	-	0	11	0	19	0.000974382	3.80E-06
R	P	C	-	0	11	0	17	0.000974382	1.52E-05
R	P	W	-	0	11	0	16	0.000974382	3.05E-05
R	R	G	-	0	11	0	18	0.000974382	7.61E-06
S	A	P	-	0	11	0	18	0.000974382	7.61E-06
S	L	R	-	0	11	0	17	0.000974382	1.52E-05
S	P	R	-	0	11	0	19	0.000974382	3.80E-06
W	A	P	-	0	11	0	18	0.000974382	7.61E-06
W	G	C	-	0	11	0	15	0.000974382	6.09E-05
W	R	A	-	0	11	0	18	0.000974382	7.61E-06
A	A	-	G	0	11	0	17	0.000974382	1.52E-05
A	A	-	W	0	11	0	18	0.000974382	7.61E-06
A	G	-	D	0	11	0	17	0.000974382	1.52E-05
A	P	-	C	0	11	0	17	0.000974382	1.52E-05
A	P	-	E	0	11	0	19	0.000974382	3.80E-06
A	R	-	P	0	11	0	16	0.000974382	3.05E-05
A	R	-	V	0	11	1	16	0.000974382	0.000144674
A	T	-	D	0	11	0	17	0.000974382	1.52E-05
A	T	-	T	0	11	0	17	0.000974382	1.52E-05
A	V	-	W	0	11	0	19	0.000974382	3.80E-06
C	P	-	D	0	11	1	17	0.000974382	7.61E-05
G	A	-	F	0	11	0	16	0.000974382	3.05E-05
G	A	-	G	0	11	0	17	0.000974382	1.52E-05
G	A	-	H	0	11	0	17	0.000974382	1.52E-05
G	A	-	P	0	11	0	17	0.000974382	1.52E-05
G	A	-	S	0	11	0	16	0.000974382	3.05E-05
G	E	-	F	0	11	0	13	0.000974382	0.000243831
G	E	-	H	0	11	0	14	0.000974382	0.00012189
G	E	-	V	0	11	0	16	0.000974382	3.05E-05
G	G	-	P	0	11	0	16	0.000974382	3.05E-05
G	G	-	T	0	11	0	14	0.000974382	0.00012189
G	G	-	W	0	11	0	16	0.000974382	3.05E-05
G	K	-	K	0	11	0	14	0.000974382	0.00012189
G	L	-	H	0	11	0	16	0.000974382	3.05E-05
G	L	-	K	0	11	0	18	0.000974382	7.61E-06
G	L	-	L	0	11	0	16	0.000974382	3.05E-05
G	L	-	M	0	11	0	19	0.000974382	3.80E-06
G	L	-	P	0	11	0	19	0.000974382	3.80E-06
G	R	-	D	0	11	0	17	0.000974382	1.52E-05
G	R	-	E	0	11	0	16	0.000974382	3.05E-05
G	R	-	F	0	11	0	18	0.000974382	7.61E-06
G	R	-	M	0	11	0	15	0.000974382	6.09E-05
G	T	-	E	0	11	0	17	0.000974382	1.52E-05
G	T	-	G	0	11	0	20	0.000974382	1.90E-06
G	V	-	G	0	11	1	15	0.000974382	0.000274186
G	V	-	T	0	11	0	13	0.000974382	0.000243831
K	E	-	A	0	11	0	12	0.000974382	0.000487758
K	E	-	W	0	11	0	14	0.000974382	0.00012189
K	P	-	W	0	11	0	17	0.000974382	1.52E-05
L	P	-	A	0	11	0	15	0.000974382	6.09E-05
L	P	-	R	0	11	0	16	0.000974382	3.05E-05
M	A	-	R	0	11	0	15	0.000974382	6.09E-05
M	E	-	A	0	11	0	12	0.000974382	0.000487758
M	E	-	K	0	11	0	13	0.000974382	0.000243831
M	E	-	M	0	11	0	13	0.000974382	0.000243831
M	G	-	R	0	11	0	15	0.000974382	6.09E-05
M	K	-	D	0	11	0	16	0.000974382	3.05E-05
M	K	-	T	0	11	0	14	0.000974382	0.00012189
M	R	-	T	0	11	0	17	0.000974382	1.52E-05
M	T	-	A	0	11	0	14	0.000974382	0.00012189
P	R	-	A	0	11	0	16	0.000974382	3.05E-05
R	P	-	G	0	11	0	17	0.000974382	1.52E-05
R	R	-	G	0	11	0	14	0.000974382	0.00012189
R	R	-	R	0	11	0	16	0.000974382	3.05E-05
S	P	-	P	0	11	0	18	0.000974382	7.61E-06
V	P	-	P	0	11	0	17	0.000974382	1.52E-05
W	R	-	R	0	11	0	16	0.000974382	3.05E-05
A	-	A	P	0	11	0	16	0.000974382	3.05E-05
A	-	A	Q	0	11	1	15	0.000974382	0.000274186
A	-	G	W	0	11	0	16	0.000974382	3.05E-05
A	-	P	D	0	11	0	15	0.000974382	6.09E-05
A	-	W	P	0	11	0	16	0.000974382	3.05E-05
F	-	P	R	0	11	1	16	0.000974382	0.000144674
G	-	A	L	0	11	0	14	0.000974382	0.00012189
G	-	A	S	0	11	0	15	0.000974382	6.09E-05
G	-	A	W	0	11	0	16	0.000974382	3.05E-05
G	-	C	N	0	11	3	16	0.000974382	0.002572145
G	-	F	E	0	11	1	15	0.000974382	0.000274186
G	-	F	F	0	11	0	17	0.000974382	1.52E-05
G	-	H	A	0	11	0	15	0.000974382	6.09E-05
G	-	I	D	0	11	0	16	0.000974382	3.05E-05
G	-	I	W	0	11	0	18	0.000974382	7.61E-06
G	-	L	E	0	11	0	19	0.000974382	3.80E-06
G	-	L	M	0	11	0	15	0.000974382	6.09E-05
G	-	M	Q	0	11	1	13	0.000974382	0.000975313
G	-	P	D	0	11	0	15	0.000974382	6.09E-05
G	-	P	E	0	11	0	18	0.000974382	7.61E-06
G	-	P	G	0	11	0	15	0.000974382	6.09E-05
G	-	P	K	0	11	0	15	0.000974382	6.09E-05
G	-	P	M	0	11	1	17	0.000974382	7.61E-05
G	-	P	V	0	11	0	17	0.000974382	1.52E-05
G	-	P	W	0	11	0	18	0.000974382	7.61E-06
G	-	R	P	0	11	1	14	0.000974382	0.000518026
G	-	R	T	0	11	0	14	0.000974382	0.00012189
G	-	R	W	0	11	0	18	0.000974382	7.61E-06
G	-	W	D	0	11	1	18	0.000974382	4.00E-05
K	-	G	W	0	11	1	15	0.000974382	0.000274186
K	-	L	A	0	11	1	14	0.000974382	0.000518026
M	-	A	S	0	11	0	11	0.000974382	0.00097569
M	-	A	T	0	11	0	13	0.000974382	0.000243831
M	-	D	W	0	11	0	15	0.000974382	6.09E-05
M	-	P	G	0	11	0	14	0.000974382	0.00012189
P	-	A	A	0	11	0	15	0.000974382	6.09E-05
R	-	A	P	0	11	0	16	0.000974382	3.05E-05
R	-	M	R	0	11	0	14	0.000974382	0.00012189
W	-	A	E	0	11	0	13	0.000974382	0.000243831
W	-	A	T	0	11	0	15	0.000974382	6.09E-05
-	A	C	G	0	11	1	17	0.000974382	7.61E-05
-	A	C	W	0	11	0	19	0.000974382	3.80E-06
-	A	M	R	0	11	0	19	0.000974382	3.80E-06
-	A	T	P	0	11	0	18	0.000974382	7.61E-06
-	E	A	P	0	11	0	17	0.000974382	1.52E-05
-	E	R	A	0	11	0	17	0.000974382	1.52E-05
-	E	R	W	0	11	0	18	0.000974382	7.61E-06
-	F	F	A	0	11	1	17	0.000974382	7.61E-05
-	G	D	G	0	11	0	18	0.000974382	7.61E-06
-	G	S	W	0	11	0	17	0.000974382	1.52E-05
-	L	M	R	0	11	0	16	0.000974382	3.05E-05
-	L	R	D	0	11	0	15	0.000974382	6.09E-05
-	P	A	S	0	11	0	19	0.000974382	3.80E-06
-	P	A	V	0	11	0	19	0.000974382	3.80E-06
-	P	C	A	0	11	0	18	0.000974382	7.61E-06
-	P	M	P	0	11	0	14	0.000974382	0.00012189
-	P	N	W	0	11	0	18	0.000974382	7.61E-06
-	P	P	F	0	11	0	19	0.000974382	3.80E-06
-	P	Q	N	0	11	1	18	0.000974382	4.00E-05
-	P	R	H	0	11	0	18	0.000974382	7.61E-06
-	P	R	L	0	11	0	17	0.000974382	1.52E-05
-	P	R	N	0	11	0	17	0.000974382	1.52E-05
-	P	R	V	0	11	0	19	0.000974382	3.80E-06
-	P	T	D	0	11	2	13	0.000974382	0.004175755
-	P	W	Q	0	11	0	16	0.000974382	3.05E-05
-	R	D	P	0	11	0	15	0.000974382	6.09E-05
-	R	P	K	0	11	0	17	0.000974382	1.52E-05
-	R	P	T	0	11	0	19	0.000974382	3.80E-06
-	T	A	A	0	11	0	16	0.000974382	3.05E-05
-	V	S	W	0	11	0	16	0.000974382	3.05E-05
A	N	N	-	11	0	13	0	0.000974392	0.000243832
A	Y	I	-	11	0	17	0	0.000974392	1.52E-05
A	Y	M	-	11	0	16	0	0.000974392	3.05E-05
C	I	I	-	11	0	18	0	0.000974392	7.61E-06
C	L	I	-	11	0	15	0	0.000974392	6.09E-05
C	M	F	-	11	0	14	1	0.000974392	0.000975317
C	N	H	-	11	0	15	0	0.000974392	6.09E-05
C	S	N	-	11	0	16	1	0.000974392	0.000274188
C	S	T	-	11	0	15	1	0.000974392	0.000518028
C	Y	C	-	11	0	17	0	0.000974392	1.52E-05
C	Y	W	-	11	0	19	0	0.000974392	3.80E-06
E	L	Y	-	11	0	17	0	0.000974392	1.52E-05
E	N	Y	-	11	0	15	0	0.000974392	6.09E-05
F	H	H	-	11	0	15	1	0.000974392	0.000518028
F	L	I	-	11	0	16	0	0.000974392	3.05E-05
F	S	I	-	11	0	16	0	0.000974392	3.05E-05
F	S	M	-	11	0	15	2	0.000974392	0.00234683
I	K	N	-	11	0	12	0	0.000974392	0.000487759
I	K	Y	-	11	0	13	0	0.000974392	0.000243832
I	S	N	-	11	0	14	0	0.000974392	0.00012189
I	T	I	-	11	0	16	0	0.000974392	3.05E-05
I	W	C	-	11	0	14	0	0.000974392	0.00012189
L	S	I	-	11	0	18	0	0.000974392	7.61E-06
M	Y	F	-	11	0	16	0	0.000974392	3.05E-05
N	L	Y	-	11	0	15	0	0.000974392	6.09E-05
P	H	Y	-	11	0	15	0	0.000974392	6.09E-05
P	N	H	-	11	0	16	0	0.000974392	3.05E-05
P	N	I	-	11	0	15	0	0.000974392	6.09E-05
P	N	N	-	11	0	18	0	0.000974392	7.61E-06
S	L	Y	-	11	0	16	0	0.000974392	3.05E-05
V	Y	Y	-	11	0	16	0	0.000974392	3.05E-05
W	N	N	-	11	0	14	0	0.000974392	0.00012189
Y	F	Y	-	11	0	15	0	0.000974392	6.09E-05
Y	L	I	-	11	0	15	0	0.000974392	6.09E-05
Y	N	H	-	11	0	13	0	0.000974392	0.000243832
Y	N	S	-	11	0	12	0	0.000974392	0.000487759
Y	N	Y	-	11	0	17	0	0.000974392	1.52E-05
Y	P	H	-	11	0	13	2	0.000974392	0.007378503
Y	Q	H	-	11	0	14	0	0.000974392	0.00012189
Y	S	H	-	11	0	17	0	0.000974392	1.52E-05
Y	S	N	-	11	0	16	0	0.000974392	3.05E-05
Y	S	P	-	11	0	14	0	0.000974392	0.00012189
Y	S	W	-	11	0	14	0	0.000974392	0.00012189
Y	T	T	-	11	0	15	0	0.000974392	6.09E-05
A	Y	-	N	11	0	15	0	0.000974392	6.09E-05
C	F	-	Y	11	0	14	0	0.000974392	0.00012189
C	H	-	M	11	0	16	0	0.000974392	3.05E-05
C	S	-	L	11	0	13	1	0.000974392	0.001829075
C	S	-	N	11	0	14	1	0.000974392	0.000975317
C	Y	-	F	11	0	17	0	0.000974392	1.52E-05
E	N	-	N	11	0	13	1	0.000974392	0.001829075
E	S	-	N	11	0	15	0	0.000974392	6.09E-05
F	S	-	L	11	0	13	0	0.000974392	0.000243832
F	Y	-	M	11	0	15	0	0.000974392	6.09E-05
I	K	-	Y	11	0	13	0	0.000974392	0.000243832
I	L	-	L	11	0	14	1	0.000974392	0.000975317
I	L	-	N	11	0	13	0	0.000974392	0.000243832
I	N	-	Y	11	0	14	0	0.000974392	0.00012189
I	S	-	F	11	0	17	0	0.000974392	1.52E-05
I	S	-	L	11	0	15	0	0.000974392	6.09E-05
I	S	-	V	11	0	14	0	0.000974392	0.00012189
I	S	-	Y	11	0	14	0	0.000974392	0.00012189
I	Y	-	H	11	0	11	0	0.000974392	0.000975691
L	Y	-	M	11	0	14	0	0.000974392	0.00012189
P	Y	-	H	11	0	16	0	0.000974392	3.05E-05
S	N	-	N	11	0	15	1	0.000974392	0.000518028
S	Y	-	F	11	0	16	0	0.000974392	3.05E-05
S	Y	-	H	11	0	16	0	0.000974392	3.05E-05
T	S	-	N	11	0	15	0	0.000974392	6.09E-05
V	Y	-	N	11	0	12	0	0.000974392	0.000487759
Y	F	-	A	11	0	18	0	0.000974392	7.61E-06
Y	K	-	H	11	0	15	1	0.000974392	0.000518028
Y	K	-	Y	11	0	13	0	0.000974392	0.000243832
Y	N	-	M	11	0	14	0	0.000974392	0.00012189
Y	N	-	Y	11	0	15	0	0.000974392	6.09E-05
Y	Q	-	N	11	0	14	0	0.000974392	0.00012189
Y	S	-	Y	11	0	17	0	0.000974392	1.52E-05
C	-	I	T	11	0	15	0	0.000974392	6.09E-05
C	-	K	Y	11	0	16	0	0.000974392	3.05E-05
C	-	M	Y	11	0	13	0	0.000974392	0.000243832
C	-	N	K	11	0	15	1	0.000974392	0.000518028
C	-	Y	L	11	0	18	0	0.000974392	7.61E-06
C	-	Y	S	11	0	17	0	0.000974392	1.52E-05
E	-	F	H	11	0	16	0	0.000974392	3.05E-05
E	-	I	K	11	0	16	0	0.000974392	3.05E-05
E	-	Y	H	11	0	17	0	0.000974392	1.52E-05
F	-	F	L	11	0	17	0	0.000974392	1.52E-05
F	-	I	N	11	0	15	0	0.000974392	6.09E-05
F	-	I	T	11	0	16	0	0.000974392	3.05E-05
F	-	N	K	11	0	16	0	0.000974392	3.05E-05
F	-	N	M	11	0	14	1	0.000974392	0.000975317
F	-	N	T	11	0	15	0	0.000974392	6.09E-05
F	-	Y	N	11	0	16	0	0.000974392	3.05E-05
F	-	Y	Y	11	0	16	0	0.000974392	3.05E-05
I	-	K	H	11	0	13	0	0.000974392	0.000243832
I	-	M	N	11	0	15	0	0.000974392	6.09E-05
I	-	N	N	11	0	17	0	0.000974392	1.52E-05
I	-	Y	Y	11	0	17	0	0.000974392	1.52E-05
L	-	Y	H	11	0	18	0	0.000974392	7.61E-06
N	-	F	I	11	0	13	0	0.000974392	0.000243832
N	-	N	N	11	0	14	0	0.000974392	0.00012189
P	-	I	H	11	0	15	0	0.000974392	6.09E-05
P	-	I	N	11	0	15	0	0.000974392	6.09E-05
P	-	I	T	11	0	14	0	0.000974392	0.00012189
S	-	F	N	11	0	14	1	0.000974392	0.000975317
S	-	N	T	11	0	16	1	0.000974392	0.000274188
S	-	Y	H	11	0	17	0	0.000974392	1.52E-05
T	-	F	I	11	0	16	0	0.000974392	3.05E-05
T	-	F	N	11	0	16	0	0.000974392	3.05E-05
T	-	I	M	11	0	15	0	0.000974392	6.09E-05
T	-	I	T	11	0	13	1	0.000974392	0.001829075
T	-	M	N	11	0	12	0	0.000974392	0.000487759
T	-	Y	Y	11	0	14	0	0.000974392	0.00012189
Y	-	H	N	11	0	16	0	0.000974392	3.05E-05
Y	-	I	H	11	0	15	0	0.000974392	6.09E-05
Y	-	N	M	11	0	14	0	0.000974392	0.00012189
Y	-	N	T	11	0	18	0	0.000974392	7.61E-06
Y	-	Y	Y	11	0	14	0	0.000974392	0.00012189
-	C	F	I	11	0	15	1	0.000974392	0.000518028
-	F	I	T	11	0	17	0	0.000974392	1.52E-05
-	F	Y	T	11	0	17	2	0.000974392	0.000727352
-	H	H	Y	11	0	16	0	0.000974392	3.05E-05
-	H	K	H	11	0	15	1	0.000974392	0.000518028
-	H	K	Y	11	0	18	0	0.000974392	7.61E-06
-	H	T	H	11	0	15	0	0.000974392	6.09E-05
-	H	W	N	11	0	17	0	0.000974392	1.52E-05
-	I	I	T	11	0	16	0	0.000974392	3.05E-05
-	I	Y	H	11	0	17	0	0.000974392	1.52E-05
-	L	C	Y	11	0	14	1	0.000974392	0.000975317
-	L	Y	V	11	0	15	0	0.000974392	6.09E-05
-	M	F	H	11	0	17	0	0.000974392	1.52E-05
-	N	S	H	11	0	13	1	0.000974392	0.001829075
-	N	S	K	11	0	14	1	0.000974392	0.000975317
-	N	Y	S	11	0	17	0	0.000974392	1.52E-05
-	Q	F	N	11	0	16	0	0.000974392	3.05E-05
-	Q	Y	K	11	0	15	0	0.000974392	6.09E-05
-	S	F	V	11	0	15	1	0.000974392	0.000518028
-	S	H	I	11	0	12	0	0.000974392	0.000487759
-	S	I	P	11	0	16	1	0.000974392	0.000274188
-	S	K	D	11	0	14	2	0.000974392	0.00417634
-	S	K	H	11	0	14	0	0.000974392	0.00012189
-	T	N	H	11	0	14	1	0.000974392	0.000975317
-	V	Y	Y	11	0	14	1	0.000974392	0.000975317
-	Y	C	A	11	0	15	0	0.000974392	6.09E-05
-	Y	I	L	11	0	16	0	0.000974392	3.05E-05
-	Y	M	N	11	0	17	0	0.000974392	1.52E-05
-	Y	P	P	11	0	15	0	0.000974392	6.09E-05
-	Y	T	A	11	0	16	0	0.000974392	3.05E-05
-	Y	T	H	11	0	19	0	0.000974392	3.80E-06
-	Y	W	Y	11	0	15	0	0.000974392	6.09E-05
-	Y	Y	F	11	0	16	0	0.000974392	3.05E-05
-	Y	Y	H	11	0	18	0	0.000974392	7.61E-06
-	Y	Y	K	11	0	17	0	0.000974392	1.52E-05
A	P	-	M	1	12	1	16	0.001826094	0.000144674
A	P	-	N	1	12	2	16	0.001826094	0.000727214
G	A	-	M	1	12	1	17	0.001826094	7.61E-05
M	K	-	N	1	12	2	16	0.001826094	0.000727214
G	-	T	A	1	12	1	15	0.001826094	0.000274186
S	-	P	P	1	12	3	15	0.001826094	0.004418071
C	F	Y	-	13	1	15	2	0.001826126	0.00234683
Y	T	-	N	13	1	17	2	0.001826126	0.000727352
C	-	N	H	13	1	17	1	0.001826126	0.000144675
-	F	Y	F	13	1	14	3	0.001826126	0.012714063
-	K	F	N	13	1	15	1	0.001826126	0.000518028
-	K	I	N	13	1	17	1	0.001826126	0.000144675
-	L	Y	L	13	1	16	1	0.001826126	0.000274188
A	E	F	-	0	10	0	16	0.001949556	3.05E-05
A	G	G	-	0	10	0	18	0.001949556	7.61E-06
A	G	R	-	0	10	0	18	0.001949556	7.61E-06
A	G	V	-	0	10	0	13	0.001949556	0.000243831
A	P	C	-	0	10	0	16	0.001949556	3.05E-05
A	P	F	-	0	10	0	18	0.001949556	7.61E-06
A	P	M	-	0	10	1	16	0.001949556	0.000144674
A	T	Q	-	0	10	0	14	0.001949556	0.00012189
A	V	A	-	0	10	0	15	0.001949556	6.09E-05
A	V	C	-	0	10	0	17	0.001949556	1.52E-05
C	L	R	-	0	10	0	16	0.001949556	3.05E-05
C	P	L	-	0	10	0	18	0.001949556	7.61E-06
D	A	P	-	0	10	1	16	0.001949556	0.000144674
F	R	P	-	0	10	1	19	0.001949556	2.09E-05
G	A	R	-	0	10	0	18	0.001949556	7.61E-06
G	A	S	-	0	10	0	19	0.001949556	3.80E-06
G	C	C	-	0	10	1	15	0.001949556	0.000274186
G	C	G	-	0	10	0	13	0.001949556	0.000243831
G	D	L	-	0	10	0	13	0.001949556	0.000243831
G	E	D	-	0	10	0	11	0.001949556	0.00097569
G	G	S	-	0	10	0	15	0.001949556	6.09E-05
G	G	W	-	0	10	0	14	0.001949556	0.00012189
G	K	C	-	0	10	0	15	0.001949556	6.09E-05
G	L	E	-	0	10	0	14	0.001949556	0.00012189
G	L	F	-	0	10	1	17	0.001949556	7.61E-05
G	L	W	-	0	10	0	18	0.001949556	7.61E-06
G	M	C	-	0	10	0	16	0.001949556	3.05E-05
G	P	N	-	0	10	0	17	0.001949556	1.52E-05
G	R	I	-	0	10	0	18	0.001949556	7.61E-06
G	R	S	-	0	10	0	15	0.001949556	6.09E-05
G	R	W	-	0	10	0	18	0.001949556	7.61E-06
G	T	F	-	0	10	0	17	0.001949556	1.52E-05
G	T	I	-	0	10	0	17	0.001949556	1.52E-05
K	P	H	-	0	10	0	20	0.001949556	1.90E-06
K	T	Q	-	0	10	0	16	0.001949556	3.05E-05
L	P	L	-	0	10	1	17	0.001949556	7.61E-05
L	T	P	-	0	10	0	16	0.001949556	3.05E-05
M	D	A	-	0	10	0	11	0.001949556	0.00097569
M	E	G	-	0	10	0	10	0.001949556	0.001951697
M	K	D	-	0	10	0	12	0.001949556	0.000487758
M	L	A	-	0	10	0	13	0.001949556	0.000243831
M	R	L	-	0	10	0	15	0.001949556	6.09E-05
M	R	S	-	0	10	0	15	0.001949556	6.09E-05
M	V	A	-	0	10	0	14	0.001949556	0.00012189
P	P	H	-	0	10	0	18	0.001949556	7.61E-06
R	P	G	-	0	10	0	19	0.001949556	3.80E-06
R	P	S	-	0	10	1	16	0.001949556	0.000144674
R	P	T	-	0	10	0	17	0.001949556	1.52E-05
V	L	R	-	0	10	0	16	0.001949556	3.05E-05
W	G	A	-	0	10	0	15	0.001949556	6.09E-05
W	P	L	-	0	10	0	19	0.001949556	3.80E-06
W	R	P	-	0	10	0	18	0.001949556	7.61E-06
A	A	-	D	0	10	0	16	0.001949556	3.05E-05
A	A	-	P	0	10	1	16	0.001949556	0.000144674
A	E	-	C	0	10	0	11	0.001949556	0.00097569
A	G	-	V	0	10	0	17	0.001949556	1.52E-05
A	T	-	G	0	10	0	16	0.001949556	3.05E-05
A	T	-	Q	0	10	1	15	0.001949556	0.000274186
D	E	-	A	0	10	0	12	0.001949556	0.000487758
D	E	-	W	0	10	0	12	0.001949556	0.000487758
D	G	-	A	0	10	0	14	0.001949556	0.00012189
D	L	-	A	0	10	0	15	0.001949556	6.09E-05
D	P	-	P	0	10	0	16	0.001949556	3.05E-05
F	P	-	A	0	10	0	18	0.001949556	7.61E-06
G	A	-	C	0	10	0	16	0.001949556	3.05E-05
G	A	-	E	0	10	0	16	0.001949556	3.05E-05
G	A	-	T	0	10	0	15	0.001949556	6.09E-05
G	E	-	L	0	10	0	16	0.001949556	3.05E-05
G	E	-	P	0	10	0	14	0.001949556	0.00012189
G	G	-	L	0	10	1	16	0.001949556	0.000144674
G	G	-	M	0	10	0	13	0.001949556	0.000243831
G	G	-	S	0	10	0	14	0.001949556	0.00012189
G	L	-	C	0	10	0	15	0.001949556	6.09E-05
G	L	-	F	0	10	0	14	0.001949556	0.00012189
G	L	-	G	0	10	0	15	0.001949556	6.09E-05
G	M	-	T	0	10	0	18	0.001949556	7.61E-06
G	Q	-	A	0	10	0	16	0.001949556	3.05E-05
G	S	-	T	0	10	0	13	0.001949556	0.000243831
G	T	-	V	0	10	1	17	0.001949556	7.61E-05
G	V	-	V	0	10	0	14	0.001949556	0.00012189
K	A	-	A	0	10	0	13	0.001949556	0.000243831
K	G	-	G	0	10	0	14	0.001949556	0.00012189
K	P	-	H	0	10	0	19	0.001949556	3.80E-06
K	P	-	T	0	10	0	15	0.001949556	6.09E-05
K	R	-	R	0	10	0	15	0.001949556	6.09E-05
M	G	-	D	0	10	0	12	0.001949556	0.000487758
M	G	-	E	0	10	0	14	0.001949556	0.00012189
M	L	-	T	0	10	0	12	0.001949556	0.000487758
M	P	-	C	0	10	0	13	0.001949556	0.000243831
M	P	-	M	0	10	0	16	0.001949556	3.05E-05
M	R	-	W	0	10	0	15	0.001949556	6.09E-05
M	T	-	D	0	10	0	15	0.001949556	6.09E-05
M	T	-	R	0	10	0	13	0.001949556	0.000243831
M	T	-	W	0	10	0	19	0.001949556	3.80E-06
N	P	-	P	0	10	0	15	0.001949556	6.09E-05
P	G	-	G	0	10	0	15	0.001949556	6.09E-05
P	P	-	A	0	10	0	18	0.001949556	7.61E-06
P	P	-	G	0	10	0	18	0.001949556	7.61E-06
P	P	-	R	0	10	0	19	0.001949556	3.80E-06
P	R	-	G	0	10	0	14	0.001949556	0.00012189
R	G	-	G	0	10	0	16	0.001949556	3.05E-05
R	P	-	F	0	10	0	16	0.001949556	3.05E-05
R	P	-	L	0	10	0	16	0.001949556	3.05E-05
R	P	-	N	0	10	0	17	0.001949556	1.52E-05
R	P	-	Q	0	10	0	19	0.001949556	3.80E-06
R	T	-	A	0	10	1	15	0.001949556	0.000274186
R	T	-	N	0	10	1	11	0.001949556	0.003414875
S	G	-	G	0	10	1	13	0.001949556	0.000975313
V	P	-	R	0	10	0	17	0.001949556	1.52E-05
W	A	-	A	0	10	0	16	0.001949556	3.05E-05
W	E	-	W	0	10	0	15	0.001949556	6.09E-05
W	G	-	A	0	10	0	16	0.001949556	3.05E-05
A	-	A	V	0	10	0	13	0.001949556	0.000243831
A	-	C	E	0	10	0	15	0.001949556	6.09E-05
A	-	C	G	0	10	0	15	0.001949556	6.09E-05
A	-	P	Q	0	10	0	16	0.001949556	3.05E-05
A	-	S	A	0	10	1	14	0.001949556	0.000518026
A	-	V	A	0	10	1	17	0.001949556	7.61E-05
A	-	V	W	0	10	0	18	0.001949556	7.61E-06
C	-	R	A	0	10	2	10	0.001949556	0.022445228
D	-	A	A	0	10	1	14	0.001949556	0.000518026
F	-	P	A	0	10	1	13	0.001949556	0.000975313
F	-	R	A	0	10	1	12	0.001949556	0.001829069
G	-	A	C	0	10	0	12	0.001949556	0.000487758
G	-	A	M	0	10	0	13	0.001949556	0.000243831
G	-	A	N	0	10	0	13	0.001949556	0.000243831
G	-	C	H	0	10	0	17	0.001949556	1.52E-05
G	-	E	N	0	10	0	16	0.001949556	3.05E-05
G	-	G	C	0	10	0	15	0.001949556	6.09E-05
G	-	G	D	0	10	0	16	0.001949556	3.05E-05
G	-	G	F	0	10	0	12	0.001949556	0.000487758
G	-	G	G	0	10	1	16	0.001949556	0.000144674
G	-	G	M	0	10	0	12	0.001949556	0.000487758
G	-	G	R	0	10	0	15	0.001949556	6.09E-05
G	-	G	V	0	10	1	12	0.001949556	0.001829069
G	-	L	D	0	10	0	17	0.001949556	1.52E-05
G	-	L	L	0	10	1	16	0.001949556	0.000144674
G	-	L	N	0	10	1	12	0.001949556	0.001829069
G	-	M	F	0	10	0	17	0.001949556	1.52E-05
G	-	P	S	0	10	0	16	0.001949556	3.05E-05
G	-	Q	N	0	10	0	14	0.001949556	0.00012189
G	-	R	G	0	10	0	12	0.001949556	0.000487758
G	-	R	R	0	10	0	13	0.001949556	0.000243831
G	-	T	R	0	10	0	12	0.001949556	0.000487758
G	-	V	Q	0	10	0	14	0.001949556	0.00012189
G	-	V	T	0	10	0	12	0.001949556	0.000487758
G	-	W	A	0	10	0	16	0.001949556	3.05E-05
G	-	W	L	0	10	0	14	0.001949556	0.00012189
K	-	A	P	0	10	1	17	0.001949556	7.61E-05
K	-	A	T	0	10	0	15	0.001949556	6.09E-05
K	-	C	W	0	10	1	14	0.001949556	0.000518026
K	-	G	A	0	10	0	17	0.001949556	1.52E-05
M	-	A	D	0	10	0	11	0.001949556	0.00097569
M	-	C	W	0	10	0	15	0.001949556	6.09E-05
M	-	D	A	0	10	0	15	0.001949556	6.09E-05
M	-	F	W	0	10	0	16	0.001949556	3.05E-05
M	-	L	A	0	10	0	17	0.001949556	1.52E-05
M	-	L	T	0	10	1	12	0.001949556	0.001829069
M	-	M	T	0	10	0	11	0.001949556	0.00097569
M	-	P	D	0	10	0	13	0.001949556	0.000243831
M	-	P	M	0	10	0	16	0.001949556	3.05E-05
M	-	R	G	0	10	1	12	0.001949556	0.001829069
M	-	S	A	0	10	0	13	0.001949556	0.000243831
M	-	W	P	0	10	1	13	0.001949556	0.000975313
R	-	A	E	0	10	0	13	0.001949556	0.000243831
R	-	C	A	0	10	0	14	0.001949556	0.00012189
R	-	F	P	0	10	1	14	0.001949556	0.000518026
R	-	G	A	0	10	0	15	0.001949556	6.09E-05
R	-	L	A	0	10	0	15	0.001949556	6.09E-05
R	-	P	T	0	10	0	14	0.001949556	0.00012189
R	-	R	G	0	10	0	13	0.001949556	0.000243831
R	-	T	P	0	10	1	15	0.001949556	0.000274186
V	-	P	R	0	10	0	15	0.001949556	6.09E-05
V	-	R	A	0	10	0	13	0.001949556	0.000243831
W	-	R	A	0	10	1	15	0.001949556	0.000274186
-	A	A	E	0	10	0	15	0.001949556	6.09E-05
-	A	A	M	0	10	1	16	0.001949556	0.000144674
-	A	A	T	0	10	0	17	0.001949556	1.52E-05
-	A	C	A	0	10	1	18	0.001949556	4.00E-05
-	A	P	S	0	10	0	17	0.001949556	1.52E-05
-	A	P	V	0	10	0	17	0.001949556	1.52E-05
-	D	A	T	0	10	0	16	0.001949556	3.05E-05
-	D	P	P	0	10	0	17	0.001949556	1.52E-05
-	E	C	A	0	10	0	14	0.001949556	0.00012189
-	E	C	V	0	10	1	15	0.001949556	0.000274186
-	G	A	R	0	10	0	19	0.001949556	3.80E-06
-	G	A	S	0	10	2	13	0.001949556	0.004175755
-	G	A	V	0	10	0	19	0.001949556	3.80E-06
-	G	F	G	0	10	0	18	0.001949556	7.61E-06
-	G	V	A	0	10	0	16	0.001949556	3.05E-05
-	G	V	G	0	10	0	18	0.001949556	7.61E-06
-	G	W	P	0	10	0	19	0.001949556	3.80E-06
-	G	W	R	0	10	0	17	0.001949556	1.52E-05
-	K	G	W	0	10	0	19	0.001949556	3.80E-06
-	L	A	A	0	10	0	18	0.001949556	7.61E-06
-	L	R	N	0	10	1	16	0.001949556	0.000144674
-	M	R	G	0	10	0	15	0.001949556	6.09E-05
-	P	A	M	0	10	2	15	0.001949556	0.001310065
-	P	F	R	0	10	0	14	0.001949556	0.00012189
-	P	F	W	0	10	0	16	0.001949556	3.05E-05
-	P	L	R	0	10	1	17	0.001949556	7.61E-05
-	P	R	Q	0	10	0	16	0.001949556	3.05E-05
-	P	V	P	0	10	0	18	0.001949556	7.61E-06
-	P	W	A	0	10	0	19	0.001949556	3.80E-06
-	R	D	A	0	10	0	17	0.001949556	1.52E-05
-	R	R	P	0	10	0	19	0.001949556	3.80E-06
-	R	R	R	0	10	0	17	0.001949556	1.52E-05
-	T	P	L	0	10	0	18	0.001949556	7.61E-06
-	T	P	N	0	10	0	17	0.001949556	1.52E-05
-	T	P	Q	0	10	0	16	0.001949556	3.05E-05
-	T	P	S	0	10	0	19	0.001949556	3.80E-06
-	T	Q	R	0	10	0	14	0.001949556	0.00012189
-	T	R	T	0	10	0	19	0.001949556	3.80E-06
-	V	D	W	0	10	0	14	0.001949556	0.00012189
-	V	P	P	0	10	0	19	0.001949556	3.80E-06
A	Y	Y	-	10	0	16	0	0.001949569	3.05E-05
C	F	M	-	10	0	15	0	0.001949569	6.09E-05
C	H	F	-	10	0	13	0	0.001949569	0.000243832
C	H	I	-	10	0	18	0	0.001949569	7.61E-06
C	I	Y	-	10	0	17	0	0.001949569	1.52E-05
C	M	Y	-	10	0	14	0	0.001949569	0.00012189
C	N	Y	-	10	0	18	0	0.001949569	7.61E-06
C	Q	Y	-	10	0	15	0	0.001949569	6.09E-05
C	Y	H	-	10	0	15	0	0.001949569	6.09E-05
D	N	N	-	10	0	13	0	0.001949569	0.000243832
E	L	I	-	10	0	16	0	0.001949569	3.05E-05
E	N	M	-	10	0	17	0	0.001949569	1.52E-05
E	S	F	-	10	0	15	2	0.001949569	0.00234683
F	C	F	-	10	0	13	1	0.001949569	0.001829075
F	H	I	-	10	0	14	0	0.001949569	0.00012189
F	H	N	-	10	0	12	0	0.001949569	0.000487759
F	L	F	-	10	0	15	2	0.001949569	0.00234683
F	N	H	-	10	0	15	0	0.001949569	6.09E-05
F	N	I	-	10	0	15	0	0.001949569	6.09E-05
F	N	Y	-	10	0	17	0	0.001949569	1.52E-05
F	Q	N	-	10	0	15	0	0.001949569	6.09E-05
F	S	T	-	10	0	13	0	0.001949569	0.000243832
F	Y	C	-	10	0	15	0	0.001949569	6.09E-05
F	Y	M	-	10	0	15	0	0.001949569	6.09E-05
H	L	F	-	10	0	12	2	0.001949569	0.012929727
H	S	Y	-	10	0	15	0	0.001949569	6.09E-05
I	C	F	-	10	0	17	0	0.001949569	1.52E-05
I	C	M	-	10	0	17	0	0.001949569	1.52E-05
I	F	F	-	10	0	15	1	0.001949569	0.000518028
I	F	I	-	10	0	13	0	0.001949569	0.000243832
I	F	L	-	10	0	17	0	0.001949569	1.52E-05
I	F	M	-	10	0	13	0	0.001949569	0.000243832
I	H	I	-	10	0	11	0	0.001949569	0.000975691
I	H	M	-	10	0	15	0	0.001949569	6.09E-05
I	H	N	-	10	0	15	0	0.001949569	6.09E-05
I	H	T	-	10	0	14	0	0.001949569	0.00012189
I	K	H	-	10	0	12	1	0.001949569	0.003414881
I	N	K	-	10	0	13	0	0.001949569	0.000243832
I	N	M	-	10	0	17	0	0.001949569	1.52E-05
I	N	Y	-	10	0	14	0	0.001949569	0.00012189
I	S	C	-	10	0	13	1	0.001949569	0.001829075
I	S	I	-	10	0	16	0	0.001949569	3.05E-05
I	S	P	-	10	0	15	0	0.001949569	6.09E-05
I	Y	M	-	10	0	14	0	0.001949569	0.00012189
I	Y	Y	-	10	0	18	0	0.001949569	7.61E-06
L	N	N	-	10	0	15	0	0.001949569	6.09E-05
N	N	N	-	10	0	14	0	0.001949569	0.00012189
P	N	M	-	10	0	12	2	0.001949569	0.012929727
P	S	Y	-	10	0	14	0	0.001949569	0.00012189
P	Y	Y	-	10	0	16	0	0.001949569	3.05E-05
Q	N	N	-	10	0	16	0	0.001949569	3.05E-05
S	H	H	-	10	0	14	0	0.001949569	0.00012189
S	N	Y	-	10	0	14	0	0.001949569	0.00012189
S	Y	N	-	10	0	14	0	0.001949569	0.00012189
T	F	Y	-	10	0	18	0	0.001949569	7.61E-06
T	L	Y	-	10	0	16	0	0.001949569	3.05E-05
T	S	F	-	10	0	17	1	0.001949569	0.000144675
T	S	N	-	10	0	16	0	0.001949569	3.05E-05
T	Y	I	-	10	0	14	0	0.001949569	0.00012189
V	S	F	-	10	0	16	1	0.001949569	0.000274188
W	Y	I	-	10	0	15	0	0.001949569	6.09E-05
W	Y	N	-	10	0	15	0	0.001949569	6.09E-05
Y	H	N	-	10	0	14	0	0.001949569	0.00012189
Y	K	N	-	10	0	14	0	0.001949569	0.00012189
Y	N	K	-	10	0	13	0	0.001949569	0.000243832
Y	P	M	-	10	0	12	3	0.001949569	0.035134635
Y	Q	N	-	10	0	14	0	0.001949569	0.00012189
Y	S	I	-	10	0	15	0	0.001949569	6.09E-05
Y	V	C	-	10	0	13	1	0.001949569	0.001829075
Y	V	F	-	10	0	14	0	0.001949569	0.00012189
Y	Y	C	-	10	0	15	0	0.001949569	6.09E-05
Y	Y	N	-	10	0	11	0	0.001949569	0.000975691
A	N	-	Y	10	0	12	0	0.001949569	0.000487759
C	I	-	N	10	0	15	0	0.001949569	6.09E-05
C	I	-	Y	10	0	15	0	0.001949569	6.09E-05
C	L	-	I	10	0	15	0	0.001949569	6.09E-05
C	Q	-	M	10	0	11	1	0.001949569	0.006342952
C	S	-	I	10	0	16	1	0.001949569	0.000274188
C	Y	-	K	10	0	14	0	0.001949569	0.00012189
C	Y	-	M	10	0	16	0	0.001949569	3.05E-05
C	Y	-	Q	10	0	14	0	0.001949569	0.00012189
E	S	-	H	10	0	15	0	0.001949569	6.09E-05
E	S	-	Y	10	0	16	0	0.001949569	3.05E-05
F	F	-	F	10	0	14	1	0.001949569	0.000975317
F	Q	-	H	10	0	14	2	0.001949569	0.00417634
F	Q	-	Y	10	0	13	0	0.001949569	0.000243832
F	S	-	H	10	0	17	0	0.001949569	1.52E-05
F	Y	-	K	10	0	14	0	0.001949569	0.00012189
H	H	-	H	10	0	13	0	0.001949569	0.000243832
H	I	-	N	10	0	13	0	0.001949569	0.000243832
I	H	-	M	10	0	15	0	0.001949569	6.09E-05
I	I	-	N	10	0	12	0	0.001949569	0.000487759
I	L	-	F	10	0	15	0	0.001949569	6.09E-05
I	Q	-	N	10	0	16	0	0.001949569	3.05E-05
I	Q	-	Y	10	0	12	0	0.001949569	0.000487759
I	S	-	I	10	0	13	0	0.001949569	0.000243832
I	S	-	T	10	0	12	0	0.001949569	0.000487759
I	T	-	Y	10	0	17	0	0.001949569	1.52E-05
I	Y	-	A	10	0	14	0	0.001949569	0.00012189
I	Y	-	N	10	0	13	0	0.001949569	0.000243832
L	S	-	H	10	0	15	1	0.001949569	0.000518028
L	S	-	Y	10	0	13	0	0.001949569	0.000243832
P	N	-	H	10	0	13	1	0.001949569	0.001829075
P	N	-	Y	10	0	14	1	0.001949569	0.000975317
P	Y	-	L	10	0	16	0	0.001949569	3.05E-05
P	Y	-	M	10	0	15	0	0.001949569	6.09E-05
P	Y	-	Y	10	0	14	0	0.001949569	0.00012189
Q	N	-	N	10	0	16	0	0.001949569	3.05E-05
R	Y	-	H	10	0	15	0	0.001949569	6.09E-05
S	N	-	I	10	0	13	0	0.001949569	0.000243832
S	N	-	Y	10	0	13	0	0.001949569	0.000243832
S	S	-	N	10	0	14	0	0.001949569	0.00012189
S	Y	-	N	10	0	13	1	0.001949569	0.001829075
T	H	-	H	10	0	13	0	0.001949569	0.000243832
T	S	-	H	10	0	14	0	0.001949569	0.00012189
V	H	-	N	10	0	16	2	0.001949569	0.001310292
V	N	-	N	10	0	16	0	0.001949569	3.05E-05
V	S	-	H	10	0	12	1	0.001949569	0.003414881
V	Y	-	Y	10	0	11	0	0.001949569	0.000975691
W	Y	-	N	10	0	16	0	0.001949569	3.05E-05
W	Y	-	P	10	0	15	0	0.001949569	6.09E-05
Y	L	-	H	10	0	15	0	0.001949569	6.09E-05
Y	N	-	I	10	0	15	0	0.001949569	6.09E-05
Y	N	-	L	10	0	14	0	0.001949569	0.00012189
Y	S	-	I	10	0	14	0	0.001949569	0.00012189
Y	S	-	M	10	0	15	0	0.001949569	6.09E-05
Y	V	-	F	10	0	12	0	0.001949569	0.000487759
C	-	I	L	10	0	16	0	0.001949569	3.05E-05
C	-	N	Y	10	0	16	1	0.001949569	0.000274188
C	-	Y	D	10	0	14	0	0.001949569	0.00012189
C	-	Y	F	10	0	15	0	0.001949569	6.09E-05
C	-	Y	I	10	0	15	0	0.001949569	6.09E-05
E	-	H	H	10	0	14	0	0.001949569	0.00012189
E	-	N	H	10	0	16	0	0.001949569	3.05E-05
E	-	Y	N	10	0	15	0	0.001949569	6.09E-05
F	-	I	Y	10	0	13	0	0.001949569	0.000243832
F	-	K	Y	10	0	17	0	0.001949569	1.52E-05
F	-	L	Y	10	0	14	0	0.001949569	0.00012189
F	-	N	H	10	0	14	0	0.001949569	0.00012189
F	-	T	Y	10	0	11	0	0.001949569	0.000975691
F	-	Y	T	10	0	16	0	0.001949569	3.05E-05
H	-	F	H	10	0	14	0	0.001949569	0.00012189
I	-	H	N	10	0	13	0	0.001949569	0.000243832
I	-	K	Y	10	0	14	0	0.001949569	0.00012189
I	-	L	H	10	0	14	0	0.001949569	0.00012189
I	-	M	L	10	0	12	0	0.001949569	0.000487759
I	-	N	Q	10	0	15	0	0.001949569	6.09E-05
I	-	T	H	10	0	16	0	0.001949569	3.05E-05
L	-	K	Y	10	0	13	0	0.001949569	0.000243832
N	-	F	N	10	0	12	0	0.001949569	0.000487759
N	-	N	T	10	0	16	0	0.001949569	3.05E-05
N	-	Y	Y	10	0	13	0	0.001949569	0.000243832
P	-	N	K	10	0	15	1	0.001949569	0.000518028
Q	-	N	N	10	0	14	0	0.001949569	0.00012189
S	-	F	H	10	0	15	0	0.001949569	6.09E-05
S	-	F	I	10	0	15	0	0.001949569	6.09E-05
S	-	Y	F	10	0	15	0	0.001949569	6.09E-05
S	-	Y	K	10	0	13	0	0.001949569	0.000243832
T	-	H	N	10	0	13	0	0.001949569	0.000243832
T	-	Y	H	10	0	15	0	0.001949569	6.09E-05
V	-	N	M	10	0	13	0	0.001949569	0.000243832
W	-	Y	K	10	0	12	1	0.001949569	0.003414881
Y	-	F	M	10	0	16	0	0.001949569	3.05E-05
Y	-	F	T	10	0	14	0	0.001949569	0.00012189
Y	-	H	Y	10	0	13	0	0.001949569	0.000243832
Y	-	K	N	10	0	18	0	0.001949569	7.61E-06
Y	-	L	H	10	0	15	0	0.001949569	6.09E-05
Y	-	W	H	10	0	16	0	0.001949569	3.05E-05
Y	-	Y	F	10	0	17	1	0.001949569	0.000144675
Y	-	Y	H	10	0	14	0	0.001949569	0.00012189
Y	-	Y	N	10	0	17	1	0.001949569	0.000144675
Y	-	Y	T	10	0	15	0	0.001949569	6.09E-05
-	C	F	L	10	0	14	0	0.001949569	0.00012189
-	D	N	K	10	0	18	0	0.001949569	7.61E-06
-	D	Y	N	10	0	14	0	0.001949569	0.00012189
-	F	I	H	10	0	12	0	0.001949569	0.000487759
-	F	I	K	10	0	14	0	0.001949569	0.00012189
-	F	I	Y	10	0	14	1	0.001949569	0.000975317
-	F	M	L	10	0	15	0	0.001949569	6.09E-05
-	F	M	V	10	0	16	0	0.001949569	3.05E-05
-	F	N	F	10	0	14	0	0.001949569	0.00012189
-	H	H	I	10	0	14	0	0.001949569	0.00012189
-	H	I	M	10	0	17	0	0.001949569	1.52E-05
-	H	T	N	10	0	14	3	0.001949569	0.012714063
-	H	Y	T	10	0	16	0	0.001949569	3.05E-05
-	K	N	Y	10	0	13	1	0.001949569	0.001829075
-	K	Y	I	10	0	14	1	0.001949569	0.000975317
-	K	Y	Y	10	0	12	1	0.001949569	0.003414881
-	L	F	V	10	0	14	3	0.001949569	0.012714063
-	L	N	N	10	0	15	0	0.001949569	6.09E-05
-	L	Y	M	10	0	13	1	0.001949569	0.001829075
-	L	Y	S	10	0	15	1	0.001949569	0.000518028
-	N	K	N	10	0	12	4	0.001949569	0.076774914
-	N	L	N	10	0	16	0	0.001949569	3.05E-05
-	N	M	I	10	0	14	0	0.001949569	0.00012189
-	N	N	E	10	0	15	1	0.001949569	0.000518028
-	N	Q	Y	10	0	14	0	0.001949569	0.00012189
-	N	R	N	10	0	14	0	0.001949569	0.00012189
-	Q	F	Y	10	0	16	0	0.001949569	3.05E-05
-	Q	H	I	10	0	15	0	0.001949569	6.09E-05
-	Q	K	Y	10	0	15	0	0.001949569	6.09E-05
-	Q	N	S	10	0	13	0	0.001949569	0.000243832
-	S	H	Y	10	0	15	0	0.001949569	6.09E-05
-	S	L	H	10	0	14	3	0.001949569	0.012714063
-	S	N	M	10	0	16	0	0.001949569	3.05E-05
-	S	T	M	10	0	15	1	0.001949569	0.000518028
-	S	W	Y	10	0	15	1	0.001949569	0.000518028
-	S	Y	I	10	0	18	0	0.001949569	7.61E-06
-	S	Y	Q	10	0	14	0	0.001949569	0.00012189
-	T	K	Y	10	0	15	1	0.001949569	0.000518028
-	T	N	I	10	0	14	1	0.001949569	0.000975317
-	V	F	I	10	0	15	0	0.001949569	6.09E-05
-	W	F	L	10	0	14	0	0.001949569	0.00012189
-	Y	F	V	10	0	15	1	0.001949569	0.000518028
-	Y	H	H	10	0	13	0	0.001949569	0.000243832
-	Y	I	H	10	0	17	0	0.001949569	1.52E-05
-	Y	L	M	10	0	13	0	0.001949569	0.000243832
-	Y	M	F	10	0	16	1	0.001949569	0.000274188
-	Y	W	H	10	0	17	0	0.001949569	1.52E-05
-	Y	W	N	10	0	16	1	0.001949569	0.000274188
-	Y	Y	Y	10	0	19	0	0.001949569	3.80E-06
R	L	P	-	1	11	1	13	0.003410237	0.000975313
A	-	L	A	1	11	1	16	0.003410237	0.000144674
C	-	A	A	1	11	1	16	0.003410237	0.000144674
C	-	P	A	1	11	2	15	0.003410237	0.001310065
M	-	T	P	1	11	2	12	0.003410237	0.007377583
-	P	H	D	1	11	1	15	0.003410237	0.000274186
C	L	F	-	12	1	15	3	0.003410278	0.007529526
P	Y	M	-	12	1	17	1	0.003410278	0.000144675
W	Y	F	-	12	1	18	1	0.003410278	7.61E-05
C	S	-	H	12	1	17	1	0.003410278	0.000144675
I	H	-	N	12	1	15	1	0.003410278	0.000518028
I	L	-	I	12	1	14	1	0.003410278	0.000975317
Y	H	-	H	12	1	14	1	0.003410278	0.000975317
Y	S	-	H	12	1	17	1	0.003410278	0.000144675
C	-	F	N	12	1	15	1	0.003410278	0.000518028
E	-	I	T	12	1	15	1	0.003410278	0.000518028
E	-	N	N	12	1	19	1	0.003410278	4.00E-05
F	-	Y	M	12	1	17	1	0.003410278	0.000144675
I	-	I	H	12	1	18	1	0.003410278	7.61E-05
Y	-	F	I	12	1	14	1	0.003410278	0.000975317
-	F	L	Y	12	1	13	1	0.003410278	0.001829075
-	H	M	H	12	1	15	1	0.003410278	0.000518028
-	K	H	N	12	1	13	5	0.003410278	0.096204226
-	N	K	D	12	1	14	3	0.003410278	0.012714063
-	S	I	F	12	1	14	1	0.003410278	0.000975317
-	S	Y	F	12	1	16	1	0.003410278	0.000274188
-	S	Y	T	12	1	14	2	0.003410278	0.00417634
A	A	F	-	0	9	1	15	0.003900539	0.000274186
A	D	C	-	0	9	0	15	0.003900539	6.09E-05
A	E	G	-	0	9	0	16	0.003900539	3.05E-05
A	E	I	-	0	9	0	17	0.003900539	1.52E-05
A	E	T	-	0	9	0	14	0.003900539	0.00012189
A	L	P	-	0	9	1	16	0.003900539	0.000144674
A	L	Q	-	0	9	0	12	0.003900539	0.000487758
A	P	E	-	0	9	0	19	0.003900539	3.80E-06
A	P	K	-	0	9	0	14	0.003900539	0.00012189
A	S	A	-	0	9	0	16	0.003900539	3.05E-05
A	T	T	-	0	9	0	16	0.003900539	3.05E-05
A	T	W	-	0	9	0	17	0.003900539	1.52E-05
C	R	A	-	0	9	1	15	0.003900539	0.000274186
C	R	G	-	0	9	0	14	0.003900539	0.00012189
C	R	P	-	0	9	0	19	0.003900539	3.80E-06
D	A	A	-	0	9	0	15	0.003900539	6.09E-05
D	A	R	-	0	9	0	15	0.003900539	6.09E-05
D	G	A	-	0	9	0	15	0.003900539	6.09E-05
D	G	C	-	0	9	0	14	0.003900539	0.00012189
D	L	A	-	0	9	0	12	0.003900539	0.000487758
F	K	P	-	0	9	0	15	0.003900539	6.09E-05
F	T	P	-	0	9	0	17	0.003900539	1.52E-05
G	A	F	-	0	9	0	15	0.003900539	6.09E-05
G	A	M	-	0	9	0	19	0.003900539	3.80E-06
G	G	E	-	0	9	0	18	0.003900539	7.61E-06
G	I	C	-	0	9	0	16	0.003900539	3.05E-05
G	K	A	-	0	9	0	11	0.003900539	0.00097569
G	K	D	-	0	9	0	15	0.003900539	6.09E-05
G	K	M	-	0	9	0	16	0.003900539	3.05E-05
G	L	H	-	0	9	0	15	0.003900539	6.09E-05
G	L	I	-	0	9	0	15	0.003900539	6.09E-05
G	L	S	-	0	9	0	18	0.003900539	7.61E-06
G	L	T	-	0	9	0	18	0.003900539	7.61E-06
G	Q	L	-	0	9	0	15	0.003900539	6.09E-05
G	Q	T	-	0	9	0	15	0.003900539	6.09E-05
G	R	D	-	0	9	0	16	0.003900539	3.05E-05
G	V	S	-	0	9	0	17	0.003900539	1.52E-05
G	V	W	-	0	9	0	16	0.003900539	3.05E-05
K	A	R	-	0	9	0	16	0.003900539	3.05E-05
K	E	P	-	0	9	0	13	0.003900539	0.000243831
K	G	G	-	0	9	0	12	0.003900539	0.000487758
K	G	V	-	0	9	0	14	0.003900539	0.00012189
K	P	D	-	0	9	0	14	0.003900539	0.00012189
K	P	Q	-	0	9	0	16	0.003900539	3.05E-05
K	P	W	-	0	9	0	17	0.003900539	1.52E-05
K	R	A	-	0	9	1	16	0.003900539	0.000144674
K	V	C	-	0	9	0	12	0.003900539	0.000487758
M	A	G	-	0	9	0	16	0.003900539	3.05E-05
M	A	L	-	0	9	0	15	0.003900539	6.09E-05
M	A	W	-	0	9	0	13	0.003900539	0.000243831
M	E	K	-	0	9	0	10	0.003900539	0.001951697
M	E	L	-	0	9	0	9	0.003900539	0.003903965
M	G	V	-	0	9	0	13	0.003900539	0.000243831
M	K	K	-	0	9	0	13	0.003900539	0.000243831
M	K	R	-	0	9	0	14	0.003900539	0.00012189
M	L	Q	-	0	9	1	10	0.003900539	0.006342944
M	T	T	-	0	9	1	13	0.003900539	0.000975313
Q	T	P	-	0	9	1	16	0.003900539	0.000144674
R	A	C	-	0	9	0	18	0.003900539	7.61E-06
R	G	C	-	0	9	0	16	0.003900539	3.05E-05
R	R	A	-	0	9	0	15	0.003900539	6.09E-05
R	T	W	-	0	9	0	13	0.003900539	0.000243831
R	V	R	-	0	9	0	15	0.003900539	6.09E-05
W	A	A	-	0	9	0	15	0.003900539	6.09E-05
W	P	H	-	0	9	0	18	0.003900539	7.61E-06
W	P	T	-	0	9	0	16	0.003900539	3.05E-05
W	R	G	-	0	9	0	17	0.003900539	1.52E-05
W	T	A	-	0	9	0	16	0.003900539	3.05E-05
A	D	-	A	0	9	0	15	0.003900539	6.09E-05
A	E	-	D	0	9	0	15	0.003900539	6.09E-05
A	E	-	S	0	9	0	12	0.003900539	0.000487758
A	E	-	T	0	9	0	14	0.003900539	0.00012189
A	G	-	W	0	9	0	13	0.003900539	0.000243831
A	M	-	A	0	9	0	17	0.003900539	1.52E-05
A	P	-	F	0	9	0	17	0.003900539	1.52E-05
A	P	-	V	0	9	0	13	0.003900539	0.000243831
A	R	-	C	0	9	0	14	0.003900539	0.00012189
A	R	-	W	0	9	0	15	0.003900539	6.09E-05
A	S	-	A	0	9	1	14	0.003900539	0.000518026
A	T	-	H	0	9	2	14	0.003900539	0.002346463
C	G	-	G	0	9	1	13	0.003900539	0.000975313
D	A	-	A	0	9	0	13	0.003900539	0.000243831
D	G	-	G	0	9	0	14	0.003900539	0.00012189
D	V	-	A	0	9	0	13	0.003900539	0.000243831
G	A	-	L	0	9	0	17	0.003900539	1.52E-05
G	A	-	Q	0	9	0	17	0.003900539	1.52E-05
G	D	-	E	0	9	0	13	0.003900539	0.000243831
G	E	-	C	0	9	0	14	0.003900539	0.00012189
G	E	-	M	0	9	0	15	0.003900539	6.09E-05
G	E	-	R	0	9	0	15	0.003900539	6.09E-05
G	G	-	Q	0	9	0	11	0.003900539	0.00097569
G	I	-	A	0	9	0	16	0.003900539	3.05E-05
G	K	-	A	0	9	0	16	0.003900539	3.05E-05
G	K	-	E	0	9	0	14	0.003900539	0.00012189
G	K	-	P	0	9	0	15	0.003900539	6.09E-05
G	K	-	T	0	9	0	14	0.003900539	0.00012189
G	M	-	N	0	9	0	13	0.003900539	0.000243831
G	S	-	W	0	9	0	15	0.003900539	6.09E-05
G	V	-	D	0	9	0	16	0.003900539	3.05E-05
G	V	-	P	0	9	0	13	0.003900539	0.000243831
K	A	-	R	0	9	0	15	0.003900539	6.09E-05
K	E	-	T	0	9	0	13	0.003900539	0.000243831
K	G	-	V	0	9	0	11	0.003900539	0.00097569
K	P	-	N	0	9	0	13	0.003900539	0.000243831
K	R	-	W	0	9	0	13	0.003900539	0.000243831
K	T	-	D	0	9	0	14	0.003900539	0.00012189
K	T	-	R	0	9	1	15	0.003900539	0.000274186
K	V	-	W	0	9	0	11	0.003900539	0.00097569
M	A	-	D	0	9	0	13	0.003900539	0.000243831
M	A	-	G	0	9	0	14	0.003900539	0.00012189
M	E	-	G	0	9	0	11	0.003900539	0.00097569
M	K	-	A	0	9	0	11	0.003900539	0.00097569
M	P	-	E	0	9	0	16	0.003900539	3.05E-05
M	P	-	K	0	9	0	14	0.003900539	0.00012189
M	P	-	S	0	9	0	11	0.003900539	0.00097569
M	R	-	D	0	9	0	12	0.003900539	0.000487758
M	R	-	K	0	9	0	14	0.003900539	0.00012189
M	S	-	A	0	9	0	17	0.003900539	1.52E-05
M	V	-	A	0	9	0	15	0.003900539	6.09E-05
M	V	-	W	0	9	0	11	0.003900539	0.00097569
P	P	-	D	0	9	0	15	0.003900539	6.09E-05
P	P	-	W	0	9	0	18	0.003900539	7.61E-06
Q	P	-	R	0	9	0	12	0.003900539	0.000487758
R	G	-	A	0	9	0	17	0.003900539	1.52E-05
R	P	-	C	0	9	0	17	0.003900539	1.52E-05
R	P	-	E	0	9	0	15	0.003900539	6.09E-05
R	P	-	M	0	9	0	19	0.003900539	3.80E-06
R	P	-	Y	0	9	0	12	0.003900539	0.000487758
R	T	-	D	0	9	0	15	0.003900539	6.09E-05
R	T	-	F	0	9	0	11	0.003900539	0.00097569
R	T	-	H	0	9	1	13	0.003900539	0.000975313
R	T	-	R	0	9	0	16	0.003900539	3.05E-05
S	P	-	W	0	9	0	17	0.003900539	1.52E-05
W	R	-	G	0	9	0	15	0.003900539	6.09E-05
A	-	A	R	0	9	0	13	0.003900539	0.000243831
A	-	C	F	0	9	1	14	0.003900539	0.000518026
A	-	D	W	0	9	0	15	0.003900539	6.09E-05
A	-	F	F	0	9	1	16	0.003900539	0.000144674
A	-	F	W	0	9	0	17	0.003900539	1.52E-05
A	-	G	G	0	9	0	13	0.003900539	0.000243831
A	-	P	G	0	9	1	13	0.003900539	0.000975313
A	-	P	S	0	9	0	14	0.003900539	0.00012189
A	-	R	G	0	9	1	13	0.003900539	0.000975313
A	-	R	T	0	9	0	10	0.003900539	0.001951697
A	-	R	W	0	9	0	14	0.003900539	0.00012189
A	-	T	P	0	9	1	13	0.003900539	0.000975313
A	-	W	W	0	9	1	11	0.003900539	0.003414875
D	-	C	A	0	9	1	11	0.003900539	0.003414875
D	-	P	P	0	9	2	14	0.003900539	0.002346463
G	-	A	H	0	9	0	15	0.003900539	6.09E-05
G	-	C	L	0	9	2	16	0.003900539	0.000727214
G	-	C	R	0	9	0	15	0.003900539	6.09E-05
G	-	C	S	0	9	0	14	0.003900539	0.00012189
G	-	D	A	0	9	1	13	0.003900539	0.000975313
G	-	D	T	0	9	0	13	0.003900539	0.000243831
G	-	I	E	0	9	0	16	0.003900539	3.05E-05
G	-	L	G	0	9	0	14	0.003900539	0.00012189
G	-	L	P	0	9	0	12	0.003900539	0.000487758
G	-	L	V	0	9	0	12	0.003900539	0.000487758
G	-	N	A	0	9	1	14	0.003900539	0.000518026
G	-	Q	S	0	9	0	11	0.003900539	0.00097569
G	-	R	D	0	9	0	13	0.003900539	0.000243831
G	-	R	M	0	9	1	11	0.003900539	0.003414875
G	-	T	E	0	9	0	11	0.003900539	0.00097569
G	-	T	H	0	9	1	12	0.003900539	0.001829069
G	-	T	N	0	9	1	15	0.003900539	0.000274186
G	-	T	Q	0	9	0	11	0.003900539	0.00097569
G	-	T	T	0	9	0	15	0.003900539	6.09E-05
G	-	V	E	0	9	0	15	0.003900539	6.09E-05
G	-	W	W	0	9	0	15	0.003900539	6.09E-05
K	-	A	E	0	9	0	12	0.003900539	0.000487758
K	-	F	A	0	9	0	16	0.003900539	3.05E-05
K	-	F	W	0	9	0	14	0.003900539	0.00012189
K	-	P	H	0	9	0	11	0.003900539	0.00097569
K	-	R	P	0	9	0	13	0.003900539	0.000243831
L	-	P	R	0	9	0	14	0.003900539	0.00012189
M	-	A	M	0	9	0	12	0.003900539	0.000487758
M	-	A	N	0	9	0	11	0.003900539	0.00097569
M	-	C	G	0	9	1	11	0.003900539	0.003414875
M	-	P	Q	0	9	0	16	0.003900539	3.05E-05
M	-	P	S	0	9	0	12	0.003900539	0.000487758
M	-	P	T	0	9	0	12	0.003900539	0.000487758
M	-	P	W	0	9	1	13	0.003900539	0.000975313
M	-	R	W	0	9	0	13	0.003900539	0.000243831
M	-	V	W	0	9	0	13	0.003900539	0.000243831
P	-	F	W	0	9	0	14	0.003900539	0.00012189
P	-	R	A	0	9	1	15	0.003900539	0.000274186
P	-	R	G	0	9	1	12	0.003900539	0.001829069
R	-	A	T	0	9	0	15	0.003900539	6.09E-05
R	-	F	A	0	9	0	16	0.003900539	3.05E-05
R	-	G	W	0	9	0	15	0.003900539	6.09E-05
R	-	V	W	0	9	2	15	0.003900539	0.001310065
S	-	A	T	0	9	0	14	0.003900539	0.00012189
S	-	G	W	0	9	0	13	0.003900539	0.000243831
S	-	R	A	0	9	0	13	0.003900539	0.000243831
S	-	R	G	0	9	1	11	0.003900539	0.003414875
V	-	P	P	0	9	2	15	0.003900539	0.001310065
W	-	A	D	0	9	0	14	0.003900539	0.00012189
W	-	A	P	0	9	1	15	0.003900539	0.000274186
W	-	G	A	0	9	0	14	0.003900539	0.00012189
W	-	G	W	0	9	0	14	0.003900539	0.00012189
[truncated: 30,001 more rows]
